# Supplementary material for: Psychological impacts from COVID-19 among university students: Risk factors across seven states in the United States
Source: PLoS One. 2021 Jan 7;16(1):e0245327. doi: 10.1371/journal.pone.0245327 (PMC7790395; doi:10.1371/journal.pone.0245327)
Supplement: S1 Data — (CSV) [file pone.0245327.s010.csv]

	Limit_Outdoor_Active	Limit_Exercise_Home	Limit_Exercise_Gym	Limit_People	Limit_Groups	Limit_Travel	Health_General	COVID_Worry	COVID_Too_Much_Time	COVID_Lot_Time	COVID_Afraid	COVID_Irritable	COVID_Guilty	COVID_Sad	COVID_Preoccupied	COVID_Stressed	Hrs_Screen	Hrs_Outdoor	Hrs_Exercise	Educ_Mom	Educ_Dad	Educ_Self	Income_Relative	Class_Self	Class_Mom	Class_Dad	Park_Use	Infected_Any	Female	BMI	Educ_College_Grad	ResponseId	Age	Source	GIS_ZIP	Ethnoracial_Group	COVID_F2_LostTime	COVID_F1_BadMoods	Type	Classification	Classification_High	Ethnoracial_Group_f	NHWhite_f	Ethnoracial_Group_White1_Asian2	Age_3Groups	Age_18to25	Source_NCSU	Class_Self_group	Class_Mom_group
1	2	2	5	5	5	5	3	6	2	7	70.85	71.13	40.42	71.41	70.85	71.27	7.66611705602051	1.41815653828647	0.977603583338902	4	5	5	4	3	4	4	2.82402769315466	1	1	21.9480438960878	1	R_3O2IXpt8nCMfc7A	25 to 32	Clemson	NA	NHWhite	0.520082685497915	0.49324659530124	3	High	1	NHWhite	1	1	25 to 32	0	0	2	3
2	1	1	3	3	3	3	4	1	2	2	0	80.85	0	63.1	0	70.56	7.64466721468429	1.5760268852566	0.943206211789569	6	6	5	2	1	1	1	2.83549002583772	0	1	30.6664626185083	1	R_2ePxcy8sR8W3zt2	18 to 24	Clemson	NA	NHWhite	-1.43560722826637	-0.558000703868595	1	Med	0	NHWhite	1	1	18 to 24	1	0	1	1
3	3	3	5	5	4	5	2	7	7	7	83.1	57.18	100	100	85.92	100	7.83114681233198	1.21698802775057	0.854060496521434	6	7	5	2	2	2	4	2.08562175464861	0	1	20.4680444390474	1	R_1gATvPSvmCpZVir	18 to 24	Clemson	NA	NHWhite	1.68923174058806	1.02779309248579	3	High	1	NHWhite	1	1	18 to 24	1	0	1	1
4	4	2	5	3	5	2	5	2	5	6	37.82	68.77	57.88	87.97	73.35	59.03	7.47512059299668	1.31988526496528	0.977603583338902	6	5	2	4	4	4	4	2.08779810455112	0	1	20.4680444390474	0	R_3Jk3uvJyViEJIS4	18 to 24	Clemson	NA	NHWhite	0.109305809859774	0.282768901005263	3	High	1	NHWhite	1	1	18 to 24	1	0	3	3
5	3	1	5	4	5	3	3	6	7	6	45.56	85.67	15.19	76.5	89.97	98.85	7.59294435206691	1.51855139911045	1.08087392517809	5	5	2	4	4	4	4	2.14164696794001	0	0	20.9983276499886	0	R_1qaGlIpYGIezYnP	18 to 24	Clemson	NA	NHWhite	1.2980937578352	0.80196388138896	3	High	1	NHWhite	1	1	18 to 24	1	0	3	3
6	4	2	4	2	3	3	4	5	5	5	58.39	78.71	24.84	82.58	67.1	72.58	7.716967048719	1.31988526496528	0.977603583338902	5	5	3	4	4	4	4	2.16807169602233	0	1	26.631401747652	0	R_20OlmXgiqzCchow	18 to 24	Clemson	NA	NHWhite	0.519421522595107	0.520318736642084	3	High	1	NHWhite	1	1	18 to 24	1	0	3	3
7	4	5	5	4	5	4	3	5	4	5	59.6	49.57	58.17	58.74	59.31	47.56	8.82901931597436	0.669347886723558	0.508897737141918	5	5	3	3	3	3	3	1.99906566002126	0	0	18.2457354534086	0	R_bCMgDbnYScJGk6J	18 to 24	Clemson	NA	NA	0.325654396351488	-0.103558991782108	1	Med	0	NA	NA	NA	18 to 24	1	0	2	2
8	3	2	5	5	5	4	4	5	5	5	59.03	65.04	21.49	73.64	89.11	68.48	7.55395558002006	1.3536325659625	1.08087392517809	6	5	3	4	4	4	4	2.14164696794001	0	1	19.4927764776765	0	R_w4tq6WXdsnsbb0Z	18 to 24	Clemson	NA	NHWhite	0.519421522595107	0.495906305124079	3	High	1	NHWhite	1	1	18 to 24	1	0	3	3
9	4	4	5	4	5	4	4	2	2	5	29.35	100	26.77	31.61	68.71	22.9	8.77699800722236	0.669347886723558	0.508897737141918	5	5	3	4	3	3	3	1.9786113055404	0	1	27.457132784088	0	R_27NnTuuUh6bWGXH	18 to 24	Clemson	NA	NHWhite	-0.662820127751891	-0.285064097376328	1	Med	0	NHWhite	1	1	18 to 24	1	0	2	2
10	2	2	2	3	5	4	4	5	3	5	61.27	29.58	50.14	69.44	56.62	75.35	7.49906210098466	1.39646870759864	0.977603583338902	3	5	3	4	4	5	3	2.81301296161754	0	0	20.7503005283788	0	R_6RPNB5lkyyYzhOF	18 to 24	Clemson	NA	NHWhite	0.131887270107869	0.0367739116752339	1	Med	0	NHWhite	1	1	18 to 24	1	0	3	3
11	4	2	3	3	4	4	4	3	3	3	61.29	65.16	48.06	53.55	52.58	42.26	7.42384281521891	0.999181432212669	0.597943039946026	5	5	3	4	4	4	3	2.07500474904804	0	0	25.1046262854279	0	R_1QLuaC9h8GrzdWa	18 to 24	Clemson	NA	NHWhite	-0.650388695397843	-0.109711232958356	1	Med	0	NHWhite	1	1	18 to 24	1	0	3	3
12	1	1	3	3	4	4	4	2	5	2	0	91.41	0	19.86	60.85	60.85	7.42333317853835	1.51855139911045	0.977603583338902	6	5	3	4	3	3	3	2.912315913459	0	1	25.3725059020624	0	R_rqFqqSGqHRBEKLD	18 to 24	Clemson	NA	NHWhite	-0.653992425663461	-0.4198954925444	1	Med	0	NHWhite	1	1	18 to 24	1	0	2	2
13	1	1	4	3	3	3	4	2	2	2	17.77	38.97	1.15	37.82	41.55	28.37	7.10431593715904	1.51855139911045	0.977603583338902	4	5	3	4	4	4	4	2.912315913459	1	0	22.9573553024657	0	R_PBYp9JwDnx76TxT	18 to 24	Clemson	NA	NHWhite	-1.23529380439432	-0.920713770123623	2	Low	0	NHWhite	1	1	18 to 24	1	0	3	3
14	4	4	4	3	4	2	5	2	5	5	27.74	100	21.94	8.06	59.68	45.81	8.73513706489211	0.669347886723558	0.508897737141918	6	3	3	4	4	4	4	2.14587288983111	0	1	22.7099589864138	0	R_SMNiKzBLRXCKCDn	18 to 24	Clemson	NA	NHWhite	-0.0815187490210346	-0.365736650920369	1	Med	0	NHWhite	1	1	18 to 24	1	0	3	3
15	1	3	5	3	4	5	5	7	6	6	87.68	68.48	9.17	93.7	53.87	88.54	7.39744017065914	1.24098534154788	0.854060496521434	5	5	2	4	3	3	4	2.91194722073754	0	1	26.6250984572975	0	R_abpDWMQssyEbUf7	18 to 24	Clemson	NA	NHWhite	1.30464005546363	0.766857526369504	3	High	1	NHWhite	1	1	18 to 24	1	0	2	2
16	2	3	2	3	5	4	4	4	4	3	35.21	80.28	0	33.94	32.54	57.46	7.30558821438676	1.26267317223571	0.931412153677793	3	5	5	4	4	3	4	2.88983884923882	1	0	25.1046262854279	1	R_AtIq97uCJm9cf6h	18 to 24	Clemson	NA	NHWhite	-0.256308145282177	-0.374673213403844	1	Med	0	NHWhite	1	1	18 to 24	1	0	3	2
17	1	3	4	4	4	3	5	5	6	6	61.32	69.34	40.4	73.35	64.76	77.36	7.39744017065914	1.24098534154788	0.854060496521434	4	2	3	5	4	4	4	2.8916390751119	0	1	19.6625496803526	0	R_3ISN3WXWr7LcCdS	18 to 24	Clemson	NA	NA	0.904013207719535	0.425367453103879	3	High	1	NA	NA	NA	18 to 24	1	0	3	3
18	1	1	1	2	1	2	5	1	1	1	0	100	0	0	22.06	0	7.2381370440587	1.7668964281221	1.00658232827817	5	5	3	5	4	4	4	2.84463262740384	0	0	21.6178726346741	0	R_2c2CCbAigVyMmXp	18 to 24	Clemson	NA	NHWhite	-1.82019891339079	-1.26010414519954	2	Low	0	NHWhite	1	1	18 to 24	1	0	3	3
19	1	1	4	1	1	1	4	1	1	4	5.77	81.13	4.08	75.07	8.03	8.31	7.1708023617424	1.78858425880993	1.00658232827817	2	6	6	3	3	3	3	2.912315913459	0	0	21.6178726346741	0	R_dds5GcR3oyoJpQt	18 to 24	Clemson	NA	NHWhite	-1.24772523674837	-0.83697795504104	2	Low	0	NHWhite	1	1	18 to 24	1	0	2	2
20	2	2	5	4	5	5	5	3	4	4	69.91	71.06	0	69.34	38.4	57.88	7.30558821438676	1.36820041491572	0.977603583338902	5	5	3	5	4	4	4	2.945987898513	0	1	21.7893287026243	0	R_323oHTmh9UgrOIS	18 to 24	Clemson	NA	NHWhite	-0.265797010273415	0.124682587126908	1	Med	0	NHWhite	1	1	18 to 24	1	0	3	3
21	4	2	4	2	3	3	4	3	3	2	11.29	8.06	27.1	63.23	20	7.74	7.42384281521891	1.33180656126158	0.977603583338902	6	6	5	4	4	4	4	2.36849654021594	0	0	25.8423671224709	1	R_3oMJLHAwTTB7421	18 to 24	Clemson	NA	NHWhite	-0.841213254278652	-1.31815847130714	2	Low	0	NHWhite	1	1	18 to 24	1	0	3	3
23	4	3	4	4	4	4	2	2	1	2	16.45	4.84	0	10.65	9.03	9.03	7.95324632921342	0.775576656570463	0.543928027880672	2	3	3	1	1	1	1	2.0935994287115	0	0	16.7364175236186	0	R_AjjDBsIyYsS8Hlf	18 to 24	Clemson	NA	NA	-1.42906093063794	-1.7663006116739	2	Low	0	NA	NA	NA	18 to 24	1	0	1	1
24	4	3	3	5	5	5	5	2	2	5	10	56.45	35.16	17.42	48.06	14.84	8.03415871241029	1.18557665657046	0.854060496521434	5	5	3	4	3	3	3	2.14424637433221	0	1	24.1289954769259	0	R_1jxfXWc91rQeoYa	18 to 24	Clemson	NA	NHBlack	-0.662820127751891	-1.05869873750835	2	Low	0	NHBlack	0	0	18 to 24	1	0	2	2
25	3	5	5	3	3	3	5	7	7	7	70.7	62.25	81.83	91.97	62.54	100	8.21508756465948	1.19814919991174	0.81903020578268	5	5	3	4	4	4	4	2.16910448509072	0	1	18.5997091570903	0	R_2VIVGHPKg05zbNq	18 to 24	Clemson	NA	NHWhite	1.68923174058806	0.737272694253302	3	High	1	NHWhite	1	1	18 to 24	1	0	3	3
26	5	1	5	5	5	5	5	6	6	7	84.19	80.97	82.26	77.74	78.39	84.84	8.38076280481543	1.07080420374788	0.85641491726406	5	5	3	1	4	2	4	1.67077308146576	0	0	23.7099248251264	0	R_Oj0TKc2VVhgX4rf	18 to 24	Clemson	NA	NHWhite	1.29515119047239	0.867915577107413	3	High	1	NHWhite	1	1	18 to 24	1	0	3	1
27	1	2	5	3	4	4	4	6	7	7	100	100	66.77	79.68	87.42	100	7.43930111298938	1.43225636305696	1.08087392517809	5	5	3	4	4	4	4	2.81517846458092	0	1	30.9995152618171	0	R_3KoxpUY3xyvPLwp	18 to 24	Clemson	NA	NHWhite	1.48891831671601	1.3167487797131	3	High	1	NHWhite	1	1	18 to 24	1	0	3	3
28	3	3	5	4	4	4	4	2	2	2	17.04	19.58	0	18.73	10.85	22.54	7.42333317853835	1.19814919991174	0.854060496521434	5	7	3	4	4	4	4	2.34207181213362	0	0	22.3152233648248	0	R_2s6cy3KpSobIZlY	18 to 24	Clemson	NA	NHWhite	-1.23529380439432	-1.48090853174218	2	Low	0	NHWhite	1	1	18 to 24	1	0	3	3
29	2	2	2	3	3	3	4	4	5	5	39.86	100	18.31	60.7	50	41.41	7.14617687948928	1.40398807037403	0.977603583338902	5	5	3	4	4	4	4	2.88983884923882	0	1	28.2891671108786	0	R_1FznNsUjGzO7WRH	18 to 24	Clemson	NA	NHWhite	0.31910809872306	0.00787025908934682	1	Med	0	NHWhite	1	1	18 to 24	1	0	3	3
30	1	1	1	3	3	3	4	2	2	3	6.62	13.94	0	8.31	8.73	8.17	7.42333317853835	1.51855139911045	0.977603583338902	5	5	3	3	3	3	3	2.78848357812966	0	0.445854168376961	18.1946568971263	0	R_3QXkIFlnqsVj0rF	18 to 24	Clemson	NA	NA	-1.04446924551351	-1.799939512617	2	Low	0	NA	NA	NA	18 to 24	1	0	2	2
31	3	3	3	3	3	4	4	3	5	4	50	60.7	40	59.58	29.58	39.72	7.10431593715904	1.19814919991174	0.854060496521434	5	5	3	5	4	4	4	2.20871410505811	0	1	23.7770475540951	0	R_3qJ0CE3Vb4saowR	18 to 24	Clemson	NA	Hisp	-0.0720298840297964	-0.371871726927654	1	Med	0	Hisp	0	0	18 to 24	1	0	3	3
32	1	1	2	3	2	2	4	2	5	5	28.65	78.51	18.34	68.77	58.74	37.54	6.91911980267939	1.51855139911045	0.977603583338902	5	5	3	5	4	4	4	2.96846496273318	0	0	21.1092214265494	0	R_1Edl9QutzrSafRw	18 to 24	Clemson	NA	NHWhite	-0.0815187490210346	-0.130946149019622	1	Med	0	NHWhite	1	1	18 to 24	1	0	3	3
33	1	1	3	3	3	1	2	5	6	5	24.64	71.35	8.02	72.78	81.95	78.22	7.9669540807977	1.93681330387236	1.00658232827817	6	5	5	5	4	4	4	2.8916390751119	0	1	25.8423671224709	1	R_31meQU9UK1beqHb	18 to 24	Clemson	NA	NHWhite	0.713188648838726	0.30194945051768	3	High	1	NHWhite	1	1	18 to 24	1	0	3	3
34	1	1	1	2	2	1	4	4	6	6	0	65.63	0	49.72	74.65	70.28	7.71540273650099	1.51855139911045	0.943206211789569	1	6	3	1	1	1	3	2.57139551822374	1	0.670521566882647	17.1512424090714	0	R_24tMzA0oAxEpRvs	18 to 24	Clemson	NA	NHBlack	0.703699783847488	-0.206067041594887	3	High	1	NHBlack	0	0	18 to 24	1	0	1	1
35	1	1	1	1	1	1	5	2	3	3	11.29	69.35	0	0.32	97.42	1.61	7.48981960312171	1.7668964281221	1.10985267011736	6	6	3	4	4	4	4	2.78848357812966	0	0	22.4982081964164	0	R_3U8BF3u8qhhRZUB	18 to 24	Clemson	NA	NHWhite	-0.85070211926989	-0.813566374713795	1	Med	0	NHWhite	1	1	18 to 24	1	0	3	3
36	1	1	5	2	4	3	3	4	4	5	26.36	81.09	11.46	75.36	71.06	24.64	7.19819818824129	1.51855139911045	0.977603583338902	4	4	2	3	3	3	3	2.912315913459	0	1	22.5963408767956	0	R_3ML1ShF2mna7zyN	18 to 24	Clemson	NA	NHWhite	0.125340972479441	-0.0857409734194917	1	Med	0	NHWhite	1	1	18 to 24	1	0	2	2
37	4	2	4	3	4	5	3	2	3	4	34.04	80.38	41.5	69.53	46.29	94.74	7.81084929980125	0.999181432212669	0.597943039946026	5	6	3	4	3	3	4	2.12598573002902	0	1	24.0306789207328	0	R_SZD6TjRwM4oUf3X	18 to 24	Clemson	NA	NA	-0.659877560389082	0.268186910229181	1	Med	0	NA	NA	NA	18 to 24	1	0	2	2
38	3	2	2	4	4	3	5	3	1	1	0	0	0	6.45	14.52	0	7.42333317853835	1.32536427327957	0.977603583338902	6	5	3	4	3	4	4	2.34318817944323	0	0	22.4285477657088	0	R_2D6ubrSXb23Km6z	18 to 24	Clemson	NA	NHWhite	-1.4195720656467	-1.9799418960983	2	Low	0	NHWhite	1	1	18 to 24	1	0	2	3
39	2	2	4	4	4	3	4	2	5	6	17.85	0.01	2.97	72.21	65.71	18.64	7.10431593715904	1.36820041491572	0.977603583338902	6	6	3	4	4	4	4	2.88983884923882	0	0	25.8426960878286	0	R_3kqbuCakw5IdY1b	18 to 24	Clemson	NA	NHWhite	0.109305809859774	-0.833900836645414	1	Med	0	NHWhite	1	1	18 to 24	1	0	3	3
40	4	2	5	3	2	5	4	5	6	6	60.14	29.01	0	60.56	39.44	81.13	7.716967048719	0.970913139529742	0.597943039946026	6	6	2	4	3	3	3	2.10993633691631	1	1	19.1367895161826	0	R_T6pVk8cGg6j01VL	18 to 24	Clemson	NA	NHWhite	0.904013207719535	-0.126876443173019	3	High	1	NHWhite	1	1	18 to 24	1	0	2	2
41	4	2	2	4	4	4	4	5	5	6	74.52	71.94	25.81	70.65	56.45	100	7.81858897904453	0.999181432212669	0.597943039946026	3	5	3	5	5	5	5	2.03539512908065	0	0	24.6714025422797	0	R_dhblKI7ybNLQIwh	18 to 24	Clemson	NA	NHWhite	0.710246081475916	0.630102776066608	3	High	1	NHWhite	1	1	18 to 24	1	0	3	3
42	1	1	5	4	4	2	4	5	6	6	29.72	100	16.34	38.87	36.34	40.56	7.10431593715904	1.51855139911045	0.977603583338902	5	5	3	4	4	4	4	2.912315913459	0	1	25.8423671224709	0	R_1hEV3BwgUCkHfJX	18 to 24	Clemson	NA	NHWhite	0.904013207719535	-0.337892883083911	3	High	1	NHWhite	1	1	18 to 24	1	0	3	3
43	2	1	5	2	4	4	3	5	6	5	100	90.28	80.7	100	71.69	100	7.79019697534138	1.60429517793953	0.985891560708068	6	5	5	4	3	4	4	2.77754355101277	1	1	41.6017163395273	1	R_1CxXlBnG5kMouRm	18 to 24	Clemson	NA	NHWhite	0.713188648838726	1.28017023482687	3	High	1	NHWhite	1	1	18 to 24	1	0	2	3
44	2	1	1	4	5	3	4	4	6	5	76.45	65.81	52.58	35.16	57.42	81.29	7.39744017065914	1.86752352454599	1.00658232827817	5	6	3	4	4	3	2	2.6891806262882	1	1	21.4125196156294	0	R_1lhrdfoeSgvKLoq	18 to 24	Clemson	NA	NHWhite	0.512875224966679	0.202426096171351	3	High	1	NHWhite	1	1	18 to 24	1	0	3	2
45	1	1	1	5	3	1	5	5	7	7	39.58	40	0	100	69.72	60.42	8.16548979216936	1.51855139911045	0.977603583338902	2	5	3	5	5	5	5	2.74379513631332	0	0	26.872859790164	0	R_2B8qqMGMxDLaxlt	18 to 24	Clemson	NA	NHWhite	1.28860489284396	0.163701626837959	3	High	1	NHWhite	1	1	18 to 24	1	0	3	3
46	4	2	5	4	4	5	4	2	5	2	37.82	42.98	2.87	16.62	37.82	69.63	7.85829373028263	1.26061736488185	0.943206211789569	2	4	2	3	1	1	1	2.13525889052579	0	1	27.4350548701097	0	R_3qhR5niRt1egKQx	18 to 24	Clemson	NA	NHBlack	-0.653992425663461	-0.617188720003619	1	Med	0	NHBlack	0	0	18 to 24	1	0	1	1
47	3	3	2	2	4	4	4	1	1	1	3.15	100	1.15	53.01	16.33	18.91	7.10431593715904	1.19814919991174	0.854060496521434	5	5	3	4	4	4	4	2.16846323240433	0	1	24.2103652251382	0	R_2rHqlGXNiuRprRg	18 to 24	Clemson	NA	NHWhite	-1.82019891339079	-0.742919656386574	2	Low	0	NHWhite	1	1	18 to 24	1	0	3	3
48	3	4	5	4	4	4	5	2	3	5	37.42	100	17.74	81.94	26.13	48.71	8.2991061652993	1.19814919991174	0.81903020578268	4	5	3	4	1	4	4	2.23599056960076	0	1	22.797740554061	0	R_31WUrCRcfO2P3z0	18 to 24	Clemson	NA	NHWhite	-0.469053001508273	0.0234996679312489	1	Med	0	NHWhite	1	1	18 to 24	1	0	1	3
49	5	3	5	5	5	5	3	4	5	5	38.39	100	18.06	73.23	66.45	76.13	8.62197191118516	0.599747598385658	0.543928027880672	3	2	3	3	3	2	3	1.73575991112699	0	1	27.3972066353163	0	R_sj2dVobsoSfbvl7	18 to 24	Clemson	NA	NHBlack	0.31910809872306	0.477475769275705	3	High	1	NHBlack	0	0	18 to 24	1	0	2	1
50	5	5	5	5	5	4	5	4	3	3	48.39	47.74	58.39	48.39	68.06	59.68	9.46754202661826	0.599747598385658	0.508897737141918	5	5	3	5	3	3	3	1.77972702146875	0	1	23.4033530509669	0	R_2w45WnDoHRJcgva	18 to 24	Clemson	NA	NHBlack	-0.450075271525796	-0.117881457861978	1	Med	0	NHBlack	0	0	18 to 24	1	0	2	2
51	1	1	2	4	4	5	4	6	4	6	70.2	82.23	63.32	100	5.73	100	7.65445378192889	1.54681969179338	0.977603583338902	5	6	2	1	4	4	4	2.7346525347472	0	1	24.3276472712115	0	R_7X2KuAyELi2vd6x	18 to 24	Clemson	NA	NHWhite	0.716792379104344	0.50787916882235	3	High	1	NHWhite	1	1	18 to 24	1	0	3	3
52	1	1	5	4	5	5	4	2	2	5	40.97	0	0	61.29	27.42	28.39	7.30558821438676	1.51855139911045	0.977603583338902	6	6	2	4	4	4	4	2.912315913459	0	1	23.0805481812984	0	R_OdKFPkfoeQjw9l7	18 to 24	Clemson	NA	NHWhite	-0.662820127751891	-0.959330507115386	2	Low	0	NHWhite	1	1	18 to 24	1	0	3	3
53	2	3	4	4	4	5	4	6	5	5	60.46	93.7	27.79	71.63	68.19	71.06	7.39744017065914	1.26267317223571	0.931412153677793	5	5	5	4	4	4	4	2.81301296161754	0	1	21.7992587352362	1	R_emopmnk3VkkWw9j	18 to 24	Clemson	NA	NHWhite	0.719734946467154	0.55745527409237	3	High	1	NHWhite	1	1	18 to 24	1	0	3	3
54	3	1	4	3	4	5	5	4	2	5	48.71	41.26	61.89	70.77	47.28	54.73	7.10431593715904	1.56850752248121	0.977603583338902	5	7	5	4	4	4	4	2.25969508603909	0	1	22.150882360996	1	R_2OHWlo0tuH0R7fX	18 to 24	Clemson	NA	NHWhite	-0.262193280007797	-0.189353743521126	1	Med	0	NHWhite	1	1	18 to 24	1	0	3	3
55	5	1	5	3	3	3	4	5	3	5	80.23	82.52	0	84.24	30.95	83.67	7.88127765253807	1.07080420374788	0.741827643615129	5	6	6	5	4	2	4	1.77278937950922	0	1	22.150882360996	0	R_3JlmW1iUYtVJdia	18 to 24	Clemson	NA	NHWhite	0.131887270107869	0.532329156209597	3	High	1	NHWhite	1	1	18 to 24	1	0	3	1
56	1	1	5	4	4	2	5	1	1	1	0	79.03	0	0	0	30.65	7.42333317853835	1.54023922979829	0.977603583338902	4	3	6	4	4	4	4	2.912315913459	0	1	22.4649268233448	0	R_33kcP7yltZHG4t8	33 to 44	Clemson	NA	NHWhite	-1.82019891339079	-1.34246089133336	2	Low	0	NHWhite	1	1	Over 32	0	0	3	3
57	3	1	5	4	5	5	3	5	7	6	71.35	37.82	26.36	56.45	72.78	78.8	7.59294435206691	1.54681969179338	0.943206211789569	6	5	4	2	2	2	2	2.07411963074357	0	0	25.3965743033527	0	R_1eqIG2rae8ubzt4	18 to 24	Clemson	NA	NHWhite	1.09778033396315	0.220697723336894	3	High	1	NHWhite	1	1	18 to 24	1	0	1	1
58	1	1	1	4	4	3	4	6	6	7	63.66	8.65	56.65	41.6	30.25	66.97	7.27951059883874	1.86752352454599	1.00658232827817	2	2	3	4	3	3	3	2.71165769050838	0	0	26.544442068476	0	R_DhJpvhSr4B2KDdv	25 to 32	Clemson	NA	NHWhite	1.29515119047239	-0.56321276951154	3	High	1	NHWhite	1	1	25 to 32	0	0	2	2
59	2	4	3	2	3	4	3	5	5	5	74.23	32.68	40.85	74.79	64.65	78.31	8.41917400683285	1.26267317223571	0.931412153677793	4	5	6	3	3	3	2	2.81301296161754	0	1	23.4930610204281	0	R_1QGIqlgnbmQi0T3	18 to 24	Clemson	NA	NHWhite	0.519421522595107	0.276586296640333	3	High	1	NHWhite	1	1	18 to 24	1	0	2	2
60	3	2	5	4	5	5	5	4	5	5	78.06	34.52	45.48	79.35	85.16	62.58	7.15559371493682	1.3536325659625	0.977603583338902	5	5	3	4	3	3	3	2.15398012336475	1	0	19.9357941248964	0	R_3qD5Nxg28rYNUMl	18 to 24	Clemson	NA	NHWhite	0.31910809872306	0.386525297896423	3	High	1	NHWhite	1	1	18 to 24	1	0	2	2
61	3	1	5	4	5	5	5	4	5	6	70.44	61.71	0	68.63	69.95	44.75	7.30558821438676	1.54023922979829	0.977603583338902	4	5	6	3	2	3	3	2.1812565879074	1	0	20.751741621547	0	R_esUAZnIBYpfaqgF	33 to 44	Clemson	NA	NHWhite	0.509932657603869	0.194498268718392	3	High	1	NHWhite	1	1	Over 32	0	0	1	2
62	2	2	5	4	4	4	4	3	5	5	39.86	59.2786258242355	85.21	65.92	58.0349644957676	55.49	7.10431593715904	1.41815653828647	0.977603583338902	4	2	5	4	4	4	4	2.88983884923882	0	1	22.8892451063625	1	R_2wAJhjZ5iUtERML	25 to 32	Clemson	NA	NHWhite	0.118794674851013	-0.0755514518770238	1	Med	0	NHWhite	1	1	25 to 32	0	0	3	3
63	1	1	4	3	3	1	4	3	6	5	39.72	73.66	3.38	24.23	10.56	39.72	7.57994759621536	1.54023922979829	0.977603583338902	6	5	5	4	3	3	3	2.912315913459	0	1	22.150882360996	1	R_XMrAxdGweLbkMVP	18 to 24	Clemson	NA	NHWhite	0.312561801094631	-0.760772892886462	1	Med	0	NHWhite	1	1	18 to 24	1	0	2	2
64	3	4	5	4	4	3	3	5	3	5	59.03	81.66	68.48	88.54	81.66	73.64	8.49408818900091	1.17576330478271	0.81903020578268	1	1	5	1	1	1	1	2.23088972452696	0	0	33.9057198176125	1	R_1HnqG5Exd92eKmh	33 to 44	Clemson	NA	NHAsian	0.131887270107869	0.707832876577675	3	High	1	NHAsian	0	2	Over 32	0	0	1	1
65	1	3	5	5	5	5	1	5	4	5	49.86	0	0	0	0	61.55	7.69201006389973	1.46797668353922	0.931412153677793	6	5	3	3	4	4	4	2.82662934629483	0	1	19.3682921801105	0	R_21FFTe17Umge4uj	18 to 24	Clemson	NA	NHWhite	0.325654396351488	-1.30365133181002	1	Med	0	NHWhite	1	1	18 to 24	1	0	3	3
66	3	2	5	4	5	5	4	4	5	5	54.51	41.27	17.18	59.86	50.99	56.9	7.30558821438676	1.34705210396741	0.977603583338902	6	4	6	4	3	3	3	2.10365650427882	0	0	24.4075372744478	0	R_R3a3EV7fg7ljOKJ	25 to 32	Clemson	NA	NHWhite	0.31910809872306	-0.183312778381182	1	Med	0	NHWhite	1	1	25 to 32	0	0	2	2
67	2	2	2	4	4	4	3	3	2	2	58.17	46.9	6.34	36.9	71.69	58.87	7.19819818824129	1.36820041491572	0.977603583338902	3	3	3	3	3	3	3	2.88983884923882	0	0	24.4072755552772	0	R_1mfJ98oqWq2g2vj	18 to 24	Clemson	NA	NHWhite	-1.03498038052227	-0.116193279545856	1	Med	0	NHWhite	1	1	18 to 24	1	0	2	2
68	3	1	4	3	5	4	3	2	5	5	8.06	26.77	0	39.35	17.42	17.1	7.39947046546902	1.51855139911045	0.977603583338902	6	6	3	5	4	4	4	2.34207181213362	0	0	23.4627581137878	0	R_pxDKZU1RbNoh5pT	18 to 24	Clemson	NA	NHWhite	-0.0815187490210346	-1.33449878927155	2	Low	0	NHWhite	1	1	18 to 24	1	0	3	3
69	5	5	5	4	5	5	3	5	5	6	100	80.52	29.51	100	75.07	100	8.99887291640592	0.734890318692171	0.65396369138028	3	3	7	2	1	3	3	1.7750970280367	0	1	60.0766973018321	1	R_2YlTQmUFMpqNiwL	25 to 32	Clemson	NA	NHBlack	0.710246081475916	1.2362053913604	3	High	1	NHBlack	0	0	25 to 32	0	0	1	2
70	2	1	2	2	2	2	5	1	2	2	7.1	7.1	8.71	26.77	12.9	7.74	6.91911980267939	1.54023922979829	0.977603583338902	5	6	6	4	3	4	4	2.88983884923882	0	1	25.0878862484369	0	R_stnkSW13wolBBlv	25 to 32	Clemson	NA	NHWhite	-1.43560722826637	-1.67987679045162	2	Low	0	NHWhite	1	1	25 to 32	0	0	2	3
71	1	3	4	4	4	4	4	5	7	6	65.49	81.41	74.65	56.76	84.51	61.55	7.07717399753155	1.65924724630979	0.960390898617064	7	6	6	5	4	5	5	2.96846496273318	0	1	24.3276472712115	0	R_237XfFE0M0TV3rT	25 to 32	Clemson	NA	Hisp	1.09778033396315	0.447177436908874	3	High	1	Hisp	0	0	25 to 32	0	0	3	3
72	4	2	5	5	5	3	4	4	5	4	91.41	100	8.73	91.41	80.99	100	7.89176168299812	0.970913139529742	0.597943039946026	4	7	3	5	4	4	4	1.99279567714687	0	1	20.506179345692	0	R_xaWCfRGwde04i3f	18 to 24	Clemson	NA	NHWhite	0.128283539842251	1.29239284070796	3	High	1	NHWhite	1	1	18 to 24	1	0	3	3
73	1	1	5	4	5	5	4	2	5	5	49.72	49.72	0	49.58	49.72	60	7.30558821438676	1.54023922979829	0.977603583338902	5	4	6	1	2	3	3	2.912315913459	0	1	25.1096073620719	0	R_2cuYJGO29vsxyQs	33 to 44	Clemson	NA	NHWhite	-0.0815187490210346	-0.220750986620113	1	Med	0	NHWhite	1	1	Over 32	0	0	1	2
74	4	3	5	4	5	5	3	4	6	5	59.15	62.82	0	58.73	77.61	69.44	8.05255696907177	0.785784244925822	0.543928027880672	3	1	3	5	4	2	2	1.95788938157062	0	0	32.7142313060136	0	R_1EX4KIlRT7bBuya	65 to 74	Clemson	NA	NHWhite	0.512875224966679	0.291068467905812	3	High	1	NHWhite	1	1	Over 32	0	0	3	1
75	3	1	5	4	5	4	3	5	2	5	67.62	28.94	0	29.23	53.7481210864716	73.07	7.63480529439716	1.51855139911045	0.977603583338902	6	2	4	3	1	3	1	2.06404688431143	1	0	27.4085711904995	0	R_2BamDG45O0tBwDB	25 to 32	Clemson	NA	NHWhite	-0.0618798561357499	-0.258620513520281	1	Med	0	NHWhite	1	1	25 to 32	0	0	1	2
76	2	1	5	3	4	4	5	5	7	6	70.65	100	0	69.68	10.65	64.52	7.17788866851321	1.51855139911045	0.977603583338902	3	5	3	4	4	4	4	2.88983884923882	0	1	23.2269278097878	0	R_2Vx3fLqBp5RcqZu	18 to 24	Clemson	NA	NHWhite	1.09778033396315	0.180044703216027	3	High	1	NHWhite	1	1	18 to 24	1	0	3	3
77	3	2	4	4	4	3	2	2	5	4	58.89	19.87	14.2	63.46	58.7	65.48	7.51899796362062	1.36115192873789	0.977603583338902	6	3	3	1	3	3	2	2.10365650427882	0	0.590823110996372	28.6966941280821	0	R_3dKXJEwMOTegHqq	25 to 32	Clemson	NA	NHWhite	-0.272343307901844	-0.153428841122037	1	Med	0	NHWhite	1	1	25 to 32	0	0	2	2
78	3	3	4	4	4	3	3	3	2	3	26.77	18.06	0	13.55	26.45	42.9	7.5172154296206	1.19814919991174	0.854060496521434	6	2	3	4	4	4	2	2.20787775609833	0	1	22.8071693167608	0	R_1JOwIbtLFmnfhxG	18 to 24	Clemson	NA	NHWhite	-0.844155821641462	-1.18678664250838	2	Low	0	NHWhite	1	1	18 to 24	1	0	3	3
79	3	2	5	3	4	5	3	3	4	6	55.35	77.75	27.917699492806	92.96	50.99	66.76	7.37339284992099	1.3536325659625	0.977603583338902	5	5	3	4	4	3	4	2.16846323240433	0	0	24.9980091071293	0	R_a9lZzGE1awiAdKp	18 to 24	Clemson	NA	NHWhite	0.115852107488203	0.402852383065485	3	High	1	NHWhite	1	1	18 to 24	1	0	3	2
80	3	2	5	4	5	3	4	6	6	7	70.77	75.64	29.23	67.91	73.35	75.93	7.49906210098466	1.67433639871511	1.00658232827817	5	5	3	4	3	3	3	2.07411963074357	0	0	25.0902326650332	0	R_1mrPmkD3z2XRt3C	18 to 24	Clemson	NA	NHWhite	1.29515119047239	0.552927102040889	3	High	1	NHWhite	1	1	18 to 24	1	0	2	2
81	1	1	1	1	1	1	3	1	1	1	1.52	100	1.32	1.26	18.04	0.81	7.58370185420396	1.7668964281221	0.972184956728841	3	1	2	2	1	1	1	2.78848357812966	0	0	23.6747726556678	0	R_uwSVD2BJcmNbGud	18 to 24	Clemson	NA	NHWhite	-1.82019891339079	-1.26368189307815	2	Low	0	NHWhite	1	1	18 to 24	1	0	1	1
82	1	1	4	4	5	5	3	5	6	6	75.49	80.28	18.45	66.62	86.62	70.7	7.49132242174139	1.93681330387236	1.10985267011736	6	7	6	5	3	4	4	2.8916390751119	0	1	17.4854964761833	0	R_3m8XOPgB9jmiBMG	25 to 32	Clemson	NA	NHWhite	0.904013207719535	0.67112436597738	3	High	1	NHWhite	1	1	25 to 32	0	0	2	3
83	4	1	4	4	4	4	4	5	2	5	29.03	61.29	27.1	36.13	47.74	72.9	7.81858897904453	1.32233983471106	0.977603583338902	5	5	2	4	4	4	3	2.10292246627709	0	0	22.3152233648248	0	R_1Ar3mULGhe1mcXn	18 to 24	Clemson	NA	NHWhite	-0.0618798561357499	-0.307229366241279	1	Med	0	NHWhite	1	1	18 to 24	1	0	3	3
84	3	3	4	3	3	3	3	5	5	6	58.39	58.39	57.74	69.03	63.87	71.29	7.49132242174139	1.19814919991174	0.854060496521434	6	5	3	4	4	3	4	2.16910448509072	0	1	20.9825957714199	0	R_0dFAx1Sl2dJKfLj	18 to 24	Clemson	NA	NA	0.710246081475916	0.241141600349004	3	High	1	NA	NA	NA	18 to 24	1	0	3	2
85	2	2	5	3	5	2	4	5	4	6	60.56	60.99	50.42	71.55	91.41	91.69	7.39744017065914	2.13543444511316	1.20779676080236	6	7	6	4	4	4	4	2.81301296161754	0	1	24.4618092076421	0	R_vI7jnevoUtfX0ZP	25 to 32	Clemson	NA	NHWhite	0.516478955232297	0.656349475494467	3	High	1	NHWhite	1	1	25 to 32	0	0	3	3
87	3	1	5	3	4	4	5	1	4	5	23.94	34.65	0	65.35	39.86	64.93	7.27951059883874	1.54023922979829	0.977603583338902	5	4	5	3	3	3	3	2.17118384147526	0	0	23.7340038723287	1	R_2w7Ead5r08Dnw5Z	18 to 24	Clemson	NA	NHWhite	-0.475599299136701	-0.436855557886025	1	Med	0	NHWhite	1	1	18 to 24	1	0	2	2
88	1	3	4	2	2	2	4	2	2	4	62.46	60.17	61.6	71.63	70.77	71.35	7.31386596650501	1.24098534154788	0.854060496521434	3	6	3	4	3	3	3	2.83549002583772	0	0	21.3389323426137	0	R_1rJIFa3UoPKSHp4	18 to 24	Clemson	NA	NHWhite	-0.8536446866327	0.355353894885276	1	Med	0	NHWhite	1	1	18 to 24	1	0	2	2
89	4	1	5	4	4	3	4	4	4	4	20.7	50.99	0.14	9.58	50.99	50.99	7.74286005659822	1.29407154202813	0.977603583338902	6	6	6	5	4	4	4	2.18623987150677	0	1	19.691097049779	0	R_2zo4cssCTxJmGHe	25 to 32	Clemson	NA	NHWhite	-0.0654835864013682	-0.780655657584249	1	Med	0	NHWhite	1	1	25 to 32	0	0	3	3
90	4	1	4	4	5	4	5	2	4	2	73.8	33.66	12.68	80.28	27.89	41.27	7.62511509244663	1.28041277122147	0.977603583338902	3	5	6	3	2	4	5	2.03103763870628	0	1	26.5710130815575	0	R_10u4SRdENqiuliO	25 to 32	Clemson	NA	NHWhite	-0.847759551907081	-0.236620252287577	1	Med	0	NHWhite	1	1	25 to 32	0	0	1	3
91	2	1	5	4	5	4	2	2	6	5	23.23	77.1	0	83.87	26.77	72.58	7.73854946576654	1.5760268852566	0.943206211789569	6	6	5	2	2	2	2	2.74992301552844	0	1	33.8365676731353	1	R_Y3RsoynImATwQKd	18 to 24	Clemson	NA	NHWhite	0.112248377222584	-0.0431392998485761	1	Med	0	NHWhite	1	1	18 to 24	1	0	1	1
92	1	1	4	3	3	3	5	5	6	7	7.61	60.42	0	30.14	61.27	61.13	7.10431593715904	1.54023922979829	0.977603583338902	5	5	5	4	3	3	3	2.912315913459	0	0	24.0720202809945	1	R_0IIAu1uIGNIlLtT	18 to 24	Clemson	NA	NHWhite	1.09483776660034	-0.502743212732892	3	High	1	NHWhite	1	1	18 to 24	1	0	2	2
93	2	1	4	3	4	4	5	3	6	5	36.39	25.79	4.58	83.95	54.15	60.17	7.10431593715904	1.51855139911045	0.977603583338902	5	5	3	4	4	3	4	2.88983884923882	0	0	20.2230565539369	0	R_R2KQ77shsXoyQ0h	18 to 24	Clemson	NA	NHWhite	0.312561801094631	-0.198961099896898	1	Med	0	NHWhite	1	1	18 to 24	1	0	3	2
94	5	5	5	5	5	5	4	6	5	6	73.35	70.49	63.32	79.08	99.71	95.13	9.46754202661826	0.599747598385658	0.508897737141918	7	7	5	2	2	2	4	1.62911361965147	0	1	20.1939699419837	1	R_2D6KZFJbAYdAkSL	18 to 24	Clemson	NA	NHWhite	0.910559505347963	0.962279563847167	3	High	1	NHWhite	1	1	18 to 24	1	0	1	1
95	1	1	2	1	3	2	4	1	2	2	21.29	40.32	0	0.65	20.65	36.77	7.4466111225702	1.54023922979829	0.943206211789569	3	2	6	1	2	1	1	2.912315913459	0	1	28.1916732245137	0	R_2v062lHxF5xGHnB	25 to 32	Clemson	NA	NHWhite	-1.43560722826637	-1.25471338665779	2	Low	0	NHWhite	1	1	25 to 32	0	0	1	1
96	3	1	4	2	4	2	1	5	5	6	29.58	41.13	29.3	72.39	39.3	71.55	7.53318336407163	2.09526076805067	1.10452641896317	6	5	5	4	3	4	4	2.35043043434583	1	1	32.4879607961274	1	R_r2P1xY3nU1xcEQF	18 to 24	Clemson	NA	NHWhite	0.710246081475916	-0.251050017375961	3	High	1	NHWhite	1	1	18 to 24	1	0	2	3
NA	3.75242546268422	2.74131189174065	4.87890241123772	4.52455375695797	4.93226413013202	4.84190274783259	2.97122796592146	4.5258599842594	4.36559296946421	4.90026770984473	63.0038919389516	62.1704749387791	29.5131169829418	68.2732398391929	54.8993196357343	67.6431329394443	7.93387423124518	0.749996589467508	0.574625352446026	4.93129591876818	5.13476855586575	3.2126080263938	3.28805054851812	2.82411169466509	2.94590823311916	3.02925222384786	2.02628337792747	0.195469530935991	0.657780899679945	23.2972019583989	0	NA	NA	NA	NA	NA	0.28248631519664	0.201102817498125	3	High	1	NA	NA	NA	NA	NA	NA	1	1
98	2	4	2	3	3	4	4	2	2	4	35.77	91.27	11.13	89.72	62.68	61.13	8.25171902439643	1.26267317223571	0.931412153677793	3	5	5	4	1	4	4	2.82674890314973	0	1	24.0306789207328	1	R_C7DkBz2nzkIBjwd	18 to 24	Clemson	NA	NHWhite	-0.8536446866327	0.37635489017668	1	Med	0	NHWhite	1	1	18 to 24	1	0	1	3
99	3	3	5	5	5	4	4	5	5	6	59.15	69.58	27.61	70.7	69.72	70.85	7.57223480493826	1.19814919991174	0.854060496521434	6	5	3	4	4	4	4	2.14164696794001	1	1	19.4927764776765	0	R_3gYJuJ7QNgHol1m	18 to 24	Clemson	NA	NHWhite	0.710246081475916	0.379353773917868	3	High	1	NHWhite	1	1	18 to 24	1	0	3	3
100	2.82375378828863	1.88294666976218	4.90749675653102	4.16820679721202	4.8810533607184	4.65840765419805	4	3	5	5	49.2392463050385	61.1306441004557	26.7404461003582	63.511621010098	56.0151917971875	65.0622604503308	3.1	5.9	5.9	3	3	5	3	3	3	3	2.06536319631758	1	1	21.6328924965542	1	R_3EutUxpnnka9D4Z	18 to 24	Clemson	NA	NHWhite	0.118794674851013	0.0460847468764574	1	Med	0	NHWhite	1	1	18 to 24	1	0	2	2
101	1	2	5	3	4	4	4	3	6	5	37.25	21.49	21.78	60.17	48.14	68.48	7.27951059883874	1.41815653828647	0.977603583338902	6	5	6	4	3	4	4	2.83549002583772	0	0	23.7340038723287	0	R_3lYLjXTtLVq1Ejo	18 to 24	Clemson	NA	NHWhite	0.312561801094631	-0.381905644196893	1	Med	0	NHWhite	1	1	18 to 24	1	0	2	3
102	3.94140091823018	2.72361902294055	4.87045114383504	4.47346031421375	4.8810533607184	4.52206638002585	4	5	7	1	28.68	62.19	67.11	89.11	45.99	71.18	7.97695394290772	0.749996589467508	0.543928027880672	5	5	5	3	3	3	3	1.99373566726637	0	0	28.2460155862605	1	R_3iq0cFQz7ZCHjlg	25 to 32	Clemson	NA	NHAsian	0.143657539559109	0.0637443771219979	1	Med	0	NHAsian	0	2	25 to 32	0	0	2	2
103	3	4	5	4	5	3	2	2.63609086446802	2.81822087133444	3.56919572909117	18.45	93.38	89.3	22.54	40.28	40.42	8.3	0.8	0.1	5	5	6	3	1	2	3	2.14118676786168	0	1	24.1289954769259	0	R_23WQQZgqjgURFkU	18 to 24	Clemson	NA	NHWhite	-0.649890875766502	-0.560383238884649	1	Med	0	NHWhite	1	1	18 to 24	1	0	1	1
104	4	4	5	3	5	4	3	6	6	7	78.59	75.49	35.07	95.49	78.59	84.65	5.5	1.4	1.3	5	7	3	5	5	5	5	1.90843595398509	0.541315263945352	1	23.6182815821692	0	R_tPURV8zUmOswpW1	18 to 24	Clemson	NA	NHWhite	1.29515119047239	0.919686638686708	3	High	1	NHWhite	1	1	18 to 24	1	0	3	3
105	1	1	1	2	2	1	2	6	6	6	31.87	100	61.54	0	49.5	89.47	7.88122368555144	1.88921135523383	1.00658232827817	5	6	5	4	3	4	4	2.80327273475617	0.276160413268883	1	25.8243895734807	1	R_p4wKfzPoBKOouJP	18 to 24	Clemson	NA	NHWhite	1.10432663159158	-0.140361004702467	3	High	1	NHWhite	1	1	18 to 24	1	0	2	3
106	3.34661857507967	2.02165126804003	4.91178019125726	4.48493090244904	4.8810533607184	4.65444791158132	3	2	4	2	34.93	62.25	11.97	61.97	61.69	60.7	8	0.5	0.3	5	5	3	5	3	3	3	2.23599056960076	0	1	21.7288190555957	0	R_1MLnlkI581Uqd6g	18 to 24	Clemson	NA	NHWhite	-0.847759551907081	-0.0528987055705963	1	Med	0	NHWhite	1	1	18 to 24	1	0	2	2
107	1	1	3	1	3	2	4	3	5	6	45.4937896710601	62.1704749387791	24.9347423435421	63.511621010098	62.2629880909771	67.8702432516117	7	0	0	4	3.23643265763286	3	1	1	1	1.39061102675099	2.83549002583772	0.34353421877627	1	29.9532357644597	0	R_1yPkQut1sp1FnRn	18 to 24	Clemson	NA	NHWhite	0.309619233731822	0.094299540545003	3	High	1	NHWhite	1	1	18 to 24	1	0	1	1
108	2	1	5	1	5	4	3.30521447672247	4.45233194978977	4.240941302401	4.26512999076301	50.99	90.85	14.51	98.59	46.2	91.97	4.1	2.9	0.4	5	5	3	1	1	4	4	2.82638021042826	0	1	20.8008581697637	0	R_cOxXeVe13zHXpKN	18 to 24	Clemson	NA	NA	0.122404392480799	0.661147526500947	3	High	1	NA	NA	NA	18 to 24	1	0	1	3
110	1	1	4	1	5	3	4	2	5	5	29.3844589128488	56.5163672815582	16.7166761989682	57.3207486951348	54.9097227796455	57.7933155100396	4	4.5	4.5	6	5	3	5	4	3	5	2.90024779024576	0.302478513017648	0	20.3434318905675	0	R_1qXsBvIUkywrYs6	18 to 24	Clemson	NA	NHWhite	-0.0815187490210346	-0.241983710724373	1	Med	0	NHWhite	1	1	18 to 24	1	0	3	2
111	2	2	4	2	2	2	5	5	7	5	63.4490989459256	64.6125136214238	38.3418514391259	68.2732398391929	56.903200941281	69.1017199071892	0.9	4	2.8	5	6	3	5	4	4	4	2.86916201089172	0	1	18.8539266351889	0	R_2uIgEbemlOBJUQK	18 to 24	Clemson	NA	NHWhite	0.906955775082345	0.247884843862918	3	High	1	NHWhite	1	1	18 to 24	1	0	3	3
112	2.51279540067409	1.88294666976218	4.90700159260649	4.23047242144817	4.86636661664486	4.57635588474283	4	2	4	2	27.5208699202812	55.9142736455412	16.7166761989682	56.170262899308	48.552735250599	53.310892809437	0.6	2	0.6	5	6	5	4	4	4	4	2.37634893351165	0	0	26.1703317727965	1	R_qE0s8v1jlywFYSR	18 to 24	Clemson	NA	NHWhite	-0.847759551907081	-0.35034876586025	1	Med	0	NHWhite	1	1	18 to 24	1	0	3	3
113	2.55108249769603	1.88294666976218	4.90700159260649	4.30993537815668	4.86636661664486	4.65840765419805	4	2.6470302585772	2.90424179485536	3.56919572909117	51.13	40	19.44	80.99	29.3	29.58	2	2	1	6	5	3	4	3	3	3	2.3928952897271	0	1	19.9688238429731	0	R_rqdOTI8eplL2lvr	18 to 24	Clemson	NA	NHWhite	-0.631031541129937	-0.430878436719401	1	Med	0	NHWhite	1	1	18 to 24	1	0	2	2
114	2.00895791506428	1.88294666976218	4.90700159260649	4.24478480265482	4.86636661664486	4.62582330039754	3.39192590568059	3	5	3	39.01	70	49.3	38.45	39.58	80	1.9	4	0.9	6	6	2	3	3	3	3	2.81301296161754	0	1	21.9268569523996	0	R_3KpDMRicSPeKLUl	18 to 24	Clemson	NA	NHWhite	-0.262854442910605	-0.162279410545372	1	Med	0	NHWhite	1	1	18 to 24	1	0	2	2
115	2.00895791506428	1.88294666976218	4.91722355208411	4.47839844409444	4.8810533607184	4.64298599881023	5	3	5	5	61.32	78.51	17.48	57.31	17.19	54.15	7.30558821438676	1.36820041491572	0.977603583338902	5	6	2	4	4	3	3	2.88983884923882	0	1	21.5225205960616	0	R_2SeQnkNw1bcPLSx	18 to 24	Clemson	NA	NHWhite	0.118794674851013	-0.162633256201037	1	Med	0	NHWhite	1	1	18 to 24	1	0	3	2
116	2.00895791506428	1.88294666976218	4.91722355208411	4.33052797395921	4.8810533607184	4.50664472463803	5	2	3	4	35.21	45.77	41.13	65.77	46.62	54.08	7.15559371493682	1.39646870759864	0.977603583338902	6	6	3	4	4	4	4	2.88983884923882	0	0	23.7478741048681	0	R_1M3CS9hIJv39vsP	18 to 24	Clemson	NA	NHWhite	-0.659877560389082	-0.303439775229214	1	Med	0	NHWhite	1	1	18 to 24	1	0	3	3
117	2	1	4	3	4	4	3.62754466551285	5	4	5	61.8674533318905	61.1306441004557	25.6303811298292	66.2744799513948	54.8993196357343	67.6431329394443	4	5.9	1.9	5	5	3	4	4	4	4	2.81301296161754	0	0	20.2230565539369	0	R_2wKzyoLx0Dj39UW	18 to 24	Clemson	NA	NHWhite	0.325654396351488	0.17052446274264	3	High	1	NHWhite	1	1	18 to 24	1	0	3	3
118	3.59568420571741	2.52358068041814	4.8767491754094	4.5435490195963	4.93226413013202	4.84892189963593	4	3	5	4	71.69	64.79	45.77	39.15	66.06	63.38	4.3	1	0.6	5	6	3	4	4	4	5	2.02406972926703	1	1	21.4125196156294	0	R_2cuO8OdLC8m2D2S	18 to 24	Clemson	NA	NHWhite	-0.0720298840297964	0.118870237855939	1	Med	0	NHWhite	1	1	18 to 24	1	0	3	3
119	1	3	1	3	4	3	5	5	5	6	75.21	60	33.8	70.99	75.63	70.85	7.39744017065914	1.26267317223571	0.931412153677793	5	5	5	4	3	3	3	2.71165769050838	0.191701194447744	1	20.3711100291941	1	R_1B4fhYXHjXFmGJz	25 to 32	Clemson	NA	NHWhite	0.710246081475916	0.475780986442181	3	High	1	NHWhite	1	1	25 to 32	0	0	2	2
120	3.2237836117363	1.88294666976218	4.91722355208411	4.57643337067842	4.93226413013202	4.84892189963593	4	5	7	5	70.49	73.64	73.93	76.5	35.82	92.84	8.4	5	1.6	5	1	2	2	1	1	1	2.28562370622032	0	1	34.8675365075388	0	R_2EDYjeU87c5Y9Lm	18 to 24	Clemson	NA	NHBlack	0.906955775082345	0.446465747699396	3	High	1	NHBlack	0	0	18 to 24	1	0	1	1
121	2	4	5	3	3	3	5	6	4	7	88.54	77.36	85.1	87.97	38.11	57.88	3	5	2.4	4	5	3	5	4	4	4	2.87777072602558	0.375788615289008	1	20.8008581697637	0	R_PUtQOtaajW3Hzax	18 to 24	Clemson	NA	NHWhite	0.907616937985153	0.442415072866206	3	High	1	NHWhite	1	1	18 to 24	1	0	3	3
122	3	2	5	4	5	4	3.59540533872598	3	3	5	60.23	0	0	33.62	19.95	60.66	7.30558821438676	1.34705210396741	0.977603583338902	4	6	5	3	3	3	3	2.28697155058174	0	1	22.0685549148876	1	R_3fq8pkp1GKEaxDM	25 to 32	Clemson	NA	NHAsian	-0.268739577636225	-0.834548946202219	1	Med	0	NHAsian	0	2	25 to 32	0	0	2	2
123	3	2	5	4	5	5	3	5.26763094714182	4.36559296946421	4.95509045385946	76.2	71.97	19.86	30.42	80.56	79.44	7.1	1.9	2.1	5	5	5	3	3	3	3	2.07411963074357	0	1	25.8243895734807	1	R_r14uLH1si0LPGF3	25 to 32	Clemson	NA	NHWhite	0.441534522443731	0.369238928269306	3	High	1	NHWhite	1	1	25 to 32	0	0	2	2
124	4	3	5	5	5	5	2.98281933580125	4	5	6	58.71	100	24.52	67.74	50.32	87.74	9.9	0	1.6	5	5	3	4	3	4	3	2.02196814517047	0.355993463014788	1	24.4618092076421	0	R_2S1vudbiuoczJ0K	18 to 24	Clemson	NA	NHBlack	0.509932657603869	0.552713870700956	3	High	1	NHBlack	0	0	18 to 24	1	0	2	3
125	3.35786752268727	1.9132042758026	4.91722355208411	4.41952340321877	4.8810533607184	4.63887488811356	3	2	6	5	26.62	70	24.51	59.44	30.99	21.97	7.39947046546902	1.3536325659625	0.943206211789569	5	5	2	4	3	2	4	2.23599056960076	0	0	20.9823165284531	0	R_3hgsAkCSIghk8vN	18 to 24	Clemson	NA	NHWhite	0.112248377222584	-0.602618427258129	1	Med	0	NHWhite	1	1	18 to 24	1	0	2	1
126	3	3	5	3	4	3	5	5.04189657904265	4.36559296946421	4.95509045385946	68.31	71.27	75.49	83.94	85.21	71.83	0.6	2.5	1	5	5	3	4	4	4	4	2.11437050339736	0	1	20.0876858896575	0	R_3FWdFrZw3be6g4c	18 to 24	Clemson	NA	NHWhite	0.396316898284193	0.680912082174977	3	High	1	NHWhite	1	1	18 to 24	1	0	3	3
127	2.98356033225769	1.88294666976218	4.90261299008645	4.30993537815668	4.86636661664486	4.65840765419805	4	3.02326784947867	2.81822087133444	3.56919572909117	40.28	50.99	19.15	29.15	40.14	40.56	0.9	4.1	0.9	5	5	3	3	3	3	3	2.21014267648668	0	1	17.5767251534503	0	R_2dgT1b2hfSDHl98	18 to 24	Clemson	NA	NHWhite	-0.572334128254564	-0.652396219310538	1	Med	0	NHWhite	1	1	18 to 24	1	0	2	2
128	2.09969201358173	1.94321940314206	4.91722355208411	4.30833441235077	4.86636661664486	4.58913112352679	4	5	4	6	33.55	55.48	0	71.94	24.84	61.29	2.5	1	0	5	5	3	4	4	3	4	2.88983884923882	0	1	22.7099589864138	0	R_1CatzJY1qNw0ve8	18 to 24	Clemson	NA	NHWhite	0.516478955232297	-0.30989693668195	1	Med	0	NHWhite	1	1	18 to 24	1	0	3	2
129	1	1	5	5	5	5	4	4.45563111101996	4.240941302401	4.07412243131062	50.1626726239982	61.4137067381234	24.8980183391404	64.7785069482503	52.5057394110253	66.1876826396536	3	3	1	6	6	6	3	3	3	4	2.84650475737484	0	0	12.552313142714	0	R_3CEhI3gvyi3FaNX	25 to 32	Clemson	NA	NHWhite	0.0866163254873226	0.0464260318673956	1	Med	0	NHWhite	1	1	25 to 32	0	0	2	2
130	1	3	5	4	5	4	4	5	5	5	81.41	39.58	0	60.99	61.55	77.32	7.39744017065914	1.24098534154788	0.854060496521434	5	4	3	3	2	3	3	2.83549002583772	0.249813913095387	1	20.1190402380805	0	R_3PIcPkUYnYzd6G0	18 to 24	Clemson	NA	NHWhite	0.519421522595107	0.24506454891818	3	High	1	NHWhite	1	1	18 to 24	1	0	1	2
NA.1	2.82375378828863	1.88294666976218	4.91722355208411	4.47929514035343	4.8810533607184	4.63635766423494	3.40229176608909	4.45563111101996	4.240941302401	4.07412243131062	48.3324624829437	61.1306441004557	26.7404461003582	64.7785069482503	52.5057394110253	65.3042873806471	7.47304319682319	1.3536325659625	0.977603583338902	4.93129591876818	5.14841188279904	3.2126080263938	3.28805054851812	2.82411169466509	2.94590823311916	3.02925222384786	2.23599056960076	0.232645791896619	0.650341230744271	23.4350583060815	0	NA	NA	NA	NA	NA	0.0866163254873226	0.0242675820180662	1	Med	0	NA	NA	NA	NA	NA	NA	1	1
132	3	2	4	4	4	4	4	5	5	5	63.4490989459256	62.1704749387791	28.9587798598972	68.2732398391929	56.903200941281	69.1017199071892	7.5	4.1	2.6	6	4	5	4	4	4	4	2.04571694631356	1	1	21.9268569523996	1	R_1prQP3ZMa5yY7Dl	18 to 24	Clemson	NA	NHWhite	0.519421522595107	0.230521899660334	3	High	1	NHWhite	1	1	18 to 24	1	0	3	3
133	3	2	4	3	4	3	4	3.61739120849439	4.240941302401	3.99591069737123	39.72	63.38	20	20.14	39.72	50.99	7.42333317853835	1.69602422940295	1.00658232827817	4	5	5	4	1	3	3	2.23599056960076	1	1	22.8071693167608	1	R_1NCgBRyQbmxHvtL	18 to 24	Clemson	NA	NHWhite	-0.0962190990420319	-0.559284620351823	1	Med	0	NHWhite	1	1	18 to 24	1	0	1	2
134	3.58947864070742	2.26801282037742	4.58338902530057	3.93610543555839	4.83769380360884	4.60455277891461	4	2	2	5	31.2231497861956	59.471369163209	21.690449319477	63.511621010098	51.6116859449521	60.1715127059095	0.7	12	3	4	5	3	3	3	2	3	2.06255933420088	0	0	22.5186575719412	0	R_x6362MYf0iP8Jzj	18 to 24	Clemson	NA	NHWhite	-0.662820127751891	-0.168262294990906	1	Med	0	NHWhite	1	1	18 to 24	1	0	2	1
135	2.99979818171957	1.9132042758026	4.91267023216459	4.56574258120474	4.93226413013202	4.84892189963593	3	4	6	5	78.87	100	20	91.13	68.73	100	7.66611705602051	1.37532039665033	0.977603583338902	6	6	5	4	4	3	4	2.16471023169195	1	1	24.8889174536162	1	R_2WvBKLv296nWg4O	18 to 24	Clemson	NA	NHWhite	0.512875224966679	1.10599911788764	3	High	1	NHWhite	1	1	18 to 24	1	0	3	2
136	2	3	5	4	5	4	4	4.5258599842594	4.36559296946421	4.95509045385946	61.8674533318905	62.1704749387791	28.9587798598972	66.2744799513948	54.8993196357343	67.6431329394443	8.1	2	1	5	6	2	4	4	3	4	2.81301296161754	0	1	21.9255964893902	0	R_2pMCOo9XTQkC0q2	18 to 24	Clemson	NA	NHWhite	0.292947841139887	0.177917680939487	3	High	1	NHWhite	1	1	18 to 24	1	0	3	2
137	3	2	5	4	5	5	4	5	3	6	60.3476282859708	62.1704749387791	33.140757463265	64.7785069482503	61.2003151200585	70.187540830742	7	2	1	4	5	3	4	3	3	4	2.16910448509072	0	1	23.2969611501353	0	R_1mgdaJEUylFYXj8	18 to 24	Clemson	NA	NHWhite	0.322711828988678	0.222373247783467	3	High	1	NHWhite	1	1	18 to 24	1	0	2	2
138	2	3	3	3	5	3	4	1	1	1	0	100	21.29	10.65	3.87	0	7.42333317853835	1.24098534154788	0.854060496521434	4	4	3	2	2	2	2	2.82674890314973	0.186215347772485	1	21.9268569523996	0	R_3KHITEk0oY8xRum	18 to 24	Clemson	NA	NHWhite	-1.82019891339079	-1.31787921576208	2	Low	0	NHWhite	1	1	18 to 24	1	0	1	1
139	2	2	4	2	2	2	5	4.32162599154216	4.240941302401	4.07412243131062	51.1202958704602	62.1704749387791	28.2754534650764	64.7785069482503	52.5057394110253	66.6508568821918	4.1	5.1	1.3	4	5	5	4	3	3	4	2.81301296161754	0	0	23.1233692354381	1	R_3exxIKzortewQak	18 to 24	Clemson	NA	NHWhite	0.0597733011883408	0.0623548628116619	1	Med	0	NHWhite	1	1	18 to 24	1	0	2	2
140	1	3	3	3	4	5	5	1.87380133034762	2.2520879893856	2.500334576314	12.82	100	0	21.55	0	0	7.10431593715904	1.24098534154788	0.854060496521434	5	6	3	5	4	3	4	2.96846496273318	0	1	22.4285477657088	0	R_D0DNvGAIwMBSwq5	18 to 24	Clemson	NA	NHBlack	-1.11625060191877	-1.17192921359384	2	Low	0	NHBlack	0	0	18 to 24	1	0	3	2
141	5	3	5	5	5	5	3	3.61739120849439	4.240941302401	4.01929968729588	50.14	61.13	9.58	60.2842191385199	60.7	50.14	8.60369268626696	0.599747598385658	0.543928027880672	5	6	2	3	4	3	3	1.73575991112699	0	1	17.3830552444765	0	R_3DnH4oNgmHMYZ8A	18 to 24	Clemson	NA	NHAsian	-0.0917559053569927	-0.0493184317671315	1	Med	0	NHAsian	0	2	18 to 24	1	0	3	2
142	4	5	5	5	5	4	3	5.68377520086856	5.6284234699755	6.17102761750209	91.27	81.41	64.23	100	90	82.25	4	1.59933848362673	0.9	5	5	3	3	3	3	3	1.9022050761985	0.563734012411154	1	18.7944488163425	0	R_1DNKjChuYraGlMh	18 to 24	Clemson	NA	NHWhite	1.00161951262816	1.15599034759482	3	High	1	NHWhite	1	1	18 to 24	1	0	2	2
143	2.13719380484039	1.9132042758026	4.91657620167604	4.5043163020477	4.93226413013202	4.84892189963593	3	5	3	5	71.29	100	78.39	100	67.1	63.55	5	5.3	2.2	6	5	3	3	3	3	3	2.731798917198	0	1	23.627607851729	0	R_2uvKt91OGzv2ZNi	18 to 24	Clemson	NA	NHWhite	0.131887270107869	0.827195054052873	3	High	1	NHWhite	1	1	18 to 24	1	0	2	2
144	3	2	4	4	4	5	4	4	5	5	51.1202958704602	62.1704749387791	26.7404461003582	64.7785069482503	56.0151917971875	68.1094438499366	5	2	2	5	5	5	3	3	3	3	2.32536795253067	0	1	25.0878862484369	1	R_yr3ThXt7d2CMI5H	18 to 24	Clemson	NA	NHWhite	0.31910809872306	0.0998318423142539	3	High	1	NHWhite	1	1	18 to 24	1	0	2	2
145	1	1	5	5	5	4	3	4.92830450314344	4.36559296946421	4.95509045385946	71.94	97.74	16.77	93.55	70.32	85.48	3.5	2	1.4	6	6	3	5	5	5	5	2.88241662826917	0.374302318175895	1	20.8051032428595	0	R_2DYP30jsuBFhWc3	18 to 24	Clemson	NA	NHWhite	0.373562880636088	0.958734378143058	3	High	1	NHWhite	1	1	18 to 24	1	0	3	3
146	1	2	5	4	5	2	1	6	5	6	83.24	84.79	0	100	10.99	90.85	9	0.6	0	5	6	3	5	5	5	5	2.79080158402138	0.512032957212211	1	22.5941636568851	0	R_AiVogT41CYVF0jf	18 to 24	Clemson	NA	NHWhite	0.910559505347963	0.591933409140475	3	High	1	NHWhite	1	1	18 to 24	1	0	3	3
147	2	1	4	4	4	5	3.78428101611877	5	5	6	55.63	42.25	38.59	58.17	33.38	60	2.2	12	5.8	5	5	3	3	3	3	2	2.8216216767514	0.284613460084126	0	21.6178726346741	0	R_3iOmkKEOe869MhZ	18 to 24	Clemson	NA	NHWhite	0.710246081475916	-0.289619126874802	3	High	1	NHWhite	1	1	18 to 24	1	0	2	2
148	4	4	5	4	4	3	3	5	4	7	61.8674533318905	62.1704749387791	26.5910133766639	67.4432731357961	62.3515136693211	70.187540830742	9.00421397765406	0.669347886723558	0.508897737141918	5	5	3	4	4	1	3	1.99906566002126	1	0	19.9984072857035	0	R_2uJTvB4Ui30vOTm	18 to 24	Clemson	NA	NA	0.707303514113106	0.261979391807654	3	High	1	NA	NA	NA	18 to 24	1	0	3	1
149	2	3	5	4	5	4	4	6	5	6	70.42	40	39.15	81.69	91.13	70.14	7.39744017065914	1.24638285112643	0.854060496521434	6	6	3	3	3	3	3	2.81301296161754	0.206802864269325	1	21.6110906396668	0	R_rrKuUJCJUU2EvPX	18 to 24	Clemson	NA	NHWhite	0.910559505347963	0.489076260340757	3	High	1	NHWhite	1	1	18 to 24	1	0	2	2
150	4	4	5	4	4	5	1	5	5	6	60.85	75.77	50.56	83.24	70.99	82.25	9.00421397765406	0.669347886723558	0.508897737141918	4	1	3	4	3	3	3	2.00652902276944	0	0	20.0876858896575	0	R_1MLns573ILQzPKk	18 to 24	Clemson	NA	NHAsian	0.710246081475916	0.625062848757066	3	High	1	NHAsian	0	2	18 to 24	1	0	2	2
151	1	4	5	2	2	3	3.61917250848259	3.19673423895354	2.90424179485536	3.56919572909117	41.41	72.96	0	100	31.13	42.25	4.1	6	3	5	5	3	4	3	3	3	2.9205559358714	0	0	25.1043333424621	0	R_3j3daBWRXxZ38hp	18 to 24	Clemson	NA	NHWhite	-0.520918454704659	-0.0167943393407473	1	Med	0	NHWhite	1	1	18 to 24	1	0	2	2
152	1	1	5	5	4	5	3.69580070539274	5	7	7	31.83	100	0	72.25	84.23	69.15	7.9	2.4	2	6	3	3	5	4	4	4	2.98325411935969	0.374971644581895	1	24.1289954769259	0	R_w5F6HxNfU9S7ve9	18 to 24	Clemson	NA	NHWhite	1.28860489284396	0.502801490588105	3	High	1	NHWhite	1	1	18 to 24	1	0	3	3
153	4.26948333249802	2.54271823329665	4.40343594486878	4.48471431583342	4.79238304578366	4.66542875872359	4	5	7	5	63.4490989459256	62.1704749387791	31.5792205691017	68.2732398391929	56.903200941281	69.1017199071892	8.2	3	2.1	6	3	3	5	4	4	4	2.02294971423349	1	1	23.2969611501353	0	R_3je1nf3yYw2QquQ	18 to 24	Clemson	NA	NHWhite	0.906955775082345	0.230521899660334	3	High	1	NHWhite	1	1	18 to 24	1	0	3	3
154	2.00895791506428	1.83477241090463	4.803829516272	3.70787851190785	4.75784966285292	4.3736899470562	4	2	2	2	0	100	0	0	0	0	5	1	0.7	6	6	3	4	4	4	4	2.88983884923882	0	1	22.8625457250914	0	R_2q1pErkFeAaBgkm	18 to 24	Clemson	NA	NHWhite	-1.23529380439432	-1.42606944229372	2	Low	0	NHWhite	1	1	18 to 24	1	0	3	3
155	5	5	5	4	5	4	2	4.5258599842594	4.36559296946421	4.90026770984473	61.8674533318905	62.1704749387791	29.9954005050463	66.2744799513948	54.8993196357343	67.6431329394443	12	0.5	0	2	4	4	1	2	1	2	1.7750970280367	0	0.709330569359718	20.3711100291941	0	R_5gyTx1raCv4siWt	18 to 24	Clemson	NA	NHWhite	0.28248631519664	0.177917680939487	3	High	1	NHWhite	1	1	18 to 24	1	0	1	1
156	4	1	1	3	3	2	3.60395396367668	3.95457835019835	4.240941302401	3.9410879533565	38.59	40.28	22.82	67.89	19.15	56.34	7.9	2	1.9	6	2	5	3	3	3	2	2.06255933420088	0	0	23.2915143870359	1	R_D64sA7WJpoIE4cV	25 to 32	Clemson	NA	NHWhite	-0.0391375141449302	-0.491422441271038	1	Med	0	NHWhite	1	1	25 to 32	0	0	2	2
157	1	1	2	3	2	4	3.73287717175309	1	2	1	50.28	91.97	19.86	50	61.13	29.58	6.91911980267939	1.54681969179338	0.977603583338902	5	5	2	3	3	3	3	2.912315913459	0	0	23.7523312884464	0	R_YcpfuplZk815bR7	18 to 24	Clemson	NA	NHWhite	-1.62643178714717	-0.058240145511432	1	Med	0	NHWhite	1	1	18 to 24	1	0	2	2
158	2	2	4	2	4	5	3	2.11906210693641	2.2520879893856	2.500334576314	18.92	70.72	8.71	8.41	30.03	29.58	2	1	0.1	3	3	3	2	2	2	2	2.82674890314973	0	1	21.256810465246	0	R_2U3IOzetPr95VaQ	18 to 24	Clemson	NA	NHWhite	-1.06712157601875	-0.982374108557017	2	Low	0	NHWhite	1	1	18 to 24	1	0	1	1
159	3.59042719939106	2.59765564823147	4.86938337267347	4.41856739056384	4.85606430802536	4.40321060634786	3	3	1	2	29.72	60.42	18.59	8.73	0	60.42	7.95324632921342	0.763655360274166	0.543928027880672	7	4	3	3	3	4	2	2.1641031239309	0	0	24.4583475041349	0	R_2rNMNanKneolwGT	18 to 24	Clemson	NA	NHWhite	-1.22874750676589	-0.965707651268372	2	Low	0	NHWhite	1	1	18 to 24	1	0	2	3
160	3	3	1	5	5	2	2	4.57127552095785	4.36559296946421	4.95509045385946	60.85	41.41	0	80.85	60.56	70.99	7.70797799835075	1.23393685537005	0.854060496521434	7	7	3	5	4	4	4	2.21311730035332	1	1	28.8890811345637	0	R_1lyR9AlLso94Rrr	18 to 24	Clemson	NA	NHWhite	0.30204518279294	0.1990585784054	3	High	1	NHWhite	1	1	18 to 24	1	0	3	3
161	3.63434401885317	3.16693458022522	4.87345905041086	4.53808680042396	4.93226413013202	4.84190274783259	3	5	6	5	64.5855375529867	62.1704749387791	31.1402724386726	71.0470787054049	56.903200941281	70.3601781287393	8.5	0.5	0.1	6	6	3	3	1	3	3	1.95809180542084	0	1	39.506479012958	0	R_yw2t6ehuVVEWklX	18 to 24	Clemson	NA	NHWhite	0.713188648838726	0.26901655537721	3	High	1	NHWhite	1	1	18 to 24	1	0	1	2
162	1	1	5	4	4	5	5	3.25870284189856	2.90424179485536	3.56919572909117	15.49	92.68	0	89.86	61.13	69.72	7.17788866851321	1.51855139911045	0.977603583338902	6	6	3	5	4	4	4	2.8916390751119	1	1	21.6980756094456	0	R_RxGuPoDv2AsZHmp	18 to 24	Clemson	NA	NHWhite	-0.508505311676173	0.292065173456514	1	Med	0	NHWhite	1	1	18 to 24	1	0	3	3
163	4	3	5	4	4	5	3	6	5	5	60.42	0	0	61.55	39.3	72.11	7.9273533213342	0.749996589467508	0.574625352446026	6	3	2	2	3	3	2	1.94976855692461	0	1	24.6915493830988	0	R_2tmvjvZcDsdyAkO	18 to 24	Clemson	NA	NHBlack	0.719734946467154	-0.393267843016292	1	Med	0	NHBlack	0	0	18 to 24	1	0	2	2
164	2	3	4	4	3	3	3.36047268498661	4	4	4	39.15	100	34.93	65.63	61.27	70.85	7.49132242174139	1.24098534154788	0.854060496521434	5	7	3	5	4	1	5	2.9607770551395	0	1	22.1425109012979	0	R_3KNpz6ntwRUPwSt	18 to 24	Clemson	NA	NA	-0.0654835864013682	0.347568660051446	1	Med	0	NA	NA	NA	18 to 24	1	0	3	1
165	5	5	5	4	5	5	2.84355161250641	6	4	6	72.7781909304172	63.2455108731327	40.5247972091797	75.0771582564775	73.6041527268235	83.9742891178992	12	0.5	1	2	1	3	3	2	2	2	1.7750970280367	0	1	20.0515681581924	0	R_D0rZTtjzesBD92V	18 to 24	Clemson	NA	NHAsian	0.716792379104344	0.595750097761318	3	High	1	NHAsian	0	2	18 to 24	1	0	1	1
166	3.09985100366085	2.03369651764315	4.91722355208411	4.56574258120474	4.93226413013202	4.84892189963593	3	6	7	6	98.57	89.11	17.77	64.47	76.22	83.38	7.70797799835075	1.36115192873789	0.977603583338902	5	2	3	4	3	3	2	2.00931290261807	1	1	28.2891671108786	0	R_AO4SnOqoiNUipA5	18 to 24	Clemson	NA	NHWhite	1.2980937578352	0.905441720113383	3	High	1	NHWhite	1	1	18 to 24	1	0	2	2
167	5	5	5	5	5	5	2.96280508951372	5	5	7	62.7416114762585	61.4137067381234	27.9576575644433	69.4420330235941	64.3553949748678	70.187540830742	5	1	0.1	7	6	7	5	5	4	4	1.78177686331564	0	0	23.1103763887586	1	R_3NHQaDtSFu6r3Yv	18 to 24	Clemson	NA	NHWhite	0.901070640356725	0.292933943412967	3	High	1	NHWhite	1	1	18 to 24	1	0	3	3
169	2.15299430304853	1.83477241090463	4.64400504516371	4.23941747107299	4.8810533607184	4.56093422935501	4	2	4	6	8.87	71.55	0	70.42	13.8	69.3	6.6	0.5	1	5	6	2	4	4	4	4	2.81301296161754	0.169688166615936	0	24.3659705970956	0	R_1ONtbtlAaUjDBcO	18 to 24	Clemson	NA	NHWhite	-0.0844613163838446	-0.410387481735076	1	Med	0	NHWhite	1	1	18 to 24	1	0	3	3
170	3	2	5	5	5	5	3.57509103068471	5.03922355685076	4.36559296946421	4.95509045385946	70.42	100	19.3	100	80.99	60.28	4	2	1	5	7	3	4	4	4	4	2.18674342577028	1	1	21.2866913623101	0	R_06Rgw0qiOES3plL	18 to 24	Clemson	NA	NHWhite	0.39578145605685	0.900479295997814	3	High	1	NHWhite	1	1	18 to 24	1	0	3	3
171	2.07904069243023	1.88294666976218	4.91283494956406	4.24220523708687	4.85606430802536	4.62743715016279	5	2.32090772493721	2.2520879893856	2.500334576314	20.7039239540627	8.45	40	18.87	61.69	30.14	7.2	1	0.597943039946026	5	5	3	5	4	4	4	2.945987898513	1	1	22.3142018549662	0	R_3I3i8bc9alaZ48U	18 to 24	Clemson	NA	NHWhite	-1.02668918918344	-1.09191074861472	2	Low	0	NHWhite	1	1	18 to 24	1	0	3	3
172	1	2	1	1	1	1	4	4.15253212284981	4.240941302401	4.07412243131062	47.3748392364817	62.1704749387791	30.1178812262942	64.7785069482503	54.3734536293859	65.3042873806471	6	3.9	1	6	7	3	4	4	4	4	2.72026640564224	0	1	21.7288190555957	0	R_3oXBJtod76dD8DO	18 to 24	Clemson	NA	NHWhite	0.0259015293948061	0.0386806739432266	1	Med	0	NHWhite	1	1	18 to 24	1	0	3	3
173	2.09969201358173	1.88294666976218	4.91267023216459	4.37121895691496	4.8810533607184	4.63584582938397	5	7	7	7	64.37	100	25.77	71.69	67.75	100	7.1	1.3	1.4	6	6	3	5	4	4	5	2.9607770551395	0	1	19.1367895161826	0	R_AhOLAZiRVqnqlsR	18 to 24	Clemson	NA	NHWhite	1.68923174058806	0.847816606120622	3	High	1	NHWhite	1	1	18 to 24	1	0	3	3
174	3	3	4	4	4	4	2.90585952632634	6	7	7	39.3	78.17	69.3	37.75	35.77	71.69	7.49132242174139	1.21983703059957	0.854060496521434	5	6	5	4	4	3	4	2.07282839914554	0	1	24.7996122094537	1	R_3KUxYQ7Zltafqgz	18 to 24	Clemson	NA	NHWhite	1.48891831671601	-0.199015013595474	3	High	1	NHWhite	1	1	18 to 24	1	0	3	2
175	1	1	5	5	4	4	4	3	2	3	49.7244139798646	60.9768398220336	24.7702714703204	63.511621010098	51.3545408617627	63.603673482586	5.1	3	1.8	4	3	4	5	3	3	3	2.90024779024576	0	0	21.7688845961291	0	R_3Dok4GhN2K0R87f	18 to 24	Clemson	NA	NHWhite	-0.844155821641462	0.00241581238564482	1	Med	0	NHWhite	1	1	18 to 24	1	0	2	2
176	2	4	5	4	5	3	4	1	1	1	19.15	70.85	0	0	0	0	6.1	12	12	6	6	2	3	3	3	3	2.8216216767514	0.167560089144039	0	22.3152233648248	0	R_2UgwdCnKQWnm7sC	18 to 24	Clemson	NA	NHWhite	-1.82019891339079	-1.49271241585379	2	Low	0	NHWhite	1	1	18 to 24	1	0	2	2
177	3	3	3	4	3	3	3.58377865000462	4	4	4	41.41	100	31.41	100	41.97	46.2	4.7	2.2	2.2	5	5	2	4	4	4	4	2.14118676786168	0.331941340722329	0	24.1408725101401	0	R_3lFDZdmwi1DWj3F	18 to 24	Clemson	NA	NHWhite	-0.0654835864013682	0.287003616725784	1	Med	0	NHWhite	1	1	18 to 24	1	0	3	3
178	3	4	5	3	5	2	4	5	2	5	49.86	28.87	29.86	39.15	60.28	60.56	8.2991061652993	1.19814919991174	0.81903020578268	3	3	3	3	3	3	3	2.13157422150787	0.261021800448657	1	22.1425109012979	0	R_1rPrT0vXO9I2p0X	18 to 24	Clemson	NA	NHBlack	-0.0618798561357499	-0.361709886608351	1	Med	0	NHBlack	0	0	18 to 24	1	0	2	2
179	3.23409984518706	1.86503001694504	4.91283494956406	4.27116749722551	4.82180322388206	4.4979907568848	3	3.34563120774442	2.81822087133444	3.56919572909117	19.3	58.59	0	23.38	29.3	78.03	4	4	0.7	2	2	3	1	2	2	3	2.32523332618771	0	0	42.7580742508424	0	R_1QAE9HKNQVnWCZb	18 to 24	Clemson	NA	NHWhite	-0.507760420229459	-0.592320612378507	1	Med	0	NHWhite	1	1	18 to 24	1	0	1	1
180	4	4	5	4	4	4	3.36948177599808	5.02082286868041	4.36559296946421	4.90026770984473	53.2133914201579	61.97	0	40.99	91.41	61.55	8.2	1	0.532215424641918	2	7	6	5	4	4	4	1.90843595398509	0	0	23.7340038723287	0	R_114ob9NQAj06kc3	25 to 32	Clemson	NA	NHWhite	0.381634025264598	0.153635321322437	3	High	1	NHWhite	1	1	25 to 32	0	0	3	3
181	4.2993197961471	2.71620460633266	4.87130581458255	4.57643337067842	4.93226413013202	4.84190274783259	2.90494504505931	3	3	6	60.85	94.37	60.28	81.69	60.7	81.83	8	0.5	0.5	5	5	3	5	4	4	5	2.06589299789486	0	0	19.7898950873901	0	R_1DqCcuQVO2eg4B9	18 to 24	Clemson	NA	NHWhite	-0.0779150187554164	0.665196528302979	3	High	1	NHWhite	1	1	18 to 24	1	0	3	3
182	2.00895791506428	2.19228602939722	4.9029434366115	4.5043163020477	4.93226413013202	4.84892189963593	3	7	7	7	100	100	75.48	88.06	93.55	100	6.8	2.7	2.2	6	2	6	3	3	3	2	2.80371613189786	0	1	21.0335420670841	0	R_2wgheXYWkagH6ZP	25 to 32	Clemson	NA	NHWhite	1.68923174058806	1.42508735050584	3	High	1	NHWhite	1	1	25 to 32	0	0	2	2
183	4	4	5	5	5	5	2.44071840837809	5.67343158365217	5.5177904370243	6.17102761750209	71.97	29.44	80.85	66.2	100	100	12	0	0	4	3	6	3	2	3	3	1.79301827718778	0	1	28.3424139536614	0	R_3LaQhUUdwdKwt4b	25 to 32	Clemson	NA	NA	0.978110502385754	0.603804471763686	3	High	1	NA	NA	NA	25 to 32	0	0	1	2
184	4	1	5	3	5	5	3.43017601893897	3	3	6	57.18	8.45	75.49	58.17	88.31	98.59	3	4	0	4	5	5	4	3	3	3	1.97679432270123	1	1	21.1336719004799	1	R_2VlNvc0oiOZ2Wfg	18 to 24	Clemson	NA	NHWhite	-0.0779150187554164	0.187690565272088	1	Med	0	NHWhite	1	1	18 to 24	1	0	2	2
185	1	1	5	5	5	5	5	5	4	6	69.72	18.59	0	50.42	70.28	49.72	7.48038284866589	1.54023922979829	0.977603583338902	5	5	7	4	3	3	3	2.82662934629483	0.238490297531761	0	20.3434318905675	1	R_3PcX6nHer8VSGB1	33 to 44	Clemson	NA	NHWhite	0.516478955232297	-0.212362702821311	1	Med	0	NHWhite	1	1	Over 32	0	0	2	2
186	3.05150632630647	1.99139366199962	4.63059203076847	4.5435490195963	4.93226413013202	4.84892189963593	4	6	6	6	81.27	67.32	71.27	100	50.42	100	6.1	0	0	5	5	3	3	3	3	3	2.16910448509072	0	1	16.9472556575967	0	R_21zWeshqrD0kbWi	18 to 24	Clemson	NA	NHWhite	1.10432663159158	0.819372180499951	3	High	1	NHWhite	1	1	18 to 24	1	0	2	2
187	3.38586441973307	2.08785038480132	4.92174967730961	4.58575443832642	4.93226413013202	4.84892189963593	2	5	6	7	100	100	19.15	100	70.56	100	7.83114681233198	1.3536325659625	0.977603583338902	5	5	3	4	4	4	4	2.14164696794001	0	1	23.5233567908281	0	R_3HtPIPeKIDYDiws	18 to 24	Clemson	NA	NHWhite	1.09483776660034	1.3407782349885	3	High	1	NHWhite	1	1	18 to 24	1	0	3	3
188	2.15299430304853	1.9132042758026	4.88506432409859	4.26899478438337	4.8810533607184	4.64604736071904	3	5	6	5	57.43	63.15	9.06	55.5	67.11	68.42	6.8	0.6	1	2	3	7	1	3	3	3	2.81301296161754	0	0	26.8533300955491	1	R_2D14NFVkhNp0uvh	33 to 44	Clemson	NA	NA	0.713188648838726	0.170063415256733	3	High	1	NA	NA	NA	Over 32	0	0	2	2
189	3	3	5	4	5	5	3	1	5	3	20.5940104490675	39.7484966876149	14.8702993088561	38.5497833446328	45.6661686878289	51.8246283005958	6	3	1.5	5	6	3	1	1	3	3	2.38690106166203	0	0	31.5663635408903	0	R_0pSidKjnuV9xM9r	45 to 54	Clemson	NA	NHWhite	-0.6634812906547	-0.679980756977071	1	Med	0	NHWhite	1	1	Over 32	0	0	1	2
190	3	1	2	4	5	4	3.23774462053139	1	2	3	11.17	82.23	16.05	79.37	58.17	60.46	6.9	1	0.1	6	6	3	5	4	4	4	2.21944421338531	0	0	27.3194215785617	0	R_2VIQqF4lAFOMjak	18 to 24	Clemson	NA	NHWhite	-1.24478266938556	0.0155834850202106	1	Med	0	NHWhite	1	1	18 to 24	1	0	3	3
191	3	3	4	3	4	3	2	6	5	5	75.4878800227131	63.2455108731327	32.25755493038	73.9083650720762	61.6375407839927	83.9207680330642	6	0	0	5	5	3	3	3	3	3	2.16910448509072	0	1	22.7099589864138	0	R_1H5pdJFwoakM2qg	18 to 24	Clemson	NA	NHWhite	0.719734946467154	0.516533130448535	3	High	1	NHWhite	1	1	18 to 24	1	0	2	2
192	2	1	5	5	5	5	3.49273048334985	2	2	2	59.86	61.13	29.01	70.56	50.28	70	7.49784333165236	1.54681969179338	0.977603583338902	5	4	3	3	3	3	3	2.82402769315466	0	1	23.8748580351694	0	R_3GeWgN0QNuibe7C	18 to 24	Clemson	NA	NHWhite	-1.23529380439432	0.170740393351197	1	Med	0	NHWhite	1	1	18 to 24	1	0	2	2
193	2	2	5	3	5	4	4	5.18413698754318	4.36559296946421	4.95509045385946	82.58	51.29	0	100	15.48	86.45	7	4	0	3	3	2	2	3	3	3	2.88947015651736	0	1	20.1973285302503	0	R_3R4VXaCQIQAx9ye	18 to 24	Clemson	NA	NHWhite	0.424809561523892	0.349275024598539	3	High	1	NHWhite	1	1	18 to 24	1	0	2	2
194	4.36212223671095	2.36859660371758	4.91722355208411	4.5435490195963	4.93226413013202	4.84892189963593	2	5	5	7	77.74	67.1	8.39	78.06	59.35	78.06	5	1.8	1.6	3	6	5	3	3	2	3	2.09771123106465	0	1	34.945441725203	1	R_veP4HRQVKkVVFap	18 to 24	Clemson	NA	NHWhite	0.901070640356725	0.529593747275831	3	High	1	NHWhite	1	1	18 to 24	1	0	2	1
195	1	2	5	2	5	4	4	2	5	5	62.25	18.03	39.72	84.65	90.99	70.14	4	2	0.4	5	6	3	4	3	4	4	2.83549002583772	0.198584603583091	1	21.9480438960878	0	R_3nrpVeFhLqDZshW	18 to 24	Clemson	NA	NHWhite	-0.0815187490210346	0.293802992568153	1	Med	0	NHWhite	1	1	18 to 24	1	0	2	3
196	4.15587026140464	3.19307783713842	4.8727999908004	4.43714907055942	4.8810533607184	4.66542875872359	4	4	5	4	52.96	39.72	29.58	52.54	70.56	19.86	6	0	0	5	6	6	3	3	3	4	2.08469254807325	0	0	25.1096073620719	0	R_1hX3sVaMyzyCUok	45 to 54	Clemson	NA	NHWhite	0.128283539842251	-0.39405331754338	1	Med	0	NHWhite	1	1	Over 32	0	0	2	2
197	3	2	5	4	5	5	2	7	7	6	94.93	60.28	60.14	73.52	72.68	85.92	7.49132242174139	1.37532039665033	0.977603583338902	5	5	5	3	3	3	3	2.11437050339736	0.260129956408772	1	23.7621467439494	1	R_6DOBQ2l8RhtAaad	18 to 24	Clemson	NA	NHWhite	1.49840718170725	0.733579075865458	3	High	1	NHWhite	1	1	18 to 24	1	0	2	2
198	3	5	5	3	4	5	3.72622429633058	2	6	5	0	60.85	0	81.41	18.87	9.3	4	0	1	5	5	3	4	4	4	4	2.23599056960076	0.217284003234603	1	19.3682921801105	0	R_32RqqGHnFv0NcOv	18 to 24	Clemson	NA	NHWhite	0.112248377222584	-0.887393671892692	1	Med	0	NHWhite	1	1	18 to 24	1	0	3	3
200	3	3	4	4	4	5	3	5	5	5	63.4490989459256	62.1704749387791	27.2837851590425	68.2732398391929	56.903200941281	69.1017199071892	8	1.5	0	5	5	3	3	3	3	3	2.35043043434583	0	1	33.0011982472945	0	R_5bCnd79yOwUsGnn	18 to 24	Clemson	NA	NHWhite	0.519421522595107	0.230521899660334	3	High	1	NHWhite	1	1	18 to 24	1	0	2	2
201	2.25451657498524	1.88294666976218	4.90722687133774	4.37121895691496	4.8810533607184	4.64154952939271	3.29558108063891	7	6	5	72.82	82.11	10	59.86	50	100	5	0.1	2	5	5	3	4	4	4	3	2.81301296161754	0	1	21.6178726346741	0	R_1i4eyjdyFjZS0KI	18 to 24	Clemson	NA	NHWhite	1.11381549658282	0.561288992041742	3	High	1	NHWhite	1	1	18 to 24	1	0	3	3
202	4	1	5	4	5	4	4	5	2	6	61.1682025519467	60.220071621378	27.9576575644433	64.7785069482503	61.2003151200585	70.187540830742	10	1.2	0.5	5	5	6	3	3	4	4	2.04072512183554	0	0	21.8732579687382	0	R_1DGxSx3bWJrKmdG	25 to 32	Clemson	NA	NHWhite	0.128944702745059	0.214531131937216	1	Med	0	NHWhite	1	1	25 to 32	0	0	2	3
204	5	1	5	5	5	5	3.28148455339523	2	4	3	1.69	85.77	0	100	12.25	85.07	8.54579256112691	1.02957948078002	0.567245715380671	2	3	6	4	3	2	2	1.77741937294127	1	1	25.6853126455056	0	R_r7Mm0TXVimq9AWZ	33 to 44	Clemson	NA	NHWhite	-0.656934993026272	-0.0343063318704593	1	Med	0	NHWhite	1	1	Over 32	0	0	2	1
205	2.01420671471508	1.9132042758026	4.91722355208411	4.53720065312982	4.93226413013202	4.84892189963593	3	5	5	5	81.55	29.86	70.7	50.14	91.13	71.13	8	1	0.5	2	3	3	2	1	3	3	2.61779200391982	0.25318099783078	1	22.5963408767956	0	R_2SjeZHDGsT9kYWi	18 to 24	Clemson	NA	NHWhite	0.519421522595107	0.271967620607874	3	High	1	NHWhite	1	1	18 to 24	1	0	1	2
206	5	2	5	2	5	5	2.56912888835247	5.07609052515633	4.36559296946421	5.19034233797227	66.06	100	76.2	74.93	77.04	97.32	9.4	0.2	0.2	5	5	3	4	4	4	4	1.94596617798894	0	1	27.4384139218233	0	R_1DTrTZjsGXntC2g	18 to 24	Clemson	NA	NHWhite	0.448058241717626	0.933826954030337	3	High	1	NHWhite	1	1	18 to 24	1	0	3	3
207	2	1	5	4	5	5	3	4	2	3	44.5617034155862	60.9768398220336	23.8572157461514	64.7785069482503	51.3545408617627	65.3042873806471	11.1	1.7	1.3	5	5	3	4	3	3	3	2.88983884923882	0.189335351113325	1	20.9672650351218	0	R_dnBH6iXpr4SmXp7	18 to 24	Clemson	NA	NHWhite	-0.643842397769415	-0.0131746792556465	1	Med	0	NHWhite	1	1	18 to 24	1	0	2	2
208	5	2	5	4	5	4	3.26894738420381	6	6	6	77.75	66.76	19.58	18.31	71.27	80.85	7	1	0.7	6	5	3	4	4	4	4	1.77278937950922	0	0	22.3777750796242	0	R_3r06FllNpIzQELP	18 to 24	Clemson	NA	NHWhite	1.10432663159158	0.194475105843933	3	High	1	NHWhite	1	1	18 to 24	1	0	3	3
209	4	3	5	4	5	5	4	6	6	6	75.4878800227131	63.2455108731327	40.4356653622381	75.0771582564775	73.1669269479075	86.1561668999852	8.1	0.2	0	5	5	3	4	3	3	3	2.00652902276944	1	1	22.8625457250914	0	R_3eax9EAX8AhDLae	18 to 24	Clemson	NA	NHWhite	1.10432663159158	0.628922914838152	3	High	1	NHWhite	1	1	18 to 24	1	0	2	2
210	2	2	5	3	4	4	3	3	5	6	46.4514129175221	62.1704749387791	27.8451460951959	63.511621010098	62.2629880909771	67.8702432516117	7	0	1	5	3	3	4	4	4	4	2.81301296161754	0	1	21.9709064418129	0	R_2Sjhg22rzFryNeK	18 to 24	Clemson	NA	NHWhite	0.309619233731822	0.101331151183745	3	High	1	NHWhite	1	1	18 to 24	1	0	3	3
212	3	2	5	5	5	5	4	7	7	7	82.2911409700124	66.606004030593	33.7330871054071	77.5966137063841	75.0004543568282	86.1561668999852	7.67385673526379	1.3536325659625	0.977603583338902	7	6	4	3	3	3	3	2.21083658384704	0	0	25.1043333424621	0	R_2ZTFSPYd0FOtVCs	18 to 24	Clemson	NA	NA	1.68923174058806	0.735271798300447	3	High	1	NA	NA	NA	18 to 24	1	0	2	2
213	3	3	5	5	5	5	3.49704151586098	6	5	7	77.94	69.63	20.06	68.77	68.48	100	6	3	1.5	6	2	3	4	4	4	1	2.00342837946736	0	1	25.7471559864995	0	R_3DkCHxmus9FGEnU	18 to 24	Clemson	NA	NA	1.10138406422877	0.715338173595973	3	High	1	NA	NA	NA	18 to 24	1	0	3	3
214	4	3	5	4	4	4	3.5818529913418	1	2	5	19.1266905352887	35.5970627399974	11.6456574977641	36.7297814719736	40.7279392405683	38.5523215837508	10.2	0	1.2	5	3	3	4	3	4	2	1.99470816964688	0	0	21.8264665893831	0	R_2RVyGCtvkAOdZ8U	18 to 24	Clemson	NA	NHWhite	-0.863133551623939	-0.871705137999844	2	Low	0	NHWhite	1	1	18 to 24	1	0	2	3
215	2.51502194853433	1.9132042758026	4.91178019125726	4.5435490195963	4.93226413013202	4.84190274783259	3	3.49515432873941	2.90424179485536	3.56919572909117	62.54	62.25	30.99	62.39	31.97	41.97	7	0	1.3	4	2	3	3	1	1	1	2.17118384147526	0	1	21.5822431644863	0	R_2afqUXZw1Zh207n	18 to 24	Clemson	NA	NHAsian	-0.461140904767447	-0.212845314836695	1	Med	0	NHAsian	0	2	18 to 24	1	0	1	1
216	1	1	5	5	5	5	5	2.871475446394	2.81822087133444	3.56919572909117	29.01	100	0	13.94	29.15	40.7	7.59812781281748	1.54023922979829	0.943206211789569	3	2	6	2	2	1	1	2.82662934629483	0	0	25.6781959875096	0	R_1j8t6hRZP7WBTim	25 to 32	Clemson	NA	NHWhite	-0.60274018423422	-0.581238193501065	1	Med	0	NHWhite	1	1	25 to 32	0	0	1	1
217	3.74458333213804	2.10532795843076	4.91722355208411	4.43714907055942	4.8810533607184	4.65840765419805	4	3	6	6	44.08	29.3	0	68.45	40.1010671227596	39.58	7	0.970913139529742	0.597943039946026	6	5	2	3	3	3	3	2.09856497590272	0.239692336692113	1	17.9498940024486	0	R_1Hkk0hNP4ttfTiO	18 to 24	Clemson	NA	NHWhite	0.50338635997544	-0.494646178969397	1	Med	0	NHWhite	1	1	18 to 24	1	0	2	2
218	2.00895791506428	1.88294666976218	4.91722355208411	4.37121895691496	4.8810533607184	4.66809735068215	5	5	7	7	63.4490989459256	62.1704749387791	33.533999255813	69.4420330235941	64.3553949748678	70.187540830742	7	1	0.5	6	6	3	5	4	5	4	2.86916201089172	0	1	21.256810465246	0	R_eVDXi4wiufcQ9Y5	18 to 24	Clemson	NA	NHWhite	1.28860489284396	0.303509500831316	3	High	1	NHWhite	1	1	18 to 24	1	0	3	3
219	4	5	5	3	5	4	5	2	3	5	31.2231497861956	61.5432410809702	20.777393595308	63.511621010098	51.6116859449521	60.2302482690008	8	2	1	3	3	2	2	3	3	3	2.09856497590272	0.196754294382654	1	19.9688238429731	0	R_2v2Pn67RNoyD5Ad	18 to 24	Clemson	NA	NHWhite	-0.469053001508273	-0.153085302708124	1	Med	0	NHWhite	1	1	18 to 24	1	0	2	2
220	2	1	5	4	5	5	3.65040587777565	3	3	3	64.08	60.28	25.49	68.73	40.56	61.55	7.30558821438676	1.54681969179338	0.977603583338902	5	2	3	4	4	4	4	2.88983884923882	1	1	19.3702685364554	0	R_210TQUoqNCd3Yn1	18 to 24	Clemson	NA	NHWhite	-0.650388695397843	0.0448134289325872	1	Med	0	NHWhite	1	1	18 to 24	1	0	3	3
221	2.4595917954533	1.97347700918248	4.91178019125726	4.31101617782812	4.8810533607184	4.63188608676724	3	6	7	7	50.99	92.39	0	50.99	91.27	92.54	12	0	0	5	5	6	4	1	4	4	2.74992301552844	0	0	21.456995731991	0	R_3NIgy1UJ23swcP3	25 to 32	Clemson	NA	NHAsian	1.48891831671601	0.662078742106302	3	High	1	NHAsian	0	2	25 to 32	0	0	1	3
222	3	1	5	5	5	4	4	4.17582310521552	4.240941302401	4.07412243131062	60.46	85.67	28.08	80.23	40.11	57.02	7.33038834921594	1.54681969179338	0.977603583338902	3	6	3	5	4	3	4	2.28697155058174	0	1	20.360652884371	0	R_3dRMKlfORFZKpqE	18 to 24	Clemson	NA	NHWhite	0.0305670258178253	0.246363085494754	1	Med	0	NHWhite	1	1	18 to 24	1	0	3	2
223	3	1	5	4	5	5	5	7	7	7	67.42	66.13	27.1	62.58	71.94	65.16	4.8	0.7	2.7	2	2	3	3	3	3	3	1.99686748777091	0.286835916779418	0	22.4285477657088	0	R_1dKW9bYMn4vr08o	18 to 24	Clemson	NA	NHBlack	1.68923174058806	0.328760384321315	3	High	1	NHBlack	0	0	18 to 24	1	0	2	2
224	4	2	5	4	5	5	5	2	3	2	27.74	0	0	47.42	43.87	5.81	7.62511509244663	0.982834435826038	0.597943039946026	5	6	6	3	3	3	4	2.20464621843557	0	1	21.0335420670841	0	R_PSQk3ckNUiBcRih	18 to 24	Clemson	NA	NHWhite	-1.0415266781507	-1.20713441527267	2	Low	0	NHWhite	1	1	18 to 24	1	0	2	2
225	5	5	5	5	5	5	1	1	2	2	0.14	0.14	0.14	0	0.14	0	8.82730340268385	0.611668894681954	0.508897737141918	6	7	5	3	3	3	4	1.73575991112699	0	0	23.3286711389308	1	R_2BbTqbi39uQ3Sf0	18 to 24	Clemson	NA	NHAsian	-1.43560722826637	-2.13399479437415	2	Low	0	NHAsian	0	2	18 to 24	1	0	2	2
226	2	3	5	5	5	5	5	4.87032140005356	4.36559296946421	4.95509045385946	71.06	80.8	1.72	83.95	14.04	73.64	9.5	2	1.8	5	5	3	4	4	4	4	2.72732639445336	1	1	21.7893287026243	0	R_bmwLZyMW0wJO8cF	18 to 24	Clemson	NA	NHWhite	0.361948086729427	0.247242159928401	3	High	1	NHWhite	1	1	18 to 24	1	0	3	3
228	1	1	5	4	5	5	3.73599879213828	5	7	4	59.6585783207753	62.1704749387791	29.8721958937871	64.7785069482503	54.509620716572	67.6431329394443	6.7	5.4	3.2	6	6	5	5	3	4	4	2.8916390751119	0	1	24.8889174536162	1	R_3ix0pbbVCq36PK3	18 to 24	Clemson	NA	NHWhite	0.716131216201536	0.147659167366979	3	High	1	NHWhite	1	1	18 to 24	1	0	2	3
229	4	3	4	4	4	4	3	2	2	3	17.1	7.1	42.9	33.87	28.06	20.97	7.63422908783411	0.763655360274166	0.574625352446026	6	6	5	4	4	4	4	2.13942652976662	0.18703618654843	0	25.8423671224709	1	R_1FnsZXrIOTRVulm	18 to 24	Clemson	NA	NHWhite	-1.04446924551351	-1.33923152912197	2	Low	0	NHWhite	1	1	18 to 24	1	0	3	3
230	2.23974472626305	2.00343891160274	4.86612898734431	4.51128279517657	4.93226413013202	4.84892189963593	5	6	3	5	91.61	39.68	27.74	25.48	31.29	24.84	8.9	4.9	2.1	5	2	5	4	1	4	4	2.5144741135491	0.270576385503615	0	28.8703202282421	1	R_dgp8iuYGJrjtn7X	18 to 24	Clemson	NA	NHAsian	0.332200693979916	-0.569088783779548	1	Med	0	NHAsian	0	2	18 to 24	1	0	1	3
231	3	2	5	4	4	5	3	5	2	3	53.743971839925	59.9370089837103	26.5471794078411	64.7785069482503	51.3545408617627	66.6508568821918	7.31363186192571	1.3536325659625	0.977603583338902	5	3	2	4	3	4	2	2.06404688431143	0	1	27.4384139218233	0	R_2sX8bhO8KCbPiK4	18 to 24	Clemson	NA	NHWhite	-0.443528973897368	0.0570790535581318	1	Med	0	NHWhite	1	1	18 to 24	1	0	2	3
232	1	1	5	5	5	5	4	5.2877707460554	4.36559296946421	4.95509045385946	90.54	70.77	81.95	81.09	71.35	71.63	7.57223480493826	1.54681969179338	0.977603583338902	7	7	2	4	4	4	4	2.73457815187026	0	1	23.8875603554697	0	R_3JxQ6FiwBnVBdnt	18 to 24	Clemson	NA	NHWhite	0.445568794520203	0.713633833459443	3	High	1	NHWhite	1	1	18 to 24	1	0	3	3
233	4	2	5	4	4	3	3.55768829538612	6	6	6	47.54	69.82	10.86	82.4	43.9	58.85	12	2.5	4	6	5.19011356648146	3	3	3	3	3.02925222384786	1.92923067429734	0	1	24.8889174536162	0	R_238Afp8HYb9veLU	18 to 24	Clemson	NA	NHWhite	1.10432663159158	0.0973201317544428	3	High	1	NHWhite	1	1	18 to 24	1	0	2	2
234	1	3	5	3	4	4	3	4	4	3	47.3748392364817	62.1704749387791	25.4679169325765	64.7785069482503	52.5057394110253	65.3042873806471	5.8	4	1.3	2	3	3	3	3	3	3	2.84409874097159	0.177345869227599	1	22.5963408767956	0	R_Av1hnmzuV4TYLyF	18 to 24	Clemson	NA	NHWhite	-0.256308145282177	0.0246291895761714	1	Med	0	NHWhite	1	1	18 to 24	1	0	2	2
235	2	3	3	3	4	4	3.61917250848259	2	2	5	17.42	49.68	37.74	16.45	41.29	48.06	4.1	7	1.5	5	3	3	5	4	4	5	2.87777072602558	0.204406492134848	0	25.0902326650332	0	R_1MKD4aH9dlv6ff5	18 to 24	Clemson	NA	NHWhite	-0.662820127751891	-0.858267429362046	1	Med	0	NHWhite	1	1	18 to 24	1	0	3	3
236	3	1	5	4	5	4	4	3	3	3	46.4514129175221	62.1704749387791	25.4679169325765	63.511621010098	51.3545408617627	64.0673108237395	6	2	1	6	5	3	4	4	4	4	2.3928952897271	0.197699744121475	1	23.6873835075795	0	R_30e1KCTofjk8UtH	18 to 24	Clemson	NA	NHWhite	-0.650388695397843	-0.00961022433875538	1	Med	0	NHWhite	1	1	18 to 24	1	0	3	3
237	3	2	5	4	5	4	3.47939571670121	5	5	6	18.06	48.39	59.03	70.32	49.35	59.35	7.24947596601907	1.3536325659625	0.977603583338902	6	7	2	5	4	4	4	2.15255812887527	0	0	24.4072755552772	0	R_psk97ozTdeJj84x	18 to 24	Clemson	NA	NHWhite	0.710246081475916	-0.31640646711116	3	High	1	NHWhite	1	1	18 to 24	1	0	3	3
238	2	2	5	5	5	2	3.45951697612921	5	4	4	60.1709945602633	62.1704749387791	32.6694984024135	64.7785069482503	53.3937485551188	67.6431329394443	4	2	1.5	6	3	5	3	3	3	3	2.82402769315466	1	1	24.1289954769259	1	R_1d015PuYDArOyb8	18 to 24	Clemson	NA	NHWhite	0.134829837470679	0.143026617028541	1	Med	0	NHWhite	1	1	18 to 24	1	0	2	2
239	2.00895791506428	1.88294666976218	4.91722355208411	4.30833441235077	4.8810533607184	4.55687960222861	4	3	2	3	34.51	100	20.14	68.59	30.99	70	7.5	1.2	0.6	5	5	3	3	3	3	3	2.90462800586533	0.21760626099159	0	22.8138718318253	0	R_2qdWzJcq3G7j5Mq	18 to 24	Clemson	NA	NHWhite	-0.844155821641462	0.101214986781684	1	Med	0	NHWhite	1	1	18 to 24	1	0	2	2
240	2.89181869605822	2.02165126804003	4.91722355208411	4.5435490195963	4.93226413013202	4.84892189963593	3	5	5	5	69.05	68.77	28.08	88.54	71.92	86.53	6.8	3	0.3	2	2	3	2	3	2	3	2.00342837946736	0	1	25.3886029994282	0	R_e2KADzyfXopz7HP	18 to 24	Clemson	NA	NHWhite	0.519421522595107	0.714347245136686	3	High	1	NHWhite	1	1	18 to 24	1	0	2	1
241	1	1	5	4	5	4	3.57227916297577	4	7	7	71.63	91.69	8.88	84.53	26.65	62.46	7.59316696208041	1.51855139911045	0.977603583338902	5	6	3	4	4	4	4	2.912315913459	0	1	27.894029206031	0	R_RrdRTSF4plTndwB	18 to 24	Clemson	NA	NHWhite	1.08829146897192	0.343149112103063	3	High	1	NHWhite	1	1	18 to 24	1	0	3	3
242	3.67101763405285	3.15291197615044	4.89099340497621	4.52256842691138	4.93226413013202	4.84190274783259	4	3.02326784947867	2.90424179485536	3.56919572909117	40.28	50.56	0	50.28	59.72	40.28	12	0.9	0.3	4	2	3	3	3	2	4	1.95972854311154	0	0	20.8008581697637	0	R_1hWlGddhifybkHW	18 to 24	Clemson	NA	NHWhite	-0.555666101107093	-0.353384592284112	1	Med	0	NHWhite	1	1	18 to 24	1	0	2	1
243	4	2	4	4	4	4	3.58400217240409	3	5	4	49.72	60.28	24.23	70.56	39.15	60.14	6	2	1	6	6	3	3	3	3	3	2.12598573002902	0.227192359862447	0	24.8889174536162	0	R_2zNJgLQhGvX26Nd	18 to 24	Clemson	NA	NHWhite	-0.0720298840297964	-0.0683544497942613	1	Med	0	NHWhite	1	1	18 to 24	1	0	2	2
244	4	4	4	3	3	4	4	6	5	6	75.4878800227131	63.2455108731327	37.0297565484211	75.0771582564775	73.1669269479075	85.0335466502484	8.80870979624629	0.669347886723558	0.508897737141918	5	6	3	4	3	4	4	1.97778027402069	1	1	21.4125196156294	0	R_1jqrjiyLfpk19Jf	18 to 24	Clemson	NA	NHWhite	0.910559505347963	0.620399583649277	3	High	1	NHWhite	1	1	18 to 24	1	0	2	3
245	3	3	3	3	5	5	5	2	1	2	54.29	62.24	1.46	48.46	7.78	1.62	7.30558821438676	1.19814919991174	0.854060496521434	5	6	3	5	4	3	4	2.34207181213362	0.187559831133988	1	22.4285477657088	0	R_2VjMM5qrioNSwV5	18 to 24	Clemson	NA	NHBlack	-1.42906093063794	-0.865264252150002	2	Low	0	NHBlack	0	0	18 to 24	1	0	3	2
246	1	1	5	3	4	4	3.74526283436448	4	3	5	47.3748392364817	62.1704749387791	26.7404461003582	64.7785069482503	52.8601119423781	65.3042873806471	4.5	4	1	5	4	3	4	4	4	4	2.84409874097159	0	1	18.7768492443007	0	R_yrvBhWB1MviIVln	18 to 24	Clemson	NA	NHWhite	-0.0684261537641782	0.0272952613099876	1	Med	0	NHWhite	1	1	18 to 24	1	0	3	3
247	2.85327645996501	1.88294666976218	4.87273934193574	4.16675129104721	4.85606430802536	4.56037240666185	4	2	2	5	36.62	28.17	15.07	14.23	0	38.03	7.42333317853835	1.32536427327957	0.977603583338902	4	6	3	4	4	3	4	2.37876572675669	1	0	25.0878862484369	0	R_2CrKph9cFecMd6G	18 to 24	Clemson	NA	NHWhite	-0.662820127751891	-1.27349672062873	2	Low	0	NHWhite	1	1	18 to 24	1	0	3	2
248	5	5	5	5	5	5	3	3	2	3	10	13.1	0	70.99	19.86	11.97	9.46754202661826	0.611668894681954	0.508897737141918	3	6	2	4	2	3	3	1.73575991112699	0	0	23.9465332680353	0	R_2Yy7TPjVk3k39Ru	18 to 24	Clemson	NA	NHAsian	-0.844155821641462	-1.20311679373327	2	Low	0	NHAsian	0	2	18 to 24	1	0	1	2
249	2	2	5	4	5	4	3.47327791112041	6	6	7	74.21	79.66	73.64	88.54	85.1	84.53	6.5	2.3	2.8	3	6	3	4	4	4	4	2.81301296161754	0	1	23.4930610204281	0	R_TvDTWuTv4UAvnhL	18 to 24	Clemson	NA	NHWhite	1.29515119047239	0.9136372365374	3	High	1	NHWhite	1	1	18 to 24	1	0	3	3
250	2.72709474357318	1.83477241090463	4.91722355208411	4.59644522780011	4.93226413013202	4.84190274783259	4	1	2	2	64.93	30.14	0	70.42	19.3	59.01	12	1	1	7	7	3	5	4	4	4	2.33778664280532	0.1882479431567	1	20.360652884371	0	R_265RHHWsVA4QfPM	18 to 24	Clemson	NA	NHWhite	-1.43560722826637	-0.329924387170951	1	Med	0	NHWhite	1	1	18 to 24	1	0	3	3
251	5	2	5	2	5	5	3	4.94572939861884	4.36559296946421	4.90026770984473	87.89	80.28	54.93	100	29.86	68.45	8.29470805743792	0.846756577315849	0.543928027880672	6	6	3	3	3	2.94590823311916	3	1.94596617798894	0	1	28.1916732245137	0	R_25uPTSQU34w9vWH	18 to 24	Clemson	NA	NHWhite	0.36659179516613	0.56590815108273	3	High	1	NHWhite	1	1	18 to 24	1	0	2	1
252	5	2	4	4	5	4	5	2	1	2	19.86	0	0	13.24	0	17.18	8.6312492736511	1.1880291708682	0.854060496521434	3	3	2	3	3	2	4	1.81239899947661	0.219592567661389	0	17.8109055786511	0	R_3sbo89x05i15oyL	18 to 24	Clemson	NA	NHWhite	-1.42906093063794	-1.76250208678273	2	Low	0	NHWhite	1	1	18 to 24	1	0	2	1
253	2	2	5	3	4	4	3	4.45233194978977	4.240941302401	4.26512999076301	50.96	100	0	98.7	68.7	96.87	7.79019697534138	1.36820041491572	0.977603583338902	5	6	3	3	3	3	3	2.98108520076514	0	1	27.3194215785617	0	R_3QMjMAtPki76MxP	18 to 24	Clemson	NA	NA	0.122404392480799	0.93327877612822	3	High	1	NA	NA	NA	18 to 24	1	0	2	2
254	2.91818806099324	1.99139366199962	4.92432729142935	4.5435490195963	4.93226413013202	4.84892189963593	4	6	6	7	96.13	76.45	31.29	100	68.39	100	6.1	0.6	0.2	6	6	3	5	4	3	3	2.0978241471819	0.466847717194399	1	25.5440296347721	0	R_sBanotpCObYh4gF	18 to 24	Clemson	NA	NHWhite	1.29515119047239	1.12859503842075	3	High	1	NHWhite	1	1	18 to 24	1	0	3	2
255	4	1	5	5	5	5	4	4	6	5	50.8550209877722	62.1704749387791	26.1255587016183	64.7785069482503	56.0151917971875	67.6462696073985	5	0	1	5	5	3	4	3	4	3	2.06589299789486	1	1	22.150882360996	0	R_1IcOjiUTSJnhJxb	18 to 24	Clemson	NA	NHWhite	0.512875224966679	0.0943674057621133	3	High	1	NHWhite	1	1	18 to 24	1	0	2	3
256	4	2	5	4	5	4	5	4.25621626033392	4.240941302401	4.04706610628599	33.38	71.41	9.01	94.08	38.03	71.55	8	3.9	6	5	5	2	4	4	4	4	2.03103763870628	0.349014558442129	0	24.9980091071293	0	R_tLO9x6PIpETbCPD	18 to 24	Clemson	NA	NHWhite	0.0415078426877098	0.143634619144304	1	Med	0	NHWhite	1	1	18 to 24	1	0	3	3
257	4.27414800621704	2.02386656928762	4.8570294132335	4.34965044928606	4.84595025671413	4.65840765419805	5	1.97025845297661	2.2520879893856	2.500334576314	8.45	63.8	0	7.04	54.51	18.17	8.4	1	1	5	6	3	5	4	4	4	2.31184382827804	0	0	19.6653174942152	0	R_zS8CDqJ1FAhBYKR	18 to 24	Clemson	NA	NHWhite	-1.09692894542811	-1.02108329604141	2	Low	0	NHWhite	1	1	18 to 24	1	0	3	3
258	4	2	5	3	4	3	3.30056731927092	5	6	7	60.42	100	28.87	80.85	50.28	90.56	5	2	0.5	5	5	5	5	4	4	5	2.10292246627709	0.30973428354072	1	21.9480438960878	1	R_3m3jW5NrNPuZg16	18 to 24	Clemson	NA	NHWhite	1.09483776660034	0.683719518591572	3	High	1	NHWhite	1	1	18 to 24	1	0	3	3
259	4	3	5	5	5	5	3.72094513226321	1	3	2	18.6946250017614	31.9290652005438	11.0916059749191	31.0143549181272	40.7279392405683	35.6794816698958	7.2	0.5	1	7	6	3	3	3	3	3	2.12800713008595	0	1	21.1126679089296	0	R_yqqJ74EdUDGa0XT	18 to 24	Clemson	NA	NA	-1.24184010202275	-0.965205132335343	2	Low	0	NA	NA	NA	18 to 24	1	0	2	2
260	4	1	5	4	5	5	3	4.45563111101996	4.240941302401	4.01929968729588	48.3324624829437	62.1704749387791	26.7404461003582	64.7785069482503	52.5057394110253	65.3042873806471	6	0.5	1	2	3	3	1	2	2	1	2.1008726244302	0	1	21.1571691661902	0	R_zYh1RUZs2QXOuEF	18 to 24	Clemson	NA	NHWhite	0.0761547995440757	0.0316608002149133	1	Med	0	NHWhite	1	1	18 to 24	1	0	1	1
261	2.08961666398841	1.9132042758026	4.91202288175652	4.5043163020477	4.93226413013202	4.84892189963593	3	5	7	7	82.82	89.44	59.44	100	81.55	99.01	5.1	5	2.9	5	5	2	4	4	4	4	2.72319020206414	0	0	20.6233575133817	0	R_3qwlbrrpUAdu5zQ	18 to 24	Clemson	NA	NHWhite	1.28860489284396	1.21471285587836	3	High	1	NHWhite	1	1	18 to 24	1	0	3	3
262	4	3	5	4	4	4	3.66744328230685	5	3	5	65.07	18.87	0.14	0.14	19.44	29.86	7.85936407813117	0.763655360274166	0.574625352446026	6	6	3	3	3	3	3	2.23057474649637	0	0	25.8270247152739	0	R_2zIpMKtEeLcicGQ	18 to 24	Clemson	NA	NHWhite	0.131887270107869	-1.15110981029254	1	Med	0	NHWhite	1	1	18 to 24	1	0	2	2
263	1	1	5	4	5	4	3.62754466551285	5.09016465552737	4.36559296946421	5.19034233797227	89.01	100	81.41	67.32	38.59	100	6.1	3.8	1.4	5	4	3	4	3	4	3	2.92710507008551	0	1	23.0450396456348	0	R_1IYj146Hxt7rEa8	18 to 24	Clemson	NA	NHWhite	0.450877478960271	0.776914734663818	3	High	1	NHWhite	1	1	18 to 24	1	0	2	3
264	2.90874174271375	1.83477241090463	4.91722355208411	4.40258124342857	4.8810533607184	4.64124495578536	4	6	7	7	55.81	19.03	0.32	33.87	21.29	72.9	3	2.5	1	6	6	3	4	4	4	4	2.24147740746364	0	1	23.1662023921074	0	R_1JXFO7LIvsANk48	18 to 24	Clemson	NA	NHWhite	1.48891831671601	-0.626832382407904	3	High	1	NHWhite	1	1	18 to 24	1	0	3	3
265	2.07904069243023	1.94321940314206	4.67944527861812	4.03063737402871	4.75784966285292	4.52949103969007	5	1.87380133034762	2.2520879893856	2.500334576314	3.23	24.84	0	3.87	0	1.61	9.9	1.4	0.1	7	6	3	5	5	5	5	2.945987898513	1	0	25.7683470613855	0	R_12rj46Tw4qjHBuX	18 to 24	Clemson	NA	NHWhite	-1.11625060191877	-1.89578347275831	2	Low	0	NHWhite	1	1	18 to 24	1	0	3	3
266	2	2	5	5	5	4	5	5.68810421925181	5.6284234699755	6.17102761750209	92.54	100	19.72	82.39	73.24	92.39	3	5	2	5	5	3	5	5	3	5	2.84885044963492	1	0	24.6714025422797	0	R_1ONxJUyYEkkmgmr	18 to 24	Clemson	NA	NHWhite	1.00248667312251	1.11763402842454	3	High	1	NHWhite	1	1	18 to 24	1	0	3	2
267	2	1	5	4	5	5	5	2	4	3	31.2231497861956	60.5034102426469	20.0797481330519	63.511621010098	51.2573134135993	57.1111232322253	8.1	1.54681969179338	0.977603583338902	5	6	3	5	4	4	4	2.945987898513	0	0	23.6230620240527	0	R_cAVPk9hvg8y2KOd	18 to 24	Clemson	NA	NA	-0.656934993026272	-0.186826096436874	1	Med	0	NA	NA	NA	18 to 24	1	0	3	3
269	2	3	5	3	4	4	3	4.5258599842594	4.36559296946421	4.95509045385946	61.8674533318905	62.1704749387791	28.9587798598972	66.2744799513948	54.8993196357343	67.6431329394443	7	2	0.3	6	5	3	3	3	3	3	2.81301296161754	0	1	25.4038605733461	0	R_2ClX3USGyGgotrs	18 to 24	Clemson	NA	NA	0.292947841139887	0.177917680939487	3	High	1	NA	NA	NA	18 to 24	1	0	2	2
NA.2	2.25330969827818	1.88294666976218	4.91722355208411	4.41414456485157	4.8810533607184	4.62489575146385	3.40303468828504	4.45563111101996	4.240941302401	4.07412243131062	48.3324624829437	61.1306441004557	26.7404461003582	64.7785069482503	52.5057394110253	65.3042873806471	7.47304319682319	1.39646870759864	0.977603583338902	4.8897961647447	5.14841188279904	3.2126080263938	3.28805054851812	2.82411169466509	2.94590823311916	3.02925222384786	2.88983884923882	0.232645791896619	0.650341230744271	23.4350583060815	0	NA	NA	NA	NA	NA	0.0866163254873226	0.0242675820180662	1	Med	0	NA	NA	NA	NA	NA	NA	1	1
271	3.32152860118778	1.88294666976218	4.91722355208411	4.57643337067842	4.93226413013202	4.84892189963593	2.88727821562482	4	5	6	82.11	85.92	50.56	91.41	80	72.96	9	1	1	6	6	2	4	4	4	4	2.20496110434573	1	0	23.7340038723287	0	R_1HpfUSt7NcfUY3l	18 to 24	Clemson	NA	NHWhite	0.509932657603869	0.911250565440589	3	High	1	NHWhite	1	1	18 to 24	1	0	3	3
272	2.00895791506428	1.83477241090463	4.91722355208411	4.30833441235077	4.8810533607184	4.58913112352679	4	3	4	5	28.45	70.56	0	59.72	49.72	28.59	5	2	1	6	6	5	5	4	3	4	2.945987898513	0.261834370722376	0	22.2399379492637	1	R_50FgPDZXc3qL94d	18 to 24	Clemson	NA	NHWhite	-0.0749724513926064	-0.391946677335847	1	Med	0	NHWhite	1	1	18 to 24	1	0	3	2
273	3	1	5	4	5	5	3.29345189936491	4.53883812009961	4.36559296946421	5.04011986038236	64.08	92.82	0	100	26.06	90.28	10.1	1	0	2	3	3	4	2	3	3	2.15517670597992	1	0	18.987203097863	0	R_Wv7hgWMpcwJxuMh	18 to 24	Clemson	NA	NHWhite	0.311773234957146	0.617388705976598	3	High	1	NHWhite	1	1	18 to 24	1	0	1	2
275	4	5	1	4	5	5	2.95897038327526	1	1	1	0	0	0	0	0	9.15	7	3	1	5	2	4	3	3	3	3	2.20576258574518	0.235649892022219	0	31.6638321398242	0	R_395qbcYVZ9WC2CB	18 to 24	Clemson	NA	NHWhite	-1.82019891339079	-2.06760140974381	2	Low	0	NHWhite	1	1	18 to 24	1	0	2	2
276	4	1	5	4	5	5	5	5	6	5	63.4490989459256	62.1704749387791	27.6706892217241	68.2732398391929	56.903200941281	69.1017199071892	7.80030975412633	1.3086810639044	0.977603583338902	5	5	3	4	4	4	4	2.10292246627709	1	0	21.6178726346741	0	R_0wXXcrHzaj27Ayt	18 to 24	Clemson	NA	NHWhite	0.713188648838726	0.230521899660334	3	High	1	NHWhite	1	1	18 to 24	1	0	3	3
277	4	3	4	3	4	4	3	1	1	1	17.3747978870717	34.1506107634899	11.0916059749191	31.0143549181272	40.7279392405683	35.6794816698958	6.5	1	0.597943039946026	2	4	3	3	3	3	3	2.09856497590272	0.151998106241388	0	23.7099248251264	0	R_33d1ueJk3yAHrzi	18 to 24	Clemson	NA	NHWhite	-1.82019891339079	-0.959101090273024	2	Low	0	NHWhite	1	1	18 to 24	1	0	2	2
278	2.99979818171957	1.83477241090463	4.91722355208411	4.5435490195963	4.93226413013202	4.74300616071429	3.53911811132106	4	5	4	61.69	100	0	50	50.99	77.18	5.5	3	1	5	6	3	5	5	5	5	2.44387627070808	0	0	22.4982081964164	0	R_12g7F40NL9A8bEy	18 to 24	Clemson	NA	NHWhite	0.128283539842251	0.367743589404743	3	High	1	NHWhite	1	1	18 to 24	1	0	3	3
279	2	2	5	4	5	3	3	2.81540918490925	2.81822087133444	3.56919572909117	0	100	0	19.86	19.44	81.41	7.6924100913003	1.36820041491572	0.977603583338902	6	6	3	3	3	3	3	2.90462800586533	0	0	19.005974430634	0	R_PGygi7uD2QOqCxb	18 to 24	Clemson	NA	NHWhite	-0.613971009035934	-0.514263897467566	1	Med	0	NHWhite	1	1	18 to 24	1	0	2	2
280	3	1	5	4	5	5	2	3	3	5	46.4514129175221	61.1306441004557	26.7404461003582	63.511621010098	52.8601119423781	64.0673108237395	7.39947046546902	1.54681969179338	0.977603583338902	5	2	3	4	4	4	4	2.17118384147526	0	1	23.9139117734018	0	R_3fkILGQLo7n4nBL	18 to 24	Clemson	NA	NHWhite	-0.268739577636225	-0.00567649096303914	1	Med	0	NHWhite	1	1	18 to 24	1	0	3	3
281	2	2	1	3	5	5	4	3	6	5	64.93	66.9	16.48	84.08	31.27	85.35	7.49906210098466	1.38988824560355	0.977603583338902	3	3	5	4	4	4	3	2.6891806262882	0.229485221127039	0	22.4982081964164	1	R_2BeT8nUJtHcWYF1	18 to 24	Clemson	NA	NHWhite	0.312561801094631	0.322900858693511	3	High	1	NHWhite	1	1	18 to 24	1	0	3	3
282	3	5	5	1	1	1	2.75009835611709	1	2	3	4.79	20.56	71.69	40.14	13.24	37.75	12	0.6	1.5	1	7	3	5	4	1	5	2.18507066595298	0	1	30.8223751746067	0	R_1OqSLRYHhQVwda9	33 to 44	Clemson	NA	NHWhite	-1.24478266938556	-1.27146275381004	2	Low	0	NHWhite	1	1	Over 32	0	0	3	1
283	3	1	5	5	5	4	2	6	6	7	61.41	63.52	61.97	58.73	60.56	64.79	7.49784333165236	1.54681969179338	0.977603583338902	4	5	3	4	3	3	3	2.16910448509072	0.220930555343282	1	22.0469303395354	0	R_3qTALMkS2XohRPP	18 to 24	Clemson	NA	NHWhite	1.29515119047239	0.149062431547176	3	High	1	NHWhite	1	1	18 to 24	1	0	2	2
284	3	5	5	5	5	4	2	3	3	3	49.0306424458712	61.1306441004557	24.7702714703204	63.511621010098	51.3545408617627	63.603673482586	8.43484935871179	1.23393685537005	0.827318183151845	5	5	3	3	2	3	3	2.39004005431322	0	0	38.6525205920782	0	R_2s0B2X53eKJxo0y	18 to 24	Clemson	NA	NHWhite	-0.650388695397843	-0.00158484336304309	1	Med	0	NHWhite	1	1	18 to 24	1	0	1	2
286	3.98932978807571	3.01612194827089	4.86014773884816	4.59644522780011	4.93226413013202	4.84892189963593	2	3	5	4	69.91	37.25	67.05	73.93	66.76	79.08	8.34937499963848	0.749996589467508	0.543928027880672	4	2	5	2	3	3	3	1.94363167900506	1	1	27.3972066353163	1	R_pN7pJDaNpIY5dL3	18 to 24	ArizonaState	NA	NHWhite	-0.0720298840297964	0.292693322220543	1	Med	0	NHWhite	1	1	18 to 24	1	0	2	2
287	3	3	5	4	5	5	1	6	4	3	61.6	100	76.5	98.85	40.97	92.55	5.5	3.7	4.4	3	5	3	4	4	4	4	2.08913173304712	0.487109684713722	1	18.4590686341633	0	R_1mRFLcKAPA9CxT3	18 to 24	ArizonaState	NA	NHWhite	0.144318702461917	0.771097902069081	3	High	1	NHWhite	1	1	18 to 24	1	0	3	3
288	4.21923831522071	3.24025732431791	4.87345905041086	4.5435490195963	4.93226413013202	4.84892189963593	2	6	6	5	75.4878800227131	63.2455108731327	40.5492917711284	73.9083650720762	61.2003150050767	81.18531765322	4.9	0.3	0.2	5	7	3	4	4	3	4	1.99753462917872	1	1	20.8008581697637	0	R_3Iczyd4gmK3wAJA	18 to 24	ArizonaState	NA	NHWhite	0.913502072710773	0.492475214305233	3	High	1	NHWhite	1	1	18 to 24	1	0	3	2
289	5	3	5	5	5	5	4	4.26979543723133	4.240941302401	4.01929968729588	64.52	27.74	0.65	70.65	66.13	59.03	8.60369268626696	0.599747598385658	0.543928027880672	5	6	2	3	3	3	3	1.73575991112699	0	1	23.0283460444248	0	R_3MsM8kVrOidN5IN	18 to 24	ArizonaState	NA	NHAsian	0.0389294194499061	0.0041794905087867	1	Med	0	NHAsian	0	2	18 to 24	1	0	2	2
290	2	1	4	3	3	5	5	2.13084441397564	2.2520879893856	2.500334576314	22.64	64.47	9.74	59.03	34.67	27.22	7	3.6	2	5	7	3	4	4	3	5	2.8216216767514	0.152651773946646	0	23.7523312884464	0	R_2R3NIt1XPQz43bJ	18 to 24	ArizonaState	NA	NHWhite	-1.06476142175461	-0.606659449381406	1	Med	0	NHWhite	1	1	18 to 24	1	0	3	2
291	4.13685767799932	2.55318437271521	4.34886747711154	4.5047261729551	4.93226413013202	4.84190274783259	2	5	5	6	63.04	77.65	16.91	67.91	73.93	100	12	0	2	3	2	3	3	3	4	3	1.86005494869591	1	1	25.8243895734807	0	R_3KJyZA7jMpBZMxR	18 to 24	ArizonaState	NA	NHWhite	0.710246081475916	0.697570130079742	3	High	1	NHWhite	1	1	18 to 24	1	0	2	3
292	3	1	3	2	5	2	3.73375415475319	3	6	1	70.97	73.55	48.06	60	49.03	70	5	4	4	6	6	3	5	5	4	5	2.1797223339955	0.344987514889606	1	23.627607851729	0	R_3pbDiSHep18i1kW	18 to 24	ArizonaState	NA	NHWhite	-0.450736434428604	0.252814269226332	1	Med	0	NHWhite	1	1	18 to 24	1	0	3	3
293	5	2	5	5	5	5	2	4	2	3	70.49	66.48	24.64	61.03	67.05	78.22	12	0	1	5	5	3	3	4	3	3	1.77972702146875	0.166905382498396	1	18.2900365800732	0	R_OJ1E5YKsJeonwUp	18 to 24	ArizonaState	NA	NHAsian	-0.643842397769415	0.404649591264347	1	Med	0	NHAsian	0	2	18 to 24	1	0	3	2
294	4	5	5	4	5	5	3.21598266505542	2	2	2	27.5208699202812	54.8408738769236	15.1059750125431	56.170262899308	47.4015367013364	53.310892809437	8.1	0.6	0.5	6	7	3	3	3	3	3	1.96062942814325	0	1	26.6250984572975	0	R_2WI3hesJDUwv7UX	18 to 24	ArizonaState	NA	NHWhite	-1.23529380439432	-0.366641539666126	1	Med	0	NHWhite	1	1	18 to 24	1	0	2	2
295	2.12044563677014	1.83477241090463	4.68006807782878	4.00711339287605	4.84547491380873	4.59924025599102	4	2	4	4	0	0	0	38.4	1.72	9.17	8.9	6.8	6.1	5	5	2	4	4	4	5	2.8216216767514	0	1	26.4524753720295	0	R_vPtXxrNiiMROc49	18 to 24	ArizonaState	NA	NHWhite	-0.466110434145463	-1.76939451390223	2	Low	0	NHWhite	1	1	18 to 24	1	0	3	3
296	2.15824310269934	1.96735814296077	4.91178019125726	4.5043163020477	4.93226413013202	4.84190274783259	2	5	5	6	64.5855375529867	62.1704749387791	34.5499430680523	72.2158718898062	64.3553949748678	71.4459990522921	6.5	0.4	0.6	3	5	3	4	1	4	4	2.61779200391982	1	1	22.8625457250914	0	R_2VIlhETcCWOCFAm	18 to 24	ArizonaState	NA	NHWhite	0.710246081475916	0.342004156548192	3	High	1	NHWhite	1	1	18 to 24	1	0	1	3
297	3	4	5	4	4	4	2	4	2	6	60.7	88.59	0	62.25	28.31	79.01	8.56818307806125	1.15692447694388	0.81903020578268	5	2	3	3	3	3	3	2.04145915983727	0	0	25.0902326650332	0	R_6QndBG8ZmOnVxqV	18 to 24	ArizonaState	NA	NHWhite	-0.0713687211269881	0.213567757397154	1	Med	0	NHWhite	1	1	18 to 24	1	0	2	2
298	2.69931991365864	1.83477241090463	4.83265588878907	3.9755658233781	4.75327697009062	4.45750011106484	5	1	1	1	0	80.23	0	17.19	9.17	0	7.42333317853835	1.32536427327957	0.977603583338902	7	2	4	4	3	3	3	2.32089019276346	0	1	23.4930610204281	0	R_29hJncJ2SiIKfSd	18 to 24	ArizonaState	NA	NHWhite	-1.82019891339079	-1.37001188516169	2	Low	0	NHWhite	1	1	18 to 24	1	0	2	2
299	1	1	5	3	4	5	3.0724012640816	4.47730318894204	4.240941302401	4.18010058424011	63.94	88.87	1.13	89.01	37.32	79.86	12	1	0.1	6	5	3	4	4	4	4	2.83549002583772	0	0.741418924256974	23.4930610204281	0	R_Od8ifj2N1fnBeW5	18 to 24	ArizonaState	NA	NHWhite	0.111180767902089	0.512277540493485	3	High	1	NHWhite	1	1	18 to 24	1	0	3	3
300	5	5	5	5	5	5	2	5.2877707460554	4.36559296946421	4.90026770984473	78.51	74.21	0	18.62	85.67	63.9	12	0	0	6	3	3	3	1	3	1	1.62911361965147	1	0.433982284473038	32.0781335869357	0	R_1PTVZxA82A0lylf	18 to 24	ArizonaState	NA	NHWhite	0.435107268576956	0.234972927276466	3	High	1	NHWhite	1	1	18 to 24	1	0	1	2
302	2	2	2	4	4	4	4	2.13084441397564	2.2520879893856	2.500334576314	20.63	88.83	0	9.17	0	8.31	7	3.9	7	7	2	4	4	3	3	3	2.8216216767514	0	1	23.4930610204281	0	R_1ikeYSXOOuB4ndw	18 to 24	ArizonaState	NA	NHWhite	-1.06476142175461	-1.22282845570244	2	Low	0	NHWhite	1	1	18 to 24	1	0	2	2
303	3	2	3	1	3	3	3.39646859495401	6	5	5	75.4878800227131	63.2455108731327	32.5497190350177	73.9083650720762	61.6375407839927	83.9207680330642	6.8	1	3	1	1	3	2	3	3	3	2.02432500492162	0	1	21.4826640764393	0	R_28O33JUuOQegC1P	18 to 24	ArizonaState	NA	Hisp	0.719734946467154	0.516533130448535	3	High	1	Hisp	0	0	18 to 24	1	0	2	2
304	4	5	5	4	5	4	2.82631953449002	6	3	6	72.7781909304172	63.2455108731327	37.0297565484211	75.0771582564775	73.6041527268235	83.9742891178992	8.1	0.9	0	5	5	3	3	1	2	3	2.00652902276944	0	1	23.0282113373499	0	R_268x5LvZpehOXbW	18 to 24	ArizonaState	NA	NA	0.523025252860725	0.595750097761318	3	High	1	NA	NA	NA	18 to 24	1	0	1	1
306	4	4	5	4	5	5	3	4.87032140005356	4.36559296946421	4.90026770984473	76.45	66.13	44.52	60.97	64.52	72.26	7.1	1.4	0.5	4	6	2	2	1	1	1	2.01943973583498	0.240103880091509	1	19.3682921801105	0	R_3oRAPR1IGUWvlAR	18 to 24	ArizonaState	NA	NHWhite	0.35148656078618	0.381193990232565	3	High	1	NHWhite	1	1	18 to 24	1	0	1	1
307	4	2	4	5	5	5	3.38084124630087	5.09891105685076	4.36559296946421	4.90026770984473	75.21	69.01	75.21	79.86	76.06	76.9	4.3	4.5	4.5	5	5	5	3	3	3	3	1.93323610600479	0	0	24.8523747406462	1	R_2OU59oIlTN36euf	18 to 24	ArizonaState	NA	NHAsian	0.397276137600965	0.654869623790974	3	High	1	NHAsian	0	2	18 to 24	1	0	2	2
308	1	2	4	4	3	5	4	5	6	5	62.4914756994636	62.1704749387791	28.3438924611573	66.2744799513948	56.903200941281	69.1017199071892	4.1	2.5	1	6	6	3	5	4	5	5	2.8916390751119	0.168401264274946	1	18.7944488163425	0	R_6PZHdEUIeD92o81	18 to 24	ArizonaState	NA	NHWhite	0.713188648838726	0.208649763800671	3	High	1	NHWhite	1	1	18 to 24	1	0	3	3
309	3.07652291555663	2.02165126804003	4.89627225474932	4.5435490195963	4.93226413013202	4.84892189963593	3	6	3	6	81.94	68.06	56.13	72.58	88.06	100	6	0.5	0	2	2	3	3	4	3	3	1.98203643807542	1	1	25.0592650884567	0	R_yl8RtOuXDNLP0ZP	18 to 24	ArizonaState	NA	NHWhite	0.523025252860725	0.90914264436042	3	High	1	NHWhite	1	1	18 to 24	1	0	3	2
310	3.65190752804447	2.73534215921118	4.87824335162725	4.46967221870757	4.8810533607184	4.64031740685167	3.43962983914141	5	4	5	59.44	60.7	59.58	60.99	60.99	64.23	5.7	1.6	0.9	5	5	5	3	3	3	3	2.10292246627709	0	0	24.1075806029596	1	R_6Sdm5qQzsyfe2f7	18 to 24	ArizonaState	NA	NHAsian	0.325654396351488	0.130310434712066	3	High	1	NHAsian	0	2	18 to 24	1	0	2	2
311	2	2	5	3	4	4	3.53911811132106	3.89402091986366	4.240941302401	4.10188885030073	24.23	100	14.65	50.28	35.63	70.7	10	5	1.5	3	4	3	4	4	4	4	2.90462800586533	1	0	24.3276472712115	0	R_2CksnBEeX0trI3K	18 to 24	ArizonaState	NA	Hisp	-0.0205832201291431	-0.0699949962659168	1	Med	0	Hisp	0	0	18 to 24	1	0	3	3
312	3.89161754539228	2.43734691686331	4.91178019125726	4.43714907055942	4.8810533607184	4.60059303629788	3	3	5	7	46.4514129175221	62.1704749387791	30.922423703726	63.511621010098	62.2629880909771	67.8702432516117	7.6	0.6	1	5	5	3	5	4	2	5	2.1008726244302	1	0.672127087826194	21.9480438960878	0	R_3O1Yzfi101KEJCK	18 to 24	ArizonaState	NA	NA	0.50044379261263	0.101331151183745	3	High	1	NA	NA	NA	18 to 24	1	0	3	1
313	3	4	5	1	3	2	3.66451656083464	1.77778092218436	2.2520879893856	2.500334576314	0	85.67	0	0	50.43	0	8	1.9	1	7	1	3	5	4	4	4	2.39139388798285	1	0	25.8423671224709	0	R_3dLCJlvYsNvfCIa	18 to 24	ArizonaState	NA	NHWhite	-1.13548477863954	-1.14855304204089	2	Low	0	NHWhite	1	1	18 to 24	1	0	3	3
314	2.80843867917572	1.9132042758026	4.69748160637944	3.78795748419792	4.87301431642935	4.60077965001832	3	5	6	5	28.65	72.21	22.92	59.03	52.15	100	3	10	2.5	5	7	3	3	1	1	4	2.16150465542005	0.330058518794646	1	18.8840848756078	0	R_xnE0X1ZAvljzSut	18 to 24	ArizonaState	NA	NHWhite	0.713188648838726	0.176582067758655	3	High	1	NHWhite	1	1	18 to 24	1	0	1	1
315	4.08679889011023	2.83918775970877	4.87345905041086	4.53808680042396	4.93226413013202	4.84892189963593	3	5.2280832460554	4.36559296946421	4.90026770984473	80.7	52.25	28.73	70.85	70.85	60.56	8	0.4	0.5	5	2	3	5	5	5	5	1.99430391691778	0	1	38.4137794905525	0	R_1K7H9f9PeBslz9m	18 to 24	ArizonaState	NA	NHWhite	0.423151061089594	0.34586368995396	3	High	1	NHWhite	1	1	18 to 24	1	0	3	3
316	2.00895791506428	2.23439464695227	4.91722355208411	4.5043163020477	4.93226413013202	4.84892189963593	2	6	6	6	94.27	82.81	53.87	85.96	100	82.23	7	1	0.3	3	1	3	2	1	1	1	2.50586539841523	0	1	25.6060512121024	0	R_10qJaNiiYS6JK5G	18 to 24	ArizonaState	NA	Hisp	1.10432663159158	1.15880931333309	3	High	1	Hisp	0	0	18 to 24	1	0	1	1
317	2.09969201358173	1.9132042758026	4.91722355208411	4.5276992741867	4.93226413013202	4.84190274783259	3	4.46428217197506	4.240941302401	4.07412243131062	60.14	60.42	9.72	81.13	19.3	60.14	12	1	0.5	6	7	2	5	4	5	5	2.945987898513	1	0	25.1046262854279	0	R_Q5qVvo6qxV8Vhq9	18 to 24	ArizonaState	NA	NA	0.0883492491273652	-0.0617051822864165	1	Med	0	NA	NA	NA	18 to 24	1	0	3	3
319	3	5	5	4	5	3	5	1	1	1	0	19.72	8.31	8.31	8.31	8.87	6.1	0.7	0.2	5	6	2	4	3	3	3	2.44926942197608	0.165338984784706	1	23.7770475540951	0	R_31nOd8knxZjNyWK	18 to 24	ArizonaState	NA	NHWhite	-1.82019891339079	-1.80529791950436	2	Low	0	NHWhite	1	1	18 to 24	1	0	2	2
320	2	1	5	2	3	4	5	2	6	5	32.6092696839631	61.5432410809702	21.690449319477	63.511621010098	56.0151917971875	61.576849976215	4	1.5	1.5	2	2	3	2	1	3	3	2.82674890314973	1	0	27.8026902504422	0	R_21oZ8zbxALLP8X7	25 to 32	ArizonaState	NA	NHWhite	0.112248377222584	-0.09955430542583	1	Med	0	NHWhite	1	1	25 to 32	0	0	1	2
321	4	1	5	5	5	5	2	4.53883812009961	4.36559296946421	5.12199816726067	61.13	92.25	82.25	92.54	51.69	90.42	7	4	1	5	7	3	4	4	4	4	2.11892382072273	0.582720938831685	1	15.6527422516812	0	R_9RoXfAFG2RKQ1u9	18 to 24	ArizonaState	NA	Hisp	0.327397626749107	0.73017192686679	3	High	1	Hisp	0	0	18 to 24	1	0	3	3
322	3	1	5	4	4	4	4	3.06747795796718	2.81822087133444	3.56919572909117	5.49	70.28	8.73	28.73	27.46	60.99	6.1	1.9	0.5	5	5	3	5	4	3	2	2.16846323240433	0.261673585284103	1	24.0306789207328	0	R_OPSB4ruzPqzUUxz	18 to 24	ArizonaState	NA	NHWhite	-0.563478250053475	-0.714101849513078	1	Med	0	NHWhite	1	1	18 to 24	1	0	3	2
323	2	1	5	2	3	3	5	1	5	2	9.01	9.44	9.15	11.41	70.99	12.39	4	1.5	1.5	2	2	3	3	1	3	3	2.82674890314973	0.167230128685049	0	27.8026902504422	0	R_10JDVJ3DeKboNls	25 to 32	ArizonaState	NA	NHWhite	-0.854305849535509	-1.29092422698115	2	Low	0	NHWhite	1	1	25 to 32	0	0	1	2
325	4	2	5	5	5	5	4	5	3	5	60.56	71.97	0	70.99	60.99	40.14	12	0	1	2	2	3	2	3	3	3	1.92011892314415	0.195734903012356	0	18.6528511832534	0	R_XIf4kK2KQyF3YCl	18 to 24	ArizonaState	NA	NHAsian	0.131887270107869	0.110013106438239	1	Med	0	NHAsian	0	2	18 to 24	1	0	2	2
326	4	5	5	4	5	4	3	4.97017326683897	4.36559296946421	4.90026770984473	70.49	63.61	60.46	79.66	29.23	87.39	10.8	1.8	0.5	4	2	3	5	1	3	2	2.14927947143281	0.237763251897363	1	31.3240813605708	0	R_2VvVy3KoyqE4kng	18 to 24	ArizonaState	NA	NHWhite	0.371488230101982	0.307657555231977	3	High	1	NHWhite	1	1	18 to 24	1	0	1	2
327	4	4	5	5	5	5	2.51827166631452	6.12600519193562	5.6284234699755	6.17102761750209	100	91.6	70.09	100	100	99.57	10.2	0.6	0	6	5	3	4	4	4	4	1.86054561438422	0	1	22.2399379492637	0	R_3gRskCBcK6wmNbA	18 to 24	ArizonaState	NA	NHWhite	1.09020411627771	1.49927703901173	3	High	1	NHWhite	1	1	18 to 24	1	0	3	3
328	2	2	5	5	5	5	3	2.64087065406651	2.81822087133444	3.56919572909117	30.14	70.7	60.7	40.14	40	30.14	7.42427060029819	1.39646870759864	0.977603583338902	5	7	3	5	4	4	4	2.945987898513	0	1	19.3702685364554	0	R_TdTaGuCJvtDI8zD	18 to 24	ArizonaState	NA	NHWhite	-0.648933419746642	-0.585279770741173	1	Med	0	NHWhite	1	1	18 to 24	1	0	3	3
329	4	1	5	5	5	5	4	5	6	6	72.5167178130268	99.58	29.3	100	91.83	79.3	8.15841336963512	1.3086810639044	1.08087392517809	5	5	3	3	3	4	3	1.9022050761985	1	0	20.6741568702629	0	R_6qWf8EgDX4Fz1Sx	18 to 24	ArizonaState	NA	NA	0.904013207719535	1.13884860938675	3	High	1	NA	NA	NA	18 to 24	1	0	2	3
330	4.00034187572584	2.05567933017015	4.90328109571208	4.28197713648916	4.86636661664486	4.60455277891461	4	3	7	7	18.87	100	0	49.44	19.44	39.72	1.5	3	1.9	5	4	3	4	3	3	2	2.01859222385912	0.376574919035286	1	22.1425541483895	0	R_28AiWamOasehzT1	18 to 24	ArizonaState	NA	NHWhite	0.887978045099868	-0.47260348093426	3	High	1	NHWhite	1	1	18 to 24	1	0	2	2
331	2.00895791506428	1.88294666976218	4.91722355208411	4.41599223144101	4.8810533607184	4.66809735068215	4	7	6	7	60	61.97	11.55	86.48	80.7	70.56	7.39744017065914	1.36820041491572	0.977603583338902	6	5	3	5	3	3	3	2.86916201089172	1	1	17.5584351168702	0	R_1H1wXVFEPsiPvNl	18 to 24	ArizonaState	NA	NHWhite	1.49546461434444	0.529056968420775	3	High	1	NHWhite	1	1	18 to 24	1	0	2	2
332	4	3	5	4	5	5	2	6	6	6	83.24	100	38.03	100	82.96	100	8.11027204354361	0.749996589467508	0.543928027880672	1	1	3	1	1	1	2	1.89552524091956	0	1	20.7840877923089	0	R_26l5afE0Jk7kzDB	18 to 24	ArizonaState	NA	NHAsian	1.10432663159158	1.31100300062498	3	High	1	NHAsian	0	2	18 to 24	1	0	1	1
333	3	5	5	4	4	4	3	4	6	7	47.1	100	0	100	100	100	8.46656114773572	1.16232198652243	0.81903020578268	2	2	3	2	1	1	1	2.11644985978189	0.340487862790451	1	21.1336719004799	0	R_305ZdJgWqxEiZYF	18 to 24	ArizonaState	NA	Hisp	0.894524342728297	1.17383320023439	3	High	1	Hisp	0	0	18 to 24	1	0	1	1
334	2	1	5	4	4	4	4	1	1	1	19.77	18.91	22.35	16.33	23.5	17.19	7.46519412086859	1.95642804507239	1.08343366126898	3	6	6	4	3	3	4	2.88983884923882	0.216294384189062	0	29.0524382701658	0	R_2rIbJ5pkKYVPXt3	18 to 24	ArizonaState	NA	NA	-1.82019891339079	-1.42889476090555	2	Low	0	NA	NA	NA	18 to 24	1	0	2	2
335	5	3	5	4	5	5	2	5.68810421925181	5.6284234699755	6.17102761750209	80.85	81.27	40.14	60.7	79.72	90.85	8.44717727690603	0.680396301129607	0.543928027880672	2	1	2	5	3	3	4	1.66409324618681	0	0	24.1876496640659	0	R_tXt4iI4HJ8KbRCx	18 to 24	ArizonaState	NA	NHAsian	1.00248667312251	0.774640114691293	3	High	1	NHAsian	0	2	18 to 24	1	0	2	2
336	4	5	5	5	5	5	3	4.34863776203718	4.240941302401	3.9410879533565	41.27	70.99	81.55	29.58	60.56	61.41	7	2.5	0.5	5	5	3	4	3	3	3	2.04002512251271	0.246796156791241	1	28.3180571916699	0	R_41GEvHn1JHy8Yhz	18 to 24	ArizonaState	NA	NA	0.039797875849511	-0.187806193127985	1	Med	0	NA	NA	NA	18 to 24	1	0	2	2
338	3	3	5	5	5	4	4	4.5258599842594	4.36559296946421	4.95509045385946	63.0038919389516	62.1704749387791	28.9587798598972	68.2732398391929	54.8993196357343	67.6431329394443	3	2.1	0.8	2	5	4	4	3	3	3	2.19049642648266	0	1	23.627607851729	0	R_1qeM7KPHwTC2krH	18 to 24	ArizonaState	NA	NHWhite	0.292947841139887	0.201102817498125	3	High	1	NHWhite	1	1	18 to 24	1	0	2	2
339	5	1	5	5	5	5	4	2	2	5	31.2231497861956	59.3097751259014	20.777393595308	63.511621010098	51.6116859449521	57.426226819857	8.36248357989724	1.07080420374788	0.711130319049774	1	1	2	2	1	1	1	1.77741937294127	0	1	25.5015847038122	0	R_3EXwS4XDj7JSi04	18 to 24	ArizonaState	NA	Hisp	-0.662820127751891	-0.190254416195008	1	Med	0	Hisp	0	0	18 to 24	1	0	1	1
340	3.0052217052387	1.97347700918248	4.7389088843347	4.34078562581116	4.85606430802536	4.28152608509081	3	1	1	1	32.66	93.7	0	7.45	16.33	33.24	5.9	0.8	0	1	1	3	2	3	1	3	2.27838145131772	0.351787328904586	1	23.5647554858011	0	R_3siAPhKMc9JHCm4	18 to 24	ArizonaState	NA	Hisp	-1.82019891339079	-0.800506007552745	2	Low	0	Hisp	0	0	18 to 24	1	0	2	1
341	3.32152860118778	1.88294666976218	4.91722355208411	4.47929514035343	4.8810533607184	4.63635766423494	3.40229176608909	4.45563111101996	4.240941302401	4.07412243131062	48.3324624829437	61.1306441004557	26.7404461003582	64.7785069482503	52.5057394110253	65.3042873806471	7.47304319682319	1.3536325659625	0.977603583338902	3	5	3	4	3	2.97807255266556	3.06707384886171	2.23599056960076	0	1	23.5005088317844	0	R_xf5VR5Fe8fU0j29	18 to 24	ArizonaState	NA	NHWhite	0.0866163254873226	0.0242675820180662	1	Med	0	NHWhite	1	1	18 to 24	1	0	2	1
342	5	5	5	5	5	5	3	6	6	6	75.4878800227131	63.2455108731327	41.4723647259708	75.0771582564775	73.6041527268235	86.1561668999852	9.46754202661826	0.599747598385658	0.508897737141918	4	5	4	3	4	4	4	1.74011740150136	0	1	20.360652884371	0	R_AF0kVD95ke6D7Pj	18 to 24	ArizonaState	NA	NHWhite	1.10432663159158	0.632212321288515	3	High	1	NHWhite	1	1	18 to 24	1	0	3	3
343	2	2	5	5	5	4	3	4.45563111101996	4.240941302401	4.07412243131062	49.4689010900048	62.1704749387791	25.1297449139331	64.7785069482503	52.5057394110253	64.8406500394937	8	1	1	5	5	3	4	4	4	4	2.90085358077594	0	1	22.7099589864138	0	R_2ctiycNLOjXq6cP	18 to 24	ArizonaState	NA	NHWhite	0.0866163254873226	0.0364853123818669	1	Med	0	NHWhite	1	1	18 to 24	1	0	3	3
344	3	5	5	4	5	5	3	5.34681974020692	4.36559296946421	4.95509045385946	69.58	60.85	0	70.56	100	70	9	3	3	4	7	3	4	3	3	5	2.02704094399695	0	0	22.8892451063625	0	R_2atPHIydAD05jKl	18 to 24	ArizonaState	NA	NHWhite	0.457397100714896	0.614182750523661	3	High	1	NHWhite	1	1	18 to 24	1	0	2	2
345	4	4	5	5	5	4	3.53145898896353	3	4	4	21.13	61.41	6.06	18.73	32.68	58.31	5.2	1.7	1	2	5	4	4	3	3	3	1.99605801217094	0.172643903258009	1	24.3276472712115	0	R_3gR8c3t2i6DrG0u	18 to 24	ArizonaState	NA	NHWhite	-0.265797010273415	-0.717650991663877	1	Med	0	NHWhite	1	1	18 to 24	1	0	2	2
346	2.92594379465088	1.91918388410321	4.91178019125726	4.53403901514667	4.93226413013202	4.84190274783259	2	4.34863776203718	4.240941302401	4.07412243131062	50.28	90.7	4.08	55.07	29.86	59.44	12	0.3	1	3	7	3	4	3	3	4	2.15724686894376	1	1	24.3952464614988	0	R_3Rz1bJNRUEbtsk2	18 to 24	ArizonaState	NA	NHWhite	0.0651841214210441	-0.0381735177492431	1	Med	0	NHWhite	1	1	18 to 24	1	0	2	2
347	2.40270604847751	1.9132042758026	4.91178019125726	4.53720065312982	4.93226413013202	4.84190274783259	3	5	4	5	63.0038919389516	62.1704749387791	27.3389830205979	68.2732398391929	54.8993196357343	67.6431329394443	8.2	0	1	6	7	3	4	3	4	3	2.82402769315466	0	1	19.3682921801105	0	R_2dYKud8yVvcpK5i	18 to 24	ArizonaState	NA	NHWhite	0.325654396351488	0.201102817498125	3	High	1	NHWhite	1	1	18 to 24	1	0	2	3
348	3	1	5	5	5	5	5	5	5	5	9.58	20	0	71.41	19.15	30.99	7.48038284866589	1.51855139911045	0.943206211789569	3	3	3	2	1	1	1	2.13157422150787	0.221625559212576	0	22.3777750796242	0	R_2SeRQKTuhysS6lP	18 to 24	ArizonaState	NA	NHWhite	0.519421522595107	-1.01495817319731	1	Med	0	NHWhite	1	1	18 to 24	1	0	1	1
349	3	2	5	3	4	4	3.28483772465441	5	7	6	61.89	63.32	69.05	54.15	42.69	93.7	3.1	0.8	0.641889225732879	4	6	3	5	3	4	5	2.2200854660717	0.2413690391933	1	17.754267831768	0	R_2zRY28uC395acYF	18 to 24	ArizonaState	NA	NHWhite	1.09778033396315	0.202211623066524	3	High	1	NHWhite	1	1	18 to 24	1	0	2	3
350	2.00895791506428	1.88294666976218	4.91722355208411	4.33743066792671	4.8810533607184	4.62582330039754	4	2	2	2	50.14	38.87	18.31	60.99	29.58	62.82	5.8	1.9	0.8	5	5	2	3	3	3	3	2.88983884923882	0	0	22.0469303395354	0	R_3scchVU23RvBhYV	18 to 24	ArizonaState	NA	NHBlack	-1.23529380439432	-0.340203021685429	1	Med	0	NHBlack	0	0	18 to 24	1	0	2	2
351	3	3	5	4	4	4	4	5.1087289889779	4.36559296946421	5.04011986038236	73.64	78.8	89.4	83.95	69.63	89.68	7.49906210098466	1.19814919991174	0.854060496521434	2	4	3	3	3	3	3	2.04956377527185	0	0	21.3389323426137	0	R_3MPUKzmhhym2b75	18 to 24	ArizonaState	NA	NA	0.425930026135572	0.791971366286166	3	High	1	NA	NA	NA	18 to 24	1	0	2	2
352	4	2	5	2	5	3	5	3	5	5	0.14	81.27	17.04	73.1	70.85	59.86	7.7	2.9	2	5	5	3	3	1	3	3	2.15126879080079	0.302805625366376	0	20.9205219045233	0	R_2eOKsSvm2ZOCQCF	18 to 24	ArizonaState	NA	NHWhite	0.118794674851013	-0.0279460612361479	1	Med	0	NHWhite	1	1	18 to 24	1	0	1	2
353	4	1	5	2	4	2	5	3	4	3	46.4514129175221	62.1704749387791	26.5370054098313	63.511621010098	52.5057394110253	61.0069213500553	9.2	2.7	1.3	5	5	3	3	1	2	3	2.26774529043797	0	0	20.9205219045233	0	R_O0Xy3Qh9JJRYn29	18 to 24	ArizonaState	NA	NHWhite	-0.456621569154224	-0.0241849070664903	1	Med	0	NHWhite	1	1	18 to 24	1	0	1	1
354	3	4	4	4	4	4	5	4.03926266066594	4.240941302401	4.07412243131062	45.49	64.79	64.79	57.04	57.75	56.34	5.7	5.5	5.8	2	6	2	3	3	4	2	2.09999260426577	0.242066003245239	0	22.8071693167608	0	R_2qjUEpgpYvQQqBl	18 to 24	ArizonaState	NA	NHAsian	0.00321213560461121	-0.0566488581261189	1	Med	0	NHAsian	0	2	18 to 24	1	0	2	3
355	4	2	5	4	5	4	3.16464591666716	5	5	5	82.11	81.13	0.56	80.85	62.82	77.32	7	1	1	3	3	3	3	1	1	2	2.05895535593533	1	1	22.4591488071865	0	R_3P6JWAkpbUeY0bA	18 to 24	ArizonaState	NA	NHWhite	0.519421522595107	0.702638340353829	3	High	1	NHWhite	1	1	18 to 24	1	0	1	1
357	1	3	1	5	5	5	3.66451656083464	3	2	5	28.87	70.14	0	71.97	29.44	8.45	12	0	1	5	5	3	3	3	3	3	2.70279701096548	0	1	20.4260770826229	0	R_2ayriGCs2vo1Nm7	18 to 24	ArizonaState	NA	NA	-0.462506703879844	-0.606378049959053	1	Med	0	NA	NA	NA	18 to 24	1	0	2	2
358	3	1	5	4	5	4	3.4739400338175	3.91804299559119	4.240941302401	4.10188885030073	19.01	60.99	39.15	60.14	91.41	71.13	5	2	2	2	1	4	2	1	1	1	2.00920064319565	0	0	21.8094875373424	0	R_ZaG8FJEAyVvUC5j	18 to 24	ArizonaState	NA	Hisp	-0.0157712758916479	0.110440694913422	1	Med	0	Hisp	0	0	18 to 24	1	0	1	1
359	3	1	5	4	5	5	5	4.09515358003257	4.240941302401	4.10188885030073	21.83	56.06	31.83	56.2	80.56	74.65	5.2	1.6	1.4	2	1	4	2	1	1	1	2.08917339523924	0	0	21.8094875373424	0	R_3stTR6PeHf2VKy3	18 to 24	ArizonaState	NA	Hisp	0.0197063516817832	0.0119375880367368	1	Med	0	Hisp	0	0	18 to 24	1	0	1	1
360	5	3	5	5	5	5	2.58558611889647	5	6	6	64.5855375529867	62.1704749387791	28.2465867825503	72.2158718898062	64.3553949748678	71.4459990522921	9	0.2	0.2	4	5	2	3	3	3	3	1.74011740150136	0	0	27.4085711904995	0	R_2rucDGAGxTYPdkL	18 to 24	ArizonaState	NA	NHAsian	0.904013207719535	0.342004156548192	3	High	1	NHAsian	0	2	18 to 24	1	0	2	2
361	5	5	5	5	5	4	2.94087421880175	5	6	6	72.39	67.89	0.28	80.85	6.34	91.27	8	1.25470909331604	0.9	2	1	3	2	3	3	3	1.73780975297388	0	1	18.7944488163425	0	R_2fE6fzdgSFsw9i2	18 to 24	ArizonaState	NA	Hisp	0.904013207719535	0.218123953677798	3	High	1	Hisp	0	0	18 to 24	1	0	2	2
362	2.69095890383759	1.88294666976218	4.91178019125726	4.51402715802499	4.93226413013202	4.84190274783259	3.61531379188289	3	3	3	39.3	80.99	50.7	38.17	0	37.61	8.1	0	1.5	2	3	2	4	3	3	3	2.07638003973617	0	0	25.0672004440275	0	R_2OYAifmA39uGRp4	18 to 24	ArizonaState	NA	Hisp	-0.650388695397843	-0.703704310355437	1	Med	0	Hisp	0	0	18 to 24	1	0	2	2
364	5	2	5	4	5	5	2.76867036070093	5.26763094714182	4.36559296946421	4.90026770984473	69.58	79.44	92.96	92.54	82.54	80	12	0.1	5.9	2	1	5	5	2	3	5	1.66409324618681	0	0	26.451495440601	1	R_UMj37qq9eJfVH9f	18 to 24	ArizonaState	NA	NHAsian	0.431072996500484	0.854122290591169	3	High	1	NHAsian	0	2	18 to 24	1	0	1	2
366	2.64973570296363	1.83477241090463	4.69307642299836	4.40896699476354	4.84547491380873	4.61466191137883	3.79890551685214	3	5	3	15.07	25.07	4.37	34.08	17.46	9.72	10.2	3.5	1.4	6	6	3	4	3	3	3	2.25402657457799	1	1	23.4930610204281	0	R_TplIdcTiNBPbvXP	18 to 24	ArizonaState	NA	NHWhite	-0.262854442910605	-1.38997267084255	2	Low	0	NHWhite	1	1	18 to 24	1	0	2	2
367	3.34599271435545	1.88294666976218	4.91722355208411	4.37348498785262	4.8810533607184	4.62966413078652	4	6	5	6	27.61	89.86	12.82	77.46	88.31	74.23	7.39744017065914	1.32536427327957	1.08087392517809	5	5	3	5	4	4	3	2.14164696794001	0	1	22.4649268233448	0	R_3oNNmHmCdkdxWPq	18 to 24	ArizonaState	NA	NHWhite	0.910559505347963	0.507667402658858	3	High	1	NHWhite	1	1	18 to 24	1	0	3	3
368	3	3	5	5	5	4	4	6	5	7	75.4878800227131	63.2455108731327	32.9084569756055	75.0771582564775	73.6041527268235	85.0335466502484	7.67385673526379	1.21983703059957	0.854060496521434	3	2	5	2	5	4	3	1.98203643807542	0	0	25.6950235387553	1	R_3s1i3cVFzNFIVGp	18 to 24	ArizonaState	NA	NHWhite	1.10138406422877	0.623688990099641	3	High	1	NHWhite	1	1	18 to 24	1	0	3	3
369	2.61278456214916	1.9132042758026	4.91722355208411	4.57643337067842	4.93226413013202	4.84892189963593	3.41781570720453	5	3	5	66.76	44.79	6.34	37.89	38.87	48.03	8.3	0.9	1	6	2	3	3	1	2	3	2.13157422150787	0	1	22.4649268233448	0	R_BxfTfIOBuK4Ax6p	18 to 24	ArizonaState	NA	NHWhite	0.131887270107869	-0.389988143774645	1	Med	0	NHWhite	1	1	18 to 24	1	0	1	1
370	3	4	5	4	5	4	4	5.01125643276856	4.36559296946421	5.19034233797227	60.7	100	80.99	100	80.99	91.83	6	4	4	4	2	3	4	4	4	3	1.96959102322826	0.43914658608561	1	19.1974313795298	0	R_1MKu6ltRSAp9h81	18 to 24	ArizonaState	NA	NHWhite	0.435071102687796	1.06864632961156	3	High	1	NHWhite	1	1	18 to 24	1	0	3	3
371	4	4	5	5	5	5	4	6	4	4	64.51	62.1704749387791	28.9382763329728	71.0470787054049	52.96	74.65	8.91033172657182	0.669347886723558	0.508897737141918	3	6	3	3	2	3	3	1.86780994754073	0.20003270531817	0	25.5617194059873	0	R_2rNSvMRot0Brhqx	18 to 24	ArizonaState	NA	Hisp	0.335143261342726	0.271365633852076	3	High	1	Hisp	0	0	18 to 24	1	0	1	2
372	4.36212223671095	2.1359331937146	4.91722355208411	4.59644522780011	4.93226413013202	4.84190274783259	3.43504778522093	4	2	4	60.85	63.52	0	77.61	56.06	62.54	9.1	1	1	5	5	3	3	3	3	3	2.00138800492583	0	1	18.1071362142724	0	R_1QrOmDqxbmaxC8Y	18 to 24	ArizonaState	NA	NHAsian	-0.453017838888606	0.234194043634019	1	Med	0	NHAsian	0	2	18 to 24	1	0	2	2
373	4	4	5	4	4	4	2	4.58181689419729	4.36559296946421	4.90026770984473	66.34	34.93	18.87	34.23	18.87	60.42	11.5	0.5	1	1	2	3	2	2	1	1	1.95509854967949	0.247907806043392	1	23.7770475540951	0	R_BVsK1eeZdDQjbYR	18 to 24	ArizonaState	NA	Hisp	0.293695235415598	-0.546749820767047	1	Med	0	Hisp	0	0	18 to 24	1	0	1	1
374	4.36212223671095	2.73481376390473	4.87890241123772	4.46967221870757	4.8810533607184	4.58007931161358	3.43962983914141	5	5	5	60	82.82	39.15	54.79	62.11	59.58	5.5	1.5	0.89701478212846	5	3	3	1	1	1	1	2.03539512908065	0	1	25.0592650884567	0	R_2uPxy7QnBjQvcHu	18 to 24	ArizonaState	NA	NHWhite	0.519421522595107	0.21878357366976	3	High	1	NHWhite	1	1	18 to 24	1	0	1	1
375	2.00895791506428	1.99139366199962	4.91178019125726	4.47839844409444	4.8810533607184	4.62582330039754	4	2	2	2	60.7	38.59	60.14	70.56	60.14	69.3	7	0	0	6	6	3	4	3	4	3	2.81301296161754	0	1	22.7099589864138	0	R_2UWaU7pBSVctUTr	18 to 24	ArizonaState	NA	NHWhite	-1.23529380439432	0.0855141396181121	1	Med	0	NHWhite	1	1	18 to 24	1	0	2	3
376	3	2	5	4	5	4	3.47397951857053	7	7	7	82.2911409700124	66.606004030593	39.1551250193894	77.5966137063841	75.0004543568282	86.1561668999852	5.5	2.1	1	4	3	4	5	4	4	5	1.98203643807542	1	1	24.2103652251382	0	R_1OozkJQwHIyjISm	18 to 24	ArizonaState	NA	NHWhite	1.68923174058806	0.735271798300447	3	High	1	NHWhite	1	1	18 to 24	1	0	3	3
377	5	3	5	5	5	4	3	5	3	5	89.68	48.42	28.65	67.91	19.2	70.2	8	0	0	6	6	3	4	4	4	4	1.74011740150136	0.239707404219647	1	22.8071693167608	0	R_1QsGexv8PBSHUbO	18 to 24	ArizonaState	NA	NHWhite	0.131887270107869	0.0473501251089053	1	Med	0	NHWhite	1	1	18 to 24	1	0	3	3
378	3	1	5	4	5	5	3	4.45563111101996	4.240941302401	4.07412243131062	48.3324624829437	62.1704749387791	26.7404461003582	64.7785069482503	52.5057394110253	65.3042873806471	2	2	2.5	5	5	3	3	3	3	3	2.3129225376835	0	1	18.8812477234329	0	R_2rPiiCXTP0KeuLg	18 to 24	ArizonaState	NA	NHAsian	0.0866163254873226	0.0316608002149133	1	Med	0	NHAsian	0	2	18 to 24	1	0	2	2
379	3.38586441973307	1.9132042758026	4.90700159260649	4.45090315432441	4.86636661664486	4.68526296346197	3	4.87032140005356	4.36559296946421	4.95509045385946	70.82	100	40.39	71.52	49.97	71.1	2	2	2	5	5	3	3	3	3	3	2.08913173304712	0	1	18.8812477234329	0	R_2YEYqpAYVuCx2yQ	18 to 24	ArizonaState	NA	NHAsian	0.361948086729427	0.540730894770858	3	High	1	NHAsian	0	2	18 to 24	1	0	2	2
380	3	2	5	4	5	5	3	5	5	5	63.4490989459256	62.1704749387791	28.9587798598972	68.2732398391929	56.903200941281	69.1017199071892	8.4	1.1	0.6	5	3	4	4	4	4	4	2.13157422150787	0	1	22.3142018549662	0	R_pcNcFQTSCXe6gyB	18 to 24	ArizonaState	NA	NA	0.519421522595107	0.230521899660334	3	High	1	NA	NA	NA	18 to 24	1	0	3	3
381	4	3	5	5	5	4	3	5	5	7	63.66	66.34	32.82	70.14	72.54	77.75	8.10214795561332	0.749996589467508	0.543928027880672	5	6	3	5	4	2	3	1.94280064748536	1	1	19.3874387748775	0	R_Qcwbo1G6K8hET17	18 to 24	ArizonaState	NA	NHWhite	0.901070640356725	0.458878412017631	3	High	1	NHWhite	1	1	18 to 24	1	0	3	1
382	5	3	5	4	5	5	5	3.8365613931743	4.240941302401	4.01929968729588	80.7	68.03	62.39	59.15	39.01	48.45	4	4	2	6	6	3	5	5	5	5	2.10268963923014	1	1	23.627607851729	0	R_1Kqefg2HWGbJ8th	18 to 24	ArizonaState	NA	NHWhite	-0.0478531752530899	0.0397017071892552	1	Med	0	NHWhite	1	1	18 to 24	1	0	3	3
383	3	3	5	4	5	4	4	5	4	5	61.8674533318905	61.1306441004557	25.6303811298292	66.2744799513948	54.8993196357343	67.6431329394443	8	6	1	6	6	2	4	3	4	2	2.09422034053748	0.233568013427143	0	24.9980091071293	0	R_2ZQW8R7PfwL9iXV	18 to 24	ArizonaState	NA	NHWhite	0.325654396351488	0.17052446274264	3	High	1	NHWhite	1	1	18 to 24	1	0	2	3
384	2	2	4	3	3	4	2	3	7	7	49.2016886744668	61.1306441004557	28.6206427690013	63.511621010098	62.2629880909771	68.4924268340111	7.27177091959546	1.39646870759864	0.977603583338902	6	1	3	4	3	4	2	2.81301296161754	0	1	21.1437549183853	0	R_sZl2FEPj03fHBh7	18 to 24	ArizonaState	NA	NHWhite	0.887978045099868	0.118856423531318	3	High	1	NHWhite	1	1	18 to 24	1	0	2	3
385	2	5	5	1	1	1	3.58936310631184	4	3	4	70.85	29.72	10.7	100	60.28	39.58	8.07728468992107	1.5340097229565	0.931412153677793	2	1	3	2	2	3	3	2.90320609804954	0	0	22.8071693167608	0	R_2ARqtFVI0azr4Gl	18 to 24	ArizonaState	NA	Hisp	-0.259250712644987	0.0909739675955701	1	Med	0	Hisp	0	0	18 to 24	1	0	1	2
386	4	5	5	3	5	5	4	5	6	5	63.4490989459256	62.1704749387791	26.1847182528739	68.2732398391929	56.903200941281	69.1017199071892	5	5	0	6	5	4	3	3	3	3	2.03539512908065	0.179985957894407	0	25.0902326650332	0	R_3lt2jVBgl5siNcm	18 to 24	ArizonaState	NA	NHWhite	0.713188648838726	0.230521899660334	3	High	1	NHWhite	1	1	18 to 24	1	0	2	2
387	4	2	5	5	5	5	3.37106570936869	2	5	6	26.13	86.77	2.9	100	90	80.97	4.8	2	2.5	5	5	3	3	3	3	3	1.86184194412229	0.322521063844574	1	22.5963408767956	0	R_3nVFXkop2E30j8K	18 to 24	ArizonaState	NA	NHWhite	0.109305809859774	0.70607357280913	3	High	1	NHWhite	1	1	18 to 24	1	0	2	2
388	3	2	5	4	5	4	3	1	2	2	60.28	71.55	9.15	62.39	19.3	40.56	8	2	2.5	6	6	3	4	3	3	3	2.43144919506352	0.400193849976234	1	24.1289954769259	0	R_2uwBhd51Tma7lDS	18 to 24	ArizonaState	NA	NHWhite	-1.43560722826637	-0.269342973122011	1	Med	0	NHWhite	1	1	18 to 24	1	0	2	2
389	2.77673563689875	1.88294666976218	4.91722355208411	4.5435490195963	4.93226413013202	4.84190274783259	4	5	6	6	64.5855375529867	66.76	38.68	72.2158718898062	64.3553949748678	71.4459990522921	7.57223480493826	1.3536325659625	0.977603583338902	4	3	4	3	3	3	3	2.10429775696522	0	1	19.005974430634	0	R_3FXwdaoVPW6Esc9	18 to 24	ArizonaState	NA	NHWhite	0.904013207719535	0.374635772140797	3	High	1	NHWhite	1	1	18 to 24	1	0	2	2
390	1	1	5	5	5	5	3.51595415866335	5.37979874966877	4.36559296946421	4.95509045385946	92.26	89.03	0	100	89.03	78.06	5	2	2	5	5	3	3	2	3	3	2.53703936207844	0	1	23.4033530509669	0	R_2w7c4syiUp1uDRf	18 to 24	ArizonaState	NA	NHWhite	0.464003239016107	1.17832842228955	3	High	1	NHWhite	1	1	18 to 24	1	0	1	2
391	2.60304044553887	1.88294666976218	4.91722355208411	4.51402715802499	4.93226413013202	4.84190274783259	4	2	3	2	39.01	62.11	19.01	60.7	39.3	39.72	8.1	2.5	1.9	5	5	3	4	3	3	4	2.3129225376835	0.170621617204243	1	19.5775508503568	0	R_232WjVw9KwRma4c	18 to 24	ArizonaState	NA	NHWhite	-1.0415266781507	-0.361100780961159	1	Med	0	NHWhite	1	1	18 to 24	1	0	2	2
392	2.82375378828863	1.9132042758026	4.92630299722913	4.4615185341137	4.8810533607184	4.67955926345324	3	6	6	6	60.14	90.56	30.14	99.3	90.85	89.3	7.84995796333667	1.3536325659625	1.08087392517809	5	5	3	3	3	4	3	2.14164696794001	0	0	20.6741568702629	0	R_1NCSCty5hnIR4pp	18 to 24	ArizonaState	NA	NA	1.10432663159158	1.04719004096934	3	High	1	NA	NA	NA	18 to 24	1	0	2	3
393	4	3	5	5	5	5	3	6	5	7	60.56	71.13	19.58	82.25	50	71.41	10.2	5	1.3	5	5	3	3	1	3	3	1.96177838495844	0.271625116261144	1	21.1437549183853	0	R_27P6Jmbol9DbUqK	18 to 24	ArizonaState	NA	NA	1.10138406422877	0.342375904621031	3	High	1	NA	NA	NA	18 to 24	1	0	1	2
394	3.34661857507967	1.9132042758026	4.90700159260649	4.45090315432441	4.86636661664486	4.66717271611559	3	3.41804925625295	2.81822087133444	3.56919572909117	71.13	60.85	18.73	39.72	50.99	39.3	2	6	1	5	6	5	4	3	2	2	2.2486965818231	1	1	26.6053945193828	1	R_1gFox6Q3C8hFLlh	18 to 24	ArizonaState	NA	Hisp	-0.493254112982584	-0.205223941695558	1	Med	0	Hisp	0	0	18 to 24	1	0	2	1
395	2	2	3	3	3	4	4	3	4	3	29.86	44.37	70.42	61.27	64.79	54.65	7.10431593715904	1.41815653828647	0.977603583338902	6	3	5	4	1	4	4	2.82674890314973	0	0	19.9357941248964	1	R_1o6g2FhYvjjaljy	18 to 24	ArizonaState	NA	NHAsian	-0.456621569154224	-0.245062467649215	1	Med	0	NHAsian	0	2	18 to 24	1	0	1	3
396	1	2	5	4	5	5	2	3.25870284189856	2.90424179485536	3.56919572909117	13.86	8.5	9.61	52.91	51.97	76.69	12	4.3	3.6	3	3	3	2	1	3	3	2.83549002583772	1	0.722498791871298	19.1074100061313	0	R_a4YiVEH9MXVzv5D	18 to 24	ArizonaState	NA	NHWhite	-0.508505311676173	-0.608769112242299	1	Med	0	NHWhite	1	1	18 to 24	1	0	1	2
397	5	1	5	5	5	5	3	3	5	5	49.0306424458712	62.1704749387791	23.2873171527153	63.511621010098	56.0151917971875	65.0622604503308	8.1	0	0	6	5	3	3	3	2	4	1.77972702146875	1	0	31.1932622322035	0	R_CeLlGH8JJTBJt97	18 to 24	ArizonaState	NA	NHWhite	0.118794674851013	0.0519462341751428	1	Med	0	NHWhite	1	1	18 to 24	1	0	2	1
398	5	2	5	5	5	5	3	5.18413698754318	4.36559296946421	4.90026770984473	79.72	26.76	18.59	83.1	30	81.13	8.1	0.882544232774163	0.543928027880672	6	5	3	3	3	2	4	1.6961502911596	0.250559858900379	0	31.1932622322035	0	R_29tv2vpSsaHRak4	18 to 24	ArizonaState	NA	NHWhite	0.414348035580645	0.0972334992447692	3	High	1	NHWhite	1	1	18 to 24	1	0	2	1
399	2	2	5	5	5	5	3	2	2	2	8.31	54.51	0	100	61.69	31.13	7.73929485605961	1.36820041491572	0.977603583338902	6	5	4	4	4	4	4	2.70331479098412	0.22626569052614	1	22.3967181728081	0	R_1FA4mwn52vEsZlq	18 to 24	ArizonaState	NA	NHBlack	-1.23529380439432	-0.245533152310875	1	Med	0	NHBlack	0	0	18 to 24	1	0	3	3
400	1	3	5	3	4	5	2.87488600438005	4.51716604217753	4.36559296946421	4.95509045385946	50.99	100	18.87	92.11	39.86	81.97	10	1	0.4	5	5	5	5	4	4	4	3.05971131425951	0	1	26.0562838939325	1	R_1d678o2JrOP2CHS	18 to 24	ArizonaState	NA	NA	0.291206327834523	0.554469433285456	3	High	1	NA	NA	NA	18 to 24	1	0	3	3
401	3	3	5	5	4	5	3	5	6	6	89.86	78.17	44.2506163391252	98.59	86.9	88.31	7.83114681233198	1.19814919991174	0.854060496521434	5	3	4	4	4	4	4	2.04956377527185	0.416077884603001	1	21.4559633220829	0	R_31XXTAbdsy4iUoz	18 to 24	ArizonaState	NA	NA	0.904013207719535	1.13481876722347	3	High	1	NA	NA	NA	18 to 24	1	0	3	3
402	3.64749680071952	2.29732528682437	4.90151362338187	4.38234981132753	4.8810533607184	4.609301096821	4	2	1	1	10.56	0	6.06	69.58	8.17	12.82	7.62511509244663	0.982834435826038	0.597943039946026	4	1	3	4	1	3	1	2.09856497590272	1	0	21.2866913623101	0	R_3HYdqdz5leM9C3k	18 to 24	ArizonaState	NA	NHWhite	-1.61988548951875	-1.38410972986974	2	Low	0	NHWhite	1	1	18 to 24	1	0	1	2
403	3	2	5	5	5	4	4	5	6	6	70.14	91.41	49.58	80.85	70.28	80.42	7.57223480493826	1.3536325659625	0.977603583338902	2	5	3	4	4	4	4	2.11437050339736	0	1	20.5977247891996	0	R_10w8pmR7nkuuhEE	18 to 24	ArizonaState	NA	NHWhite	0.904013207719535	0.767496905067116	3	High	1	NHWhite	1	1	18 to 24	1	0	3	3
404	2	2	5	5	5	4	4	6	6	6	70.42	91.55	49.58	81.41	70.7	90.7	7.57223480493826	1.39646870759864	0.977603583338902	2	5	3	4	4	4	4	2.82402769315466	0	1	20.5977247891996	0	R_29cW1K0O0NU70qK	18 to 24	ArizonaState	NA	NHWhite	1.10432663159158	0.855915427280877	3	High	1	NHWhite	1	1	18 to 24	1	0	3	3
406	1	4	5	4	5	4	4	1	1	1	15.833654481922	31.9290652005438	9.07668642991115	31.0143549181272	40.7279392405683	35.6794816698958	7.48980321703822	1.24098534154788	0.81903020578268	5	3	3	4	4	2	4	2.912315913459	0	1	22.1425109012979	0	R_1dHtbHEF29mmTto	18 to 24	ArizonaState	NA	NA	-1.82019891339079	-0.986212590977095	2	Low	0	NA	NA	NA	18 to 24	1	0	3	1
407	2.00895791506428	1.96735814296077	4.91178019125726	4.59010548684013	4.93226413013202	4.84190274783259	2	5	3	5	61.4840668930319	62.1704749387791	29.9094702789715	64.7785069482503	53.7481210864716	67.6431329394443	10	0.1	1	2	2	2	3	3	3	2	2.82402769315466	0	0	33.9646862868605	0	R_2qEmSKfwpfLj5M5	18 to 24	ArizonaState	NA	NHAsian	0.131887270107869	0.155334281548086	1	Med	0	NHAsian	0	2	18 to 24	1	0	2	2
408	2	2	5	4	5	5	3	5	2	6	40.85	40.14	9.44	50.42	70.7	29.72	9.2	1	0.2	6	6	3	3	2	3	3	2.82674890314973	0.235231588857403	1	22.4649268233448	0	R_1GOZJcBfBtPmKsM	18 to 24	ArizonaState	NA	NHWhite	0.128944702745059	-0.419814925451355	1	Med	0	NHWhite	1	1	18 to 24	1	0	1	2
409	2.5071618886706	1.9132042758026	4.90749675653102	4.5435490195963	4.93226413013202	4.84190274783259	3	4	4	4	60.85	60.56	27.1102329248353	60.7	51.8455210191317	60.7	5	3.9	3	3	5	3	4	4	3	4	2.13016992444309	0.220930555343282	1	20.6741568702629	0	R_2asliJdIC6FY0dt	18 to 24	ArizonaState	NA	NHWhite	-0.0654835864013682	0.0419169218155711	1	Med	0	NHWhite	1	1	18 to 24	1	0	3	2
410	2	1	5	4	5	4	3	4	3	4	60.56	25.07	29.58	65.21	70.14	65.35	7.32304869737324	1.54681969179338	0.977603583338902	2	2	3	4	3	3	4	2.88983884923882	0.192944944734477	1	21.3769411609152	0	R_UJBqjJrgosnTbxf	18 to 24	ArizonaState	NA	NA	-0.259250712644987	-0.00612056875446443	1	Med	0	NA	NA	NA	18 to 24	1	0	2	2
411	2	3	5	5	5	5	3.53531729041501	4	2	5	30	0	0	51.8223553098983	71.13	58.4053094700462	7.48038284866589	1.24098534154788	0.854060496521434	5	5	3	5	4	4	4	2.945987898513	1	0	24.3730588794511	0	R_2frlEO8XDjTn2RR	18 to 24	ArizonaState	NA	NHWhite	-0.262193280007797	-0.553443835691742	1	Med	0	NHWhite	1	1	18 to 24	1	0	3	3
412	4.21205959111188	2.15739159446878	4.63603539159533	4.50294415408221	4.93226413013202	4.84190274783259	2	6	6	6	50.99	100	0.14	100	50.99	100	10.3	2.9	1.9	5	4	3	4	3	2	4	1.96760546182844	0	1	15.2047795445072	0	R_2fm8NkCAOdQpiRb	18 to 24	ArizonaState	NA	NHWhite	1.10432663159158	0.833676770162327	3	High	1	NHWhite	1	1	18 to 24	1	0	2	1
413	3.00849013023547	1.96735814296077	4.91722355208411	4.59644522780011	4.93226413013202	4.84190274783259	2	4.85262970972669	4.36559296946421	4.95509045385946	65.92	75.21	8.59	73.94	78.45	69.01	9.7	1.8	1.1	5	2	3	3	3	3	3	2.00931290261807	0	0	24.412118268681	0	R_3k0AmFJt78bgn0N	18 to 24	ArizonaState	NA	NHWhite	0.358404203665969	0.544859321799706	3	High	1	NHWhite	1	1	18 to 24	1	0	2	2
414	3	4	5	4	5	5	3.64703491113241	5	2	5	39.3	81.55	28.87	59.86	19.44	58.31	2.9	3	1.8	2	2	4	4	4	4	4	2.12568969835716	1	1	19.9357941248964	0	R_33dRhIALiZ3UHxV	18 to 24	ArizonaState	NA	NHWhite	-0.0618798561357499	-0.235261505714262	1	Med	0	NHWhite	1	1	18 to 24	1	0	3	3
415	5	3	5	4	5	5	5	4.22525392305898	4.240941302401	3.9410879533565	33.1	33.66	0	27.18	80.85	58.45	3.5	0	0.1	5	2	2	4	4	4	4	1.7037028661542	0	0	19.6652905902519	0	R_2sbwXt5lkOQhUKP	18 to 24	ArizonaState	NA	NA	0.0150824366133109	-0.400857802269756	1	Med	0	NA	NA	NA	18 to 24	1	0	3	3
416	3.67241140043803	2.64909791266138	4.60377636081755	4.59644522780011	4.93226413013202	4.84190274783259	2.98029278214423	6	7	6	62.54	35.21	64.93	90.7	55.35	76.2	9.7	1	0.5	2	1	3	2	2	2	2	2.0057454953002	0	1	19.7341712571596	0	R_DOdTFdBRAzGwaPL	18 to 24	ArizonaState	NA	Hisp	1.2980937578352	0.240880143786607	3	High	1	Hisp	0	0	18 to 24	1	0	1	1
417	3	2	5	5	5	5	3	4.45563111101996	4.240941302401	4.07412243131062	49.4689010900048	62.1704749387791	26.7404461003582	64.7785069482503	52.5057394110253	64.8406500394937	6	2	2	6	5	2	4	4	4	4	2.3129225376835	0	1	21.456995731991	0	R_1OJH9dR2TJvcCbZ	18 to 24	ArizonaState	NA	NHWhite	0.0866163254873226	0.0364853123818669	1	Med	0	NHWhite	1	1	18 to 24	1	0	3	3
418	2	2	5	4	5	4	3.65241098330935	2	5	4	29.65	100	8.6	91.55	60.22	29.49	9	1.9	1.00658232827817	6	5	3	4	3	3	3	2.7890013581483	0.327928904126069	1	18.4590686341633	0	R_2Se7g5fVAGlcAKG	18 to 24	ArizonaState	NA	NHWhite	-0.272343307901844	0.148345530205371	1	Med	0	NHWhite	1	1	18 to 24	1	0	2	2
419	4	2	5	4	5	5	3	4	4	3	60.85	62.96	30	49.01	63.8	65.92	12	0.2	0.1	5	5	3	4	4	4	4	1.97114794279221	0.227886489321568	0	26.5810588331952	0	R_3EccTiJg6dFoIp3	18 to 24	ArizonaState	NA	NHWhite	-0.256308145282177	0.101754208921595	1	Med	0	NHWhite	1	1	18 to 24	1	0	3	3
420	4	3	4	5	5	5	3.13582362280431	5	4	5	79.72	80.28	19.44	100	61.69	81.69	7.5	1.5	1.5	6	5	2	4	4	4	4	1.95644839220355	0.350436140710845	0	27.7058531223461	0	R_1OoSas1OzCYU536	18 to 24	ArizonaState	NA	NA	0.325654396351488	0.84590898160286	3	High	1	NA	NA	NA	18 to 24	1	0	3	3
421	3	1	5	4	4	4	3.25168733748532	4.47400402771184	4.240941302401	4.18010058424011	66.76	99.86	7.75	81.69	60.85	88.31	11	0.3	0.1	6	5	3	4	4	4	4	2.25959305407281	0	0.687750619182419	23.4930610204281	0	R_1r18MlZWSxeUDnC	18 to 24	ArizonaState	NA	NHWhite	0.110519901620163	0.797953293115438	3	High	1	NHWhite	1	1	18 to 24	1	0	3	3
422	2	3	5	5	5	4	3.46975125346759	3	3	4	36.05	48.81	8.5	22.11	39.8	59.69	7.57426509974814	1.24098534154788	0.854060496521434	5	6	3	5	3	5	5	2.945987898513	1	1	17.228244748314	0	R_2PpcycVVVQjblKr	18 to 24	ArizonaState	NA	NHWhite	-0.459564136517034	-0.608543250657487	1	Med	0	NHWhite	1	1	18 to 24	1	0	2	3
423	4	1	2	3	3	5	2	5	2	3	53.743971839925	59.9370089837103	26.2436254328579	64.7785069482503	51.3545408617627	66.6508568821918	9.3	6	10.1	3	6	3	4	1	4	4	2.01173335077292	0.207034109446553	1	23.8590312141562	0	R_DctKbRHwJJGTve9	18 to 24	ArizonaState	NA	NHWhite	-0.443528973897368	0.0570790535581318	1	Med	0	NHWhite	1	1	18 to 24	1	0	1	3
424	3.2237836117363	1.86503001694504	4.91722355208411	4.56574258120474	4.93226413013202	4.84190274783259	3	3	2	2	63.38	51.97	0	36.76	51.83	60	7.57426509974814	1.32536427327957	0.977603583338902	3	3	2	3	3	3	2	2.10365650427882	0	0	24.4533084273456	0	R_a4zovFr3Ar4QtWN	18 to 24	ArizonaState	NA	NHAsian	-1.03498038052227	-0.18376365527235	1	Med	0	NHAsian	0	2	18 to 24	1	0	2	2
425	2	1	5	4	4	5	3	4.45563111101996	4.240941302401	4.07412243131062	48.3324624829437	62.1704749387791	25.1297449139331	64.7785069482503	52.5057394110253	65.3042873806471	12	5	2	6	6	3	4	4	4	4	2.8216216767514	0	1	27.3415724609227	0	R_1jIZu8U6XIwsym3	18 to 24	ArizonaState	NA	NHWhite	0.0866163254873226	0.0316608002149133	1	Med	0	NHWhite	1	1	18 to 24	1	0	3	3
426	4.36212223671095	2.47393205215753	4.91283494956406	4.43714907055942	4.8810533607184	4.65840765419805	4	4	6	4	49.97	49.83	18.99	29.55	49.69	39.83	6	2	1	5	3	3	4	4	4	4	2.09856497590272	0	0	21.2355536547808	0	R_1IYlF9lqXlKlHFI	18 to 24	ArizonaState	NA	NA	0.32205066608587	-0.520216762030938	1	Med	0	NA	NA	NA	18 to 24	1	0	3	3
427	4	4	4	4	4	4	2	5	5	6	63.4490989459256	62.1704749387791	30.7507757447354	69.4420330235941	64.3553949748678	70.187540830742	7	3	0.2	2	2	3	3	3	3	3	2.10292246627709	1	0	21.1437549183853	0	R_271fmnaP5Nc225R	18 to 24	ArizonaState	NA	NHWhite	0.710246081475916	0.303509500831316	3	High	1	NHWhite	1	1	18 to 24	1	0	2	2
428	3	4	5	5	4	5	3	3	4	4	49.0306424458712	61.1306441004557	24.8980183391404	63.511621010098	52.5057394110253	63.603673482586	8.39298841638155	1.19814919991174	0.81903020578268	2	2	2	3	3	2	3	2.17118384147526	1	0	23.4930610204281	0	R_3LkgeQGoIQPW6Hn	18 to 24	ArizonaState	NA	NHWhite	-0.265797010273415	0.00707603647570392	1	Med	0	NHWhite	1	1	18 to 24	1	0	2	1
429	5	4	5	5	5	5	3.32513384451779	4	4	4	49.4689010900048	62.1704749387791	23.2873171527153	64.7785069482503	52.5057394110253	64.8406500394937	10.1	0.3	0.2	5	7	3	5	4	4	4	1.77972702146875	0	0	22.454693510855	0	R_1n8YdQCIDTwlQot	18 to 24	ArizonaState	NA	NHWhite	-0.0654835864013682	0.0364853123818669	1	Med	0	NHWhite	1	1	18 to 24	1	0	3	3
430	3	1	5	4	4	5	4	4	3	5	49.44	77.04	0	65.63	71.97	70	7.21974961084346	1.51855139911045	0.977603583338902	6	2	3	3	2	3	3	2.04892252258546	1	1	27.4384139218233	0	R_z0gpE19uDpRrctz	18 to 24	ArizonaState	NA	NHBlack	-0.0684261537641782	0.333926176101717	1	Med	0	NHBlack	0	0	18 to 24	1	0	1	2
431	3	3	3	3	3	3	3	4	4	4	8.45	76.9	9.3	6.9	16.9	80.14	7.6924100913003	1.19814919991174	0.854060496521434	5	5	3	4	3	3	3	2.34318817944323	0	0	22.0469303395354	0	R_12lJWtnkRnjq7OT	18 to 24	ArizonaState	NA	NHWhite	-0.0654835864013682	-0.741436817361236	1	Med	0	NHWhite	1	1	18 to 24	1	0	2	2
432	2.83718409576976	1.9132042758026	4.8758557828974	4.51084965755483	4.93226413013202	4.84892189963593	3.44836119702474	5	6	6	70.28	82.68	40.28	18.17	28.59	70.99	6	2	2	6	7	3	5	1	3	5	2.14011271402811	1	0	18.987203097863	0	R_x3CSt9fCviN3iff	18 to 24	ArizonaState	NA	NHWhite	0.904013207719535	-0.144180948540775	3	High	1	NHWhite	1	1	18 to 24	1	0	1	2
433	4	3	5	4	5	5	2.71968719114289	3	3	3	70.56	80.99	0	81.13	36.76	72.82	7.95488036259939	0.785784244925822	0.543928027880672	1	1	3	5	4	4	4	1.989378176892	1	0	30.4095590890144	0	R_phhcXUarCWrXJ8R	18 to 24	ArizonaState	NA	Hisp	-0.650388695397843	0.38868853667312	1	Med	0	Hisp	0	0	18 to 24	1	0	3	3
434	2	4	1	2	5	4	3.11241732994909	5	3	5	39.15	72.82	7.04	81.41	7.61	78.03	5.6	1	0.9	2	6	3	4	3	3	3	2.6891806262882	0.239690722399974	0	22.4285477657088	0	R_2xXH1KSOTNcajDD	18 to 24	ArizonaState	NA	NHWhite	0.131887270107869	-0.0777076255763247	1	Med	0	NHWhite	1	1	18 to 24	1	0	2	2
435	4	2	4	4	5	5	3	3	4	5	37.75	59.58	0	50.99	61.27	59.86	7.71899734352888	0.970913139529742	0.597943039946026	2	2	3	3	3	3	3	2.09856497590272	0	0	20.2231711743725	0	R_2uW08OAChlBRthY	18 to 24	ArizonaState	NA	NA	-0.0749724513926064	-0.142238260220058	1	Med	0	NA	NA	NA	18 to 24	1	0	2	2
436	5	5	5	5	4	5	3	4.51716604217753	4.36559296946421	5.19034233797227	55.35	72.54	29.86	78.73	44.79	95.35	9.5	0.2	4	4	2	3	2	1	2	1	1.74011740150136	0.3238386267732	1	31.7548257166827	0	R_8A4MXONu3I0ymRj	18 to 24	ArizonaState	NA	NA	0.33609816484623	0.430573925939294	3	High	1	NA	NA	NA	18 to 24	1	0	1	1
437	2	3	5	5	4	4	3.52841559418627	5	6	7	28.03	60.7	38.73	59.86	100	58.87	6	2	2	5	7	3	4	3	3	4	2.90085358077594	0.185452924519641	1	21.6328924965542	0	R_1MMpuvpvF6zEmnr	18 to 24	ArizonaState	NA	NHWhite	1.09483776660034	0.144075027418393	3	High	1	NHWhite	1	1	18 to 24	1	0	2	2
438	4.14925715054803	2.30996729592231	4.89607026255502	4.30643651166423	4.85606430802536	4.57635588474283	4	1	4	1	17.3009743957008	31.9290652005438	11.0916059749191	31.0143549181272	41.8791377898309	35.6794816698958	5	0	1.2	5	5	4	3	2	2	2	1.989378176892	0	0	24.2103652251382	0	R_3Gq43bGKI0Zj5xm	25 to 32	ArizonaState	NA	NHWhite	-1.23889753465994	-0.966777513295632	2	Low	0	NHWhite	1	1	25 to 32	0	0	1	1
439	4	1	5	4	4	4	3.28785457349981	5	5	5	70.38	40.62	80.54	29.9	41.89	80.82	6	3	1.54388208879271	1	2	3	2	3	2	3	2.12567698696077	1	1	46.5939223002706	0	R_33CPiPtfoBUW4tt	18 to 24	ArizonaState	NA	NA	0.519421522595107	-0.180706914201607	1	Med	0	NA	NA	NA	18 to 24	1	0	2	1
440	3	1	5	5	5	5	3.68355509886854	4	5	6	49.4689010900048	62.1704749387791	25.2471472890464	64.7785069482503	62.2629880909771	69.7294033909187	10.1	3	2	6	5	3	4	3	4	3	2.25072519324195	1	0	20.5264523850847	0	R_XhcJNXy3jbxA3Dz	18 to 24	ArizonaState	NA	NHAsian	0.509932657603869	0.147009745715437	3	High	1	NHAsian	0	2	18 to 24	1	0	2	3
441	4	4	5	4	5	4	2.81474306698284	3	3	4	46.4514129175221	62.1704749387791	24.8980183391404	63.511621010098	51.3545408617627	64.0673108237395	7	0	0	3	5	3	2	1	1	1	2.03334528723376	0	0	29.5345098146613	0	R_2yjEtr1kB0PSkLw	18 to 24	ArizonaState	NA	NHAsian	-0.459564136517034	-0.00961022433875538	1	Med	0	NHAsian	0	2	18 to 24	1	0	1	1
442	5	5	5	5	5	5	3	5.78028109000011	5.6284234699755	6.17102761750209	81.83	80.56	0	70	71.13	91.83	8	4.7	0	6	5	3	1	2	1	1	1.76635550460787	0.330082020802944	1	19.0966402724825	0	R_2dXvQhCy922gx6r	18 to 24	ArizonaState	NA	NHAsian	1.02095093770392	0.788654031199826	3	High	1	NHAsian	0	2	18 to 24	1	0	1	1
443	5	4	5	4	4	4	3	6	4	3	68.2940109935893	62.1704749387791	29.1757437070825	72.5309247368865	53.3937485551188	70.922346006717	9.46754202661826	0.599747598385658	0.508897737141918	2	6	4	3	3	3	3	1.7750970280367	0	0	23.7770475540951	0	R_3DeD2xaKiAAbLnG	18 to 24	ArizonaState	NA	NA	0.144318702461917	0.285129702805994	3	High	1	NA	NA	NA	18 to 24	1	0	2	2
444	4	1	5	3	5	5	3	3	3	4	31.41	59.15	0	49.15	0	5.77	7.71899734352888	1.28041277122147	0.977603583338902	2	6	3	5	4	4	4	2.20464621843557	0.196378478853789	0	20.9205219045233	0	R_3ksJnBh0TVQXQ7N	18 to 24	ArizonaState	NA	NHAsian	-0.459564136517034	-1.07713717512618	2	Low	0	NHAsian	0	2	18 to 24	1	0	3	3
445	2.00895791506428	2.0758051351982	4.91178019125726	4.53720065312982	4.93226413013202	4.84892189963593	2	6	7	7	77.91	94.26	20.66	72.45	87.66	70.16	8.9	0.3	0.2	5	5	3	4	4	1	3	2.82402769315466	0.245339835897618	1	18.8284697140709	0	R_30oXvMU9yYfEvqd	18 to 24	ArizonaState	NA	NHWhite	1.48891831671601	0.835303352479249	3	High	1	NHWhite	1	1	18 to 24	1	0	3	1
446	1	1	5	2	3	4	3.65040587777565	2	7	7	0	100	0	71.97	0	60.85	10	2	1	3	4	3	4	4	4	4	2.912315913459	0.209319269115274	0	24.3276472712115	0	R_3ERsdZLo0BLIVQd	18 to 24	ArizonaState	NA	Hisp	0.687664621227821	-0.429707017586221	1	Med	0	Hisp	0	0	18 to 24	1	0	3	3
447	3	1	5	5	3	5	3.78428101611877	2	2	2	21.13	91.41	74.08	37.61	30	67.04	3.6	2.9	3.1	2	2	3	2	2	2	2	2.06393462488901	0.303080538854389	0	23.8493949711565	0	R_21yrspLpzshX0bG	18 to 24	ArizonaState	NA	Hisp	-1.23529380439432	-0.31805025399486	1	Med	0	Hisp	0	0	18 to 24	1	0	1	1
449	1	1	3.74464899591604	1	4	3	4	1	1	1	8.99	19.41	9.13	24.06	19.27	9.13	6.88036683716573	1.54023922979829	0.977603583338902	5	6	5	4	3	4	4	2.912315913459	0.235960522992969	0	23.3322627535824	1	R_3DkH5XlMbPWMRYF	25 to 32	UnivUtah	NA	NHWhite	-1.82019891339079	-1.5401188194334	2	Low	0	NHWhite	1	1	25 to 32	0	0	2	3
450	4.33177620552002	2.55094866740943	4.86824667088088	4.59644522780011	4.93226413013202	4.84892189963593	3	5	2	6	87.32	76.76	65.92	100	73.66	100	12	0	1	5	5	6	4	3	5	3	1.90402205903767	1	1	25.8423671224709	0	R_b8UKW94O248vOlb	25 to 32	UnivUtah	NA	NHWhite	0.128944702745059	1.10575741109007	3	High	1	NHWhite	1	1	25 to 32	0	0	2	3
451	3.57632585884106	2.66655597807205	4.87111020344551	4.40805281498348	4.8810533607184	4.58865843789711	3	4	3	5	27.01	63.83	25.49	100	36.19	60.32	7	1	1	7	6	3	3	3	3	4	2.11378333749573	1	1	20.9025302908253	0	R_27keaYEfK7b9evD	18 to 24	UnivUtah	NA	NHAsian	-0.0684261537641782	-0.0121827158286519	1	Med	0	NHAsian	0	2	18 to 24	1	0	2	2
452	3	2	5	4	5	5	3.18519195064652	6	6	6	76.48	68.59	19.15	65.63	72.1340866798695	79.58	7.49132242174139	1.3536325659625	0.977603583338902	4	6	4	4	3	3	3.06707384886171	2.19262794892099	1	1	24.2665987855882	0	R_3qlLqY6WqvE1zHx	25 to 32	UnivUtah	NA	NHWhite	1.10432663159158	0.546364344096824	3	High	1	NHWhite	1	1	25 to 32	0	0	2	2
453	3.77084207339678	2.90575099343146	4.8727999908004	4.57643337067842	4.93226413013202	4.84892189963593	3	6	6	6	70.7	60	70.7	70.99	91.41	80.99	9	0	0.5	5	5	6	4	3	4	4	1.79301827718778	1	1	24.1289954769259	0	R_2ANE3LmCOpCRnPm	18 to 24	UnivUtah	NA	NHWhite	1.10432663159158	0.638370158226708	3	High	1	NHWhite	1	1	18 to 24	1	0	2	3
454	3	3	5	4	5	5	4	4.5258599842594	4.36559296946421	4.95509045385946	61.8674533318905	62.1704749387791	27.1163520986794	66.2744799513948	54.8993196357343	67.6431329394443	11	2	1.5	5	4	3	4	3	3	4	2.06349235391561	1	0	20.7503005283788	0	R_1CBD1upJIPQFfRd	18 to 24	UnivUtah	NA	NHWhite	0.292947841139887	0.177917680939487	3	High	1	NHWhite	1	1	18 to 24	1	0	2	2
455	2	3	5	5	5	5	3.11221118167829	5	5	7	76.86	100	0	92.55	47.45	100	7.31500963901605	1.24098534154788	0.854060496521434	5	6	4	3	1	3	3	2.60856955707709	1	0	21.9268569523996	0	R_3NPWZlundiU6ZxX	25 to 32	UnivUtah	NA	NHWhite	0.901070640356725	0.941686376255347	3	High	1	NHWhite	1	1	25 to 32	0	0	1	2
456	5	5	5	5	5	4	4	5.59174719725519	5.10558830720226	5.19782204201657	89.63	30.49	65.52	58.54	85.06	86.75	6	0.748985877805348	0.539595061707272	5	6	5	1	1	1	1	1.62911361965147	0.184883356201335	1	23.3377171918786	1	R_20STFtj8szPPpR7	25 to 32	UnivUtah	NA	NHWhite	0.696165276500206	0.471071214439588	3	High	1	NHWhite	1	1	25 to 32	0	0	1	1
457	4.08389039857343	3.31968509560171	4.87460569925361	4.52256842691138	4.93226413013202	4.84190274783259	3.3532746876319	3	1	1	40.28	59.86	39.86	69.01	27.04	60.85	12	0.1	0.1	1	2	7	2	2	3	2	2.00369565345331	1	1	22.1067115609104	1	R_SHjZMDTrcInAaoF	25 to 32	UnivUtah	NA	NHWhite	-1.4195720656467	-0.237882287762397	1	Med	0	NHWhite	1	1	25 to 32	0	0	1	2
458	3	5	5	4	4	4	3.78052618285941	2	2	3	0	8.74	0	9.02	9.97	8.61	8	1	0.2	5	6	6	4	4	4	4	2.44926942197608	0	0.296326345567314	26.3865267831868	0	R_3ff6R011P9TGjRn	25 to 32	UnivUtah	NA	NA	-1.04446924551351	-1.86757952188449	2	Low	0	NA	NA	NA	25 to 32	0	0	3	3
459	3	3	5	4	5	5	2	4.5258599842594	4.36559296946421	4.95509045385946	61.8674533318905	62.1704749387791	31.7518980401893	66.2744799513948	54.8993196357343	67.6431329394443	6	2	2	7	5	4	4	3	4	4	2.20214416971226	0	1	20.0834666739697	0	R_XyKQkgoixTRJ9RL	18 to 24	UnivUtah	NA	NHWhite	0.292947841139887	0.177917680939487	3	High	1	NHWhite	1	1	18 to 24	1	0	2	3
460	3	3	5	5	5	4	4	5.2877707460554	4.36559296946421	4.95509045385946	81.41	71.13	0	50.42	71.69	71.69	7.57223480493826	1.21983703059957	0.854060496521434	5	6	6	3	3	3	3	2.11289821919126	0	1	19.1311294187214	0	R_1N2g9dPvANnMbUP	25 to 32	UnivUtah	NA	NHAsian	0.445568794520203	0.424446747719777	3	High	1	NHAsian	0	2	25 to 32	0	0	2	2
461	4	4	5	5	5	5	3	3	1	2	0	29.3	27.61	70.56	65.63	71.13	10.5	0.8	0.4	5	7	3	5	4	4	4	1.98241026745275	0.199779853650353	0	22.3152233648248	0	R_22tSZcUvWNV1meb	18 to 24	UnivUtah	NA	NHWhite	-1.22874750676589	-0.371047052020388	1	Med	0	NHWhite	1	1	18 to 24	1	0	3	3
462	1	1	4	4	4	3	5	3	5	5	45.4937896710601	62.1704749387791	26.7404461003582	63.511621010098	56.0151917971875	62.4655083178001	5	2	1	5	5	3	4	4	4	4	2.912315913459	0	1	23.2969611501353	0	R_2SuewhawsukTjr4	18 to 24	UnivUtah	NA	NHWhite	0.118794674851013	0.00626046179735981	1	Med	0	NHWhite	1	1	18 to 24	1	0	3	3
463	1	1	5	4	5	5	3.04335861947339	3	6	5	40.28	0	0	0	20.14	49.58	7.55907637195084	1.5760268852566	0.977603583338902	5	7	7	5	3	4	4	2.96846496273318	0	0	34.9621479877225	1	R_300gtOj353ttebS	33 to 44	UnivUtah	NA	NHWhite	0.312561801094631	-1.31335514072261	1	Med	0	NHWhite	1	1	Over 32	0	0	2	3
464	3.72890462935089	2.36860794387221	4.91722355208411	4.57643337067842	4.93226413013202	4.84190274783259	4	5	6	5	65.49	63.66	0	56.48	59.72	90.42	8.03524455565389	1.00670079498806	0.567245715380671	4	5	3	4	3	4	4	1.95644839220355	0	0	29.9860813964834	0	R_1pYwHIsxALyEoOG	18 to 24	UnivUtah	NA	NA	0.713188648838726	0.351582831775829	3	High	1	NA	NA	NA	18 to 24	1	0	2	3
465	2.7267440940755	2.02165126804003	4.91722355208411	4.37348498785262	4.8810533607184	4.41268441192309	3.7141187188053	5	6	5	30.13	72.59	9.73	56.51	59.51	34.45	6	1.2	0	5	6	5	3	2	3	2	2.30246219216623	0	0	19.2586469906322	1	R_1r6xR50eiSFvxYd	18 to 24	UnivUtah	NA	NHWhite	0.713188648838726	-0.270866415818846	3	High	1	NHWhite	1	1	18 to 24	1	0	1	2
466	4	5	5	4	5	5	3.05550180098148	5	2	6	61.1682025519467	60.9768398220336	32.4128915135305	64.7785069482503	61.2003151200585	70.187540830742	5	0.5	0.1	2	2	4	1	1	1	1	2.06126300446281	0	1	21.7893287026243	0	R_3Mb79uLldytzbvM	33 to 44	UnivUtah	NA	NHWhite	0.128944702745059	0.21991176908095	1	Med	0	NHWhite	1	1	Over 32	0	0	1	1
467	2	4	5	4	5	4	4	3	5	6	8.49	10.2	0	28.49	68.14	17.92	8.07943961263172	1.26267317223571	0.89701478212846	4	3	5	3	2	2	2	2.82674890314973	0.193845868359855	0	21.1092214265494	1	R_2tMChDqLC8HlgFP	25 to 32	UnivUtah	NA	NHWhite	0.309619233731822	-1.14197798610478	1	Med	0	NHWhite	1	1	25 to 32	0	0	1	1
468	4.35745756299194	2.63651905290708	4.88004906008046	4.52256842691138	4.93226413013202	4.84190274783259	4	4.97973350315971	4.36559296946421	4.82205597590534	40.71	50.67	19.17	40.42	91.68	80.98	12	2	0.5	5	3	5	4	3	4	3	1.9022050761985	0	1	20.5264523850847	1	R_3iR99l9uUTms3fr	25 to 32	UnivUtah	NA	NHWhite	0.35847855414413	0.126801107957217	3	High	1	NHWhite	1	1	25 to 32	0	0	2	3
469	2.5158697968205	2.02763087634065	4.91722355208411	4.4686315159164	4.88014158297346	4.65444791158132	1	3	5	3	57.88	58.34	0	79.21	17.09	77.73	7.49132242174139	1.72261737262945	1.00658232827817	5	2	3	5	1	3	1	2.17118384147526	1	1	15.9650185217325	0	R_2eaGMCzS7c9iJLY	18 to 24	UnivUtah	NA	NHWhite	-0.262854442910605	0.00957846101277163	1	Med	0	NHWhite	1	1	18 to 24	1	0	1	2
470	3	1	5	4	5	4	3.95492989104568	1	1	1	15.833654481922	31.9290652005438	9.07668642991115	31.0143549181272	40.7279392405683	35.6794816698958	12	3	1	5	6	3	3	3	2	3	2.4367791878184	0	1	19.9688238429731	0	R_3iq0jHKZtdrkk7C	18 to 24	UnivUtah	NA	Hisp	-1.82019891339079	-0.986212590977095	2	Low	0	Hisp	0	0	18 to 24	1	0	2	1
471	4	5	5	4	5	4	3	4.5258599842594	4.36559296946421	4.90026770984473	61.8674533318905	62.1704749387791	27.8933201436425	66.2744799513948	54.8993196357343	67.6431329394443	12	0	0	5	7	3	3	1	1	1	1.97031691127251	0	1	20.1753043542818	0	R_31RdhuVItK0dEIp	18 to 24	UnivUtah	NA	NHWhite	0.28248631519664	0.177917680939487	3	High	1	NHWhite	1	1	18 to 24	1	0	1	1
472	3	1	5	4	5	4	3.58230657027476	5.68810421925181	5.6284234699755	6.17102761750209	84.37	62.96	70.7	100	81.13	100	5	2	1.9	7	5	5	4	3	4	3	2.15985560286605	1	0	27.894029206031	1	R_2YM2tmfrO9RPl4x	18 to 24	UnivUtah	NA	NHWhite	1.00248667312251	1.0421774421839	3	High	1	NHWhite	1	1	18 to 24	1	0	2	3
473	2.57355554448508	1.88294666976218	4.91722355208411	4.39567854946106	4.8810533607184	4.54717773189776	4	3	5	6	35.95	64.25	25.73	90.16	63.89	56.73	7.30558821438676	1.3536325659625	0.977603583338902	5	5	3	3	2	4	3	2.23599056960076	1	0	23.7099248251264	0	R_33dtnylDgU4ocMB	18 to 24	UnivUtah	NA	NHWhite	0.309619233731822	0.164527689961272	3	High	1	NHWhite	1	1	18 to 24	1	0	1	3
474	4	3	5	5	5	5	3.36948177599808	3	4	4	30.14	61.13	0	52.68	49.3	60	7	0.5	1.2	5	7	3	5	2	5	5	1.99317713880435	0	1	21.2866913623101	0	R_1HdxmnSuc3Cagho	18 to 24	UnivUtah	NA	NHWhite	-0.265797010273415	-0.263539887624378	1	Med	0	NHWhite	1	1	18 to 24	1	0	1	3
475	3.16134242918345	1.88294666976218	4.90635424219842	4.45090315432441	4.86636661664486	4.6892227060787	5	5	5	5	77.74	100	58.71	100	49.03	64.84	2	3.1	3.4	5	6	3	1	1	1	2	2.14011271402811	1	1	20.4848409696819	0	R_1KrJ7KBEBM8h0lr	18 to 24	UnivUtah	NA	NHWhite	0.519421522595107	0.748402985913099	3	High	1	NHWhite	1	1	18 to 24	1	0	1	1
476	3.57632585884106	2.66655597807205	4.6147549424334	4.48293229696053	4.8810533607184	4.67955926345324	3	2	4	6	46.76	54.93	24.08	62.11	74.08	84.23	8	2	1	5	5	4	5	2	5	5	2.08779810455112	1	1	20.0139019194475	0	R_2Pzkv5Ae5G38Pu5	18 to 24	UnivUtah	NA	NHWhite	-0.0844613163838446	0.254822963340971	1	Med	0	NHWhite	1	1	18 to 24	1	0	1	3
477	3.2952006136119	1.88294666976218	4.77769590304595	4.2498006483447	4.8810533607184	4.65840765419805	4	3	2	5	47.2719871834979	60.9768398220336	24.8980183391404	63.511621010098	52.8601119423781	64.0673108237395	6.5	1	5	6	4	3	3	2	4	4	2.09121108943166	0	0	21.5907869532002	0	R_3MoL7OdWDdE1By9	18 to 24	UnivUtah	NA	Hisp	-0.462506703879844	-0.000744751468709623	1	Med	0	Hisp	0	0	18 to 24	1	0	1	3
478	1	1	4	4	5	5	3	1.97025845297661	2.2520879893856	2.500334576314	9.3	0	0	9.3	8.87	24.79	8	0	0.8	5	6	3	4	4	4	4	2.912315913459	0.18124382249064	0	27.12457585409	0	R_8Jn4Bi6ufgKs8HD	18 to 24	UnivUtah	NA	NHWhite	-1.09692894542811	-1.7447857361753	2	Low	0	NHWhite	1	1	18 to 24	1	0	3	3
479	2	3	5	2	5	5	4	4.22236793352027	4.240941302401	4.07412243131062	83.1	40.28	21.69	56.2	66.34	54.79	9	1.3	0.5	2	2	5	1	3	2	2	2.88983884923882	0.184883356201335	0.814926299613502	18.7226824407735	1	R_2CBN28Z0D3r4wY5	25 to 32	UnivUtah	NA	NA	0.0398905797390862	0.0918668765274226	1	Med	0	NA	NA	NA	25 to 32	0	0	2	1
480	2	2	5	5	5	5	3.12331289439163	6	7	7	62.58	79.68	66.77	68.06	100	89.35	8.5	0.5	1	7	6	3	5	4	4	4	2.86916201089172	1	1	23.4930610204281	0	R_23WVwWwxxanXpDU	18 to 24	UnivUtah	NA	NHWhite	1.48891831671601	0.825014913209597	3	High	1	NHWhite	1	1	18 to 24	1	0	3	3
481	3	2	4	5	5	5	3.25624171556167	3	5	5	69.68	61.94	72.26	84.19	93.87	76.13	7.66611705602051	1.3536325659625	1.08087392517809	6	3	4	3	3	3	3	2.08917339523924	0	1	23.4033530509669	0	R_1jVpCtbtDjZizWA	18 to 24	UnivUtah	NA	NHWhite	0.118794674851013	0.724290824104307	3	High	1	NHWhite	1	1	18 to 24	1	0	2	2
482	2	3	5	3	4	5	4	4.3083198286542	4.240941302401	4.10188885030073	30.99	34.93	29.01	90.99	70.28	68.17	6	0.1	1	5	6	5	4	4	3	4	2.81301296161754	0	0	22.8892451063625	1	R_UgwWKdzRPS13tzb	18 to 24	UnivUtah	NA	NHWhite	0.062406412797143	0.0607351836693154	1	Med	0	NHWhite	1	1	18 to 24	1	0	3	2
483	4.44456256734726	2.6081613813994	4.69426321889077	4.5435490195963	4.93226413013202	4.84190274783259	3.42285062730755	3	2	5	61.41	61.83	29.44	60.85	71.55	71.83	6	2	2	3	5	3	4	1	4	3	1.97284572597218	1	1	21.456995731991	0	R_1kY3KUkikF82Dio	25 to 32	UnivUtah	NA	NA	-0.462506703879844	0.288919106034213	1	Med	0	NA	NA	NA	25 to 32	0	0	1	3
484	3	1	5	5	5	5	3	5	6	5	64.5855375529867	61.4137067381234	30.5859353156279	71.0470787054049	56.903200941281	70.3601781287393	9	1	1	4	4	6	4	3	4	4	2.00184953986988	0	1	25.8243895734807	0	R_3nPMPVTpLeU9vDt	25 to 32	UnivUtah	NA	NHWhite	0.713188648838726	0.263635918233476	3	High	1	NHWhite	1	1	25 to 32	0	0	2	3
485	2.09969201358173	1.88294666976218	4.77361689804913	4.2756350503093	4.8810533607184	4.65254850203471	3.77289973282903	3	5	5	24.06	17.44	17.15	23.35	65.32	24.48	5	0.4	1	4	6	6	4	3	3	3	2.88983884923882	0	1	22.1425109012979	0	R_3HoCNka50hO2EQY	25 to 32	UnivUtah	NA	NHWhite	0.118794674851013	-0.985748294670764	1	Med	0	NHWhite	1	1	25 to 32	0	0	2	2
486	3	5	5	5	5	5	4	7	7	7	82.2911409700124	65.8492358299374	40.5693632042887	77.5966137063841	75.0004543568282	86.1561668999852	8	0.5	0.5	4	4	6	3	3	3	3	2.04956377527185	0	1	23.7367716861914	0	R_28O3gTrhedJgAqT	25 to 32	UnivUtah	NA	NHWhite	1.68923174058806	0.729891161156713	3	High	1	NHWhite	1	1	25 to 32	0	0	2	2
487	4	2	4	4	4	4	1	4.91489941077195	4.36559296946421	4.90026770984473	63.55	71.61	17.1	68.39	84.52	81.94	7.81084929980125	0.970913139529742	0.597943039946026	3	5	6	2	3	2	2	1.93718470273384	0	1	22.8625457250914	0	R_3CB0YZfJlTc53tx	25 to 32	UnivUtah	NA	NA	0.360416134742586	0.604488802665507	3	High	1	NA	NA	NA	25 to 32	0	0	2	1
488	3	1	5	5	5	4	3.50813545766751	1	5	7	67.32	35.77	20.85	80.42	70.42	66.9	7.55395558002006	1.56850752248121	0.977603583338902	6	4	6	2	3	4	3	2.04892252258546	0	1	25.8423671224709	0	R_3qx6hRDDXCbMePL	25 to 32	UnivUtah	NA	NHWhite	0.0998169448685359	0.246400704809841	1	Med	0	NHWhite	1	1	25 to 32	0	0	2	3
489	2.71987889388944	2.02165126804003	4.91178019125726	4.5435490195963	4.93226413013202	4.84892189963593	3	6	6	6	69.58	100	29.52	69.7	39.98	68.01	7	0.3	0.3	3	3	6	3	1	1	1	2.06404688431143	0	1	25.6060512121024	0	R_3G35i0kTU8FLGue	25 to 32	UnivUtah	NA	NHWhite	1.10432663159158	0.419493867159414	3	High	1	NHWhite	1	1	25 to 32	0	0	1	1
490	3	1	3	2	2	1	3.43788443590959	2	6	2	25.6821790469343	50.5015789588716	16.7166761989682	50.0385681066898	51.6174725070145	55.9175284657585	7.5	1	1.5	5	5	3	2	3	2	3	2.23599056960076	0	0	22.9573553024657	0	R_1obVxFskmUX3cjz	18 to 24	UnivUtah	NA	NA	-0.460225299419843	-0.4050136187796	1	Med	0	NA	NA	NA	18 to 24	1	0	2	1
491	1	1	5	4	4	3	5	1	1	2	0	49.3	0	0	0	0	7.67056022256351	1.92815975238947	0.972184956728841	2	5	5	1	2	2	2	2.912315913459	0	0	28.7961470692948	1	R_AMLZ2aTrQRzM3MR	33 to 44	UnivUtah	NA	NHWhite	-1.62937435450998	-1.78654746310771	2	Low	0	NHWhite	1	1	Over 32	0	0	1	1
492	2.51630822446676	1.88294666976218	4.91722355208411	4.5435490195963	4.93226413013202	4.84190274783259	4	5	5	5	64.5855375529867	62.1704749387791	32.6843512338847	71.0470787054049	56.903200941281	70.3601781287393	4	1.5	1.5	3	2	3	4	3	2	2	2.10429775696522	0	1	19.3682921801105	0	R_9BUzoP9iWnPcNC9	18 to 24	UnivUtah	NA	NHWhite	0.519421522595107	0.26901655537721	3	High	1	NHWhite	1	1	18 to 24	1	0	2	1
493	1	1	5	4	5	4	2.95055139898094	3	5	5	65.77	60.85	0.42	55.35	61.13	76.76	12	1.4	1	5	5	5	2	2	2	2	2.83549002583772	0	1	29.0524382701658	1	R_2uCVImaMJohtmjf	25 to 32	UnivUtah	NA	NHWhite	0.118794674851013	0.23216592281643	1	Med	0	NHWhite	1	1	25 to 32	0	0	1	1
494	3	1	5	1	5	4	3.40910908215052	5	5	7	71.13	8.73	29.3	80.28	100	81.83	12	0	0	5	7	5	5	2	4	4	2.19262794892099	0.239410112936363	0	19.7662134078593	1	R_sG6tePAykx8v0cx	18 to 24	UnivUtah	NA	NHWhite	0.901070640356725	0.416977058676531	3	High	1	NHWhite	1	1	18 to 24	1	0	1	3
495	3.21281898469579	1.83477241090463	4.90749675653102	4.5435490195963	4.93226413013202	4.84892189963593	4	2	5	5	70.85	100	0	71.13	81.55	70.42	3	3	3	2	6	7	4	3	4	4	2.32161495181828	0	0	24.412118268681	1	R_333fWYt5zIi7dRO	33 to 44	UnivUtah	NA	NHWhite	-0.0815187490210346	0.770480352550585	3	High	1	NHWhite	1	1	Over 32	0	0	2	3
496	1	1	5	4	5	4	5	3	3	3	53.0958379453556	41.83	70.42	63.511621010098	50.99	61.27	7.15559371493682	1.56850752248121	0.977603583338902	6	6	5	4	4	4	4	2.912315913459	0.181431719565171	0	22.0832485492582	1	R_1f7ADKsKDIUo88D	25 to 32	UnivUtah	NA	NHWhite	-0.650388695397843	-0.129423650251646	1	Med	0	NHWhite	1	1	25 to 32	0	0	3	3
497	4	3	5	4	5	5	3	1	2	2	17.2273050879826	34.6819011744488	11.0916059749191	31.0143549181272	40.7279392405683	35.6794816698958	5.5	2	1	6	6	3	4	2	4	3	2.22740073911925	0	0	32.0169727875296	0	R_db9X5VQH6hcgc4F	18 to 24	UnivUtah	NA	NHWhite	-1.43560722826637	-0.956406610976899	2	Low	0	NHWhite	1	1	18 to 24	1	0	1	3
498	3.76428927006803	2.6977922314837	4.54887920596899	4.59644522780011	4.93226413013202	4.84892189963593	3.08328802763333	7	6	7	100	100	79.01	97.04	100	100	12	1.9	1.06366124045626	4	5	6	3	3	3	3	1.9022050761985	0	0	23.627607851729	0	R_eyzHrThHMbFTn8J	25 to 32	UnivUtah	NA	NHWhite	1.49546461434444	1.54028831600962	3	High	1	NHWhite	1	1	25 to 32	0	0	2	2
499	5	2	5	5	5	5	3.77289973282903	2	2	3	29.44	19.44	0	19.58	19.72	29.01	6	0	0.6	6	6	6	5	2	4	4	1.73575991112699	0	1	23.019564700701	0	R_3MJZqGIy12CGI1w	25 to 32	UnivUtah	NA	NHAsian	-1.04446924551351	-1.26868767754596	2	Low	0	NHAsian	0	2	25 to 32	0	0	1	3
500	2.92594379465088	1.91918388410321	4.8609356632335	4.08480719019281	4.75784966285292	4.59512914529434	2	2	5	3	0	4.51	0	2.39	14.195197027365	5.07	7.5172154296206	1.32536427327957	0.977603583338902	6	6	3	5	4	4	4	2.44926942197608	0	0	23.7099248251264	0	R_3hGdk2R4fshes9c	18 to 24	UnivUtah	NA	NHWhite	-0.463167866782653	-1.94197103378942	2	Low	0	NHWhite	1	1	18 to 24	1	0	3	3
501	2	3	5	4	5	5	2	7	7	7	82.2911409700124	65.8492358299374	43.9626493606377	77.5966137063841	75.0004543568282	86.1561668999852	7.49132242174139	1.26267317223571	0.931412153677793	5	5	6	4	3	3	3	2.81301296161754	0	1	25.0694506661679	0	R_2ql6CTqZxSS51Sx	25 to 32	UnivUtah	NA	NHWhite	1.68923174058806	0.729891161156713	3	High	1	NHWhite	1	1	25 to 32	0	0	2	2
502	2.74639474767907	1.96735814296077	4.92085963640228	4.51589323881552	4.93226413013202	4.84892189963593	1	5	4	6	81.94	59.83	8.85	100	59.97	80.82	6.1	0.4	1.9	7	6	6	5	3	3	3	2.51442385199194	0.266866007687641	1	35.6655713311427	0	R_2EddJV9N7ElMWWy	55 to 64	UnivUtah	NA	Hisp	0.516478955232297	0.697264501196554	3	High	1	Hisp	0	0	Over 32	0	0	2	2
503	4	2	5	4	4	4	3	6	6	6	75.4878800227131	62.488742672477	38.3679827860449	75.0771582564775	73.6041527268235	86.1561668999852	12	0.6	0.543928027880672	4	3	6	3	3	3	3	2.00652902276944	0.223641807470857	1	25.9085011586313	0	R_1dbkvUT9ZPoIqSy	33 to 44	UnivUtah	NA	NHWhite	1.10432663159158	0.626831684144782	3	High	1	NHWhite	1	1	Over 32	0	0	2	2
504	4	4	5	4	5	5	2	3	2	2	39.6348707733798	59.9370089837103	21.639205033759	63.511621010098	51.3545408617627	64.0673108237395	8.82901931597436	0.669347886723558	0.508897737141918	7	7	3	5	3	4	4	2.0099265312399	0	1	23.0282113373499	0	R_oYnfnZ6sOl8RqSZ	18 to 24	UnivUtah	NA	NHWhite	-1.03498038052227	-0.0755425375628081	1	Med	0	NHWhite	1	1	18 to 24	1	0	2	3
505	2.47742551505744	1.9132042758026	4.91722355208411	4.47479444047639	4.8810533607184	4.62186355778081	3	4.45563111101996	4.240941302401	4.18010058424011	58.17	38.4	38.4	52.44	18.62	68.77	8	1	1.5	5	3	3	3	3	3	4	2.81301296161754	0	1	23.0282113373499	0	R_3htpYaZWEIzXxas	18 to 24	UnivUtah	NA	NHWhite	0.106839559771096	-0.385346370336999	1	Med	0	NHWhite	1	1	18 to 24	1	0	2	2
506	3.73521384100188	2.59944928440077	4.78883158692137	4.50255656978969	4.93226413013202	4.84190274783259	3.28211737385946	6	5	5	59.68	38.71	78.71	100	100	79.35	8.5	2	1	6	7	6	2	3	4	4	1.87345632744975	0	1	23.7770475540951	0	R_1j6VTqA4GZthyNR	18 to 24	UnivUtah	NA	NHWhite	0.719734946467154	0.673650031725159	3	High	1	NHWhite	1	1	18 to 24	1	0	2	3
507	4.44471776802715	2.89722167008463	4.63363188975048	4.25596583801849	4.75784966285292	4.63887488811356	3.78052618285941	1	2	1	9.39	6.08	0	0.89	2.98	3.66	8	0.5	0.3	4	5	5	4	1	3	3	2.1641031239309	0	1	15.6620406802854	1	R_2wM4MQdHE7MVUiz	25 to 32	UnivUtah	NA	NHWhite	-1.62643178714717	-1.96807813072229	2	Low	0	NHWhite	1	1	25 to 32	0	0	1	2
508	2.00895791506428	1.9132042758026	4.91722355208411	4.50178141623344	4.93226413013202	4.84190274783259	3.41684347239002	4	2	2	38.68	68.77	51	69.34	37.25	69.34	10	1.79645150590678	1	5	3	4	3	1	3	3	2.61779200391982	1	1	18.304755189392	0	R_Z33MPByS6yps2yZ	18 to 24	UnivUtah	NA	NHWhite	-0.834666956650224	-0.0425576539971285	1	Med	0	NHWhite	1	1	18 to 24	1	0	1	2
509	5	2	5	4	5	5	3.0272425759594	6	7	5	71.41	66.2	0	65.92	81.27	76.2	8	0.3	0	5	5	6	3	3	4	4	1.66409324618681	0	1	23.0282113373499	0	R_12fBITxCrHON6c5	33 to 44	UnivUtah	NA	NHAsian	1.10726919895439	0.537367341001246	3	High	1	NHAsian	0	2	Over 32	0	0	2	3
510	5	5	5	5	5	5	3	4.5258599842594	4.36559296946421	4.90026770984473	63.0038919389516	62.1704749387791	27.6706892217241	68.2732398391929	54.8993196357343	67.6431329394443	12	0.1	0.6	3	6	3	3	3	3	3	1.74011740150136	1	0	26.4993277457295	0	R_PBy39goRDS7nPa1	25 to 32	UnivUtah	NA	Hisp	0.28248631519664	0.201102817498125	3	High	1	Hisp	0	0	25 to 32	0	0	2	2
511	1	1	5	4	5	5	3.85492012233597	4.74563636074391	4.36559296946421	4.95509045385946	64.79	7.32	1.83	48.31	80.99	59.3	1.5	2	1.5	6	7	4	4	4	5	5	2.912315913459	1	1	25.8481252256622	0	R_3MSPIDenYttdKkc	45 to 54	UnivUtah	NA	NHWhite	0.336971999599691	-0.191049039266519	1	Med	0	NHWhite	1	1	Over 32	0	0	3	3
512	3	5	5	4	5	5	2	4.48906933464317	4.240941302401	4.18010058424011	60.14	64.23	9.15	68.87	9.15	70.28	9	0	0	6	6	5	4	2	3	3	2.14504447641046	0	0	23.0558894759765	1	R_31Ft2tGkb3I7039	25 to 32	UnivUtah	NA	NHWhite	0.11353768483326	-0.125020483709718	1	Med	0	NHWhite	1	1	25 to 32	0	0	1	2
513	4	4	5	4	5	5	2.8653950031233	5.54851863995983	5.6284234699755	6.17102761750209	80.28	77.46	4.79	80.85	92.68	79.01	3	1.11562624176182	1.02334561542464	2	2	6	3	3	2	2	1.93718470273384	0	1	21.9480438960878	0	R_3lXCLaqSnBZ3L1a	25 to 32	UnivUtah	NA	NHAsian	0.974525807811375	0.90058586683793	3	High	1	NHAsian	0	2	25 to 32	0	0	2	1
514	2.07960711189602	1.88294666976218	4.91722355208411	4.33743066792671	4.8810533607184	4.65093465226945	4	3	4	4	50.42	61.69	60.99	76.2	76.2	66.62	3.9	1.9	1.5	3	3	5	4	3	3	1	2.81301296161754	0.210344380608626	1	21.7893287026243	1	R_2ypfyJkFu4JfUtC	25 to 32	UnivUtah	NA	NHWhite	-0.265797010273415	0.31662577246245	1	Med	0	NHWhite	1	1	25 to 32	0	0	2	2
515	2	2	5	4	4	4	2	6	6	6	88.26	79.82	74.55	76.24	77.76	67.94	7.27177091959546	1.39646870759864	0.977603583338902	5	7	3	4	2	3	4	2.74992301552844	0.336321477534074	1	24.2103652251382	0	R_1FstNYaGQkTFtTA	18 to 24	UnivUtah	NA	NHWhite	1.10432663159158	0.745436331183086	3	High	1	NHWhite	1	1	18 to 24	1	0	1	2
516	3	1	5	5	5	4	3.40686768110615	4	3	3	59.72	79.01	19.58	67.04	17.32	78.73	7.76773898634604	1.56850752248121	0.977603583338902	6	5	5	4	3	3	3	2.16846323240433	1	0	24.7013118682784	1	R_1qb7bGoIqtEYkg3	18 to 24	UnivUtah	NA	NHAsian	-0.450075271525796	0.0890153831823634	1	Med	0	NHAsian	0	2	18 to 24	1	0	2	2
517	2.08291152568258	1.88294666976218	4.91722355208411	4.44887658252313	4.8810533607184	4.64298599881023	5	4.45563111101996	4.240941302401	4.10188885030073	38.71	72.9	25.16	70.32	46.45	76.77	8.9	2	1	1	2	5	2	3	3	3	2.6727507893329	1	1	20.6741568702629	1	R_2ype8j8pNoePtYa	25 to 32	UnivUtah	NA	Hisp	0.0919148401428099	0.119929479074144	1	Med	0	Hisp	0	0	25 to 32	0	0	2	2
518	5	1	5	4	5	5	2.6150062370416	5	5	5	68.73	59.01	20.7	80.42	59.72	60.99	8.18768894561811	1.1065918592062	0.71941829641894	2	2	7	4	3	1	1	1.77278937950922	1	1	36.3155478377072	1	R_2rC1BZFakiPy4YG	65 to 74	UnivUtah	NA	NHWhite	0.519421522595107	0.296620126725798	3	High	1	NHWhite	1	1	Over 32	0	0	2	1
519	2.09969201358173	2.12594765471484	4.91267023216459	4.1636075893116	4.8810533607184	4.54449325909776	2	5	6	5	33.1	67.04	64.08	74.51	100	100	7	1.7334124494435	0.5	7	7	4	5	1	5	5	2.80607206480262	0.47719839400481	0	21.9529710079828	0	R_pbMy9zdElybLXu9	18 to 24	UnivUtah	NA	NHWhite	0.713188648838726	0.647428261333297	3	High	1	NHWhite	1	1	18 to 24	1	0	1	3
520	3	1	5	4	5	4	2	2	5	5	32.6347582652166	59.7466420419912	22.3880947817331	63.511621010098	56.0151917971875	64.6372394498992	7.51490413915343	1.56850752248121	0.943206211789569	5	3	6	5	4	1	1	2.10365650427882	0	1	27.520650975558	0	R_2Bm9Nvp04vcdIRg	45 to 54	UnivUtah	NA	NHWhite	-0.0815187490210346	-0.0889054413198398	1	Med	0	NHWhite	1	1	Over 32	0	0	3	1
521	3	3	5	5	5	5	5	3	2	4	59.03	2.58	0	3.55	23.23	11.94	7.59812781281748	1.19814919991174	0.854060496521434	6	6	2	4	4	4	4	2.44926942197608	0.245725244839801	0	12.9121947867404	0	R_31cM0bebIp1TiXL	18 to 24	UnivUtah	NA	NHAsian	-0.653331262760653	-1.39350506289331	2	Low	0	NHAsian	0	2	18 to 24	1	0	3	3
522	2	1	5	5	5	4	3.4739400338175	5	7	7	60	60.99	39.44	71.55	91.55	70.85	10.2	1.9	1.5	3	6	5	1	2	1	3	2.76093774706556	0.21192657091752	1	24.9610298037164	1	R_1i4d13Pj4t9TPjx	18 to 24	UnivUtah	NA	NHWhite	1.28860489284396	0.495066119502592	3	High	1	NHWhite	1	1	18 to 24	1	0	1	1
523	3	5	5	5	5	5	3	5.78173948658285	5.6284234699755	6.17102761750209	100	85.48	26.77	82.58	89.68	89.68	8.61004402039149	1.17576330478271	0.81903020578268	5	5	7	3	3	3	3	2.07411963074357	0	0	30.3445058006648	1	R_1gIQjkopK67iGsz	25 to 32	UnivUtah	NA	Hisp	1.02124307411677	1.17369309008854	3	High	1	Hisp	0	0	25 to 32	0	0	2	2
524	1	2	5	5	5	4	3.2511219261356	4.45233194978977	4.240941302401	4.10188885030073	44.79	19.44	0	60.42	39.58	81.55	5	1	0.3	6	7	6	4	3	2	3	2.74980345867354	0	0	24.412118268681	0	R_1g7NIOaHQAQyxr1	45 to 54	UnivUtah	NA	NHWhite	0.0912539738608835	-0.304428331813079	1	Med	0	NHWhite	1	1	Over 32	0	0	2	1
525	4.1798587535428	2.54271823329665	4.85490712179824	4.5435490195963	4.93226413013202	4.84892189963593	5	6	6	6	75.4878800227131	63.2455108731327	31.580315127888	75.0771582564775	73.6041527268235	86.1561668999852	6	0.5	1.5	3	2	4	2	3	2	1	1.90402205903767	0	0	28.1288421573383	0	R_ZDcXC4C93UwTYgp	18 to 24	UnivUtah	NA	Hisp	1.10432663159158	0.632212321288515	3	High	1	Hisp	0	0	18 to 24	1	0	2	1
526	3	3	5	4	5	5	4	4.57127552095785	4.36559296946421	4.95509045385946	59.72	71.69	29.3	90.7	59.58	70.99	7.39744017065914	1.19814919991174	0.854060496521434	6	6	3	5	4	4	4	2.16763220088462	0	1	19.3702685364554	0	R_OJcnBnhC5sz6iTn	18 to 24	UnivUtah	NA	NHWhite	0.30204518279294	0.47181469673485	3	High	1	NHWhite	1	1	18 to 24	1	0	3	3
527	5	3	5	5	5	5	2	7	7	7	82.2911409700124	66.606004030593	42.845377823688	77.5966137063841	75.0004543568282	86.1561668999852	8	0.5	1	2	1	2	1	1	1	1	1.74011740150136	0.228858326146322	1	18.4729369458739	0	R_12F4qg3rPALjX49	18 to 24	UnivUtah	NA	Hisp	1.68923174058806	0.735271798300447	3	High	1	Hisp	0	0	18 to 24	1	0	1	1
528	5	4	5	5	5	5	2.77973226829876	6	5	4	70.99	100	4.23	100	77.75	100	7	0.680396301129607	0.3	2	4	3	1	2	2	2	1.62911361965147	1	1	18.7944488163425	0	R_3HFuK3azFUjtUv7	18 to 24	UnivUtah	NA	NHWhite	0.528910387586345	1.181857324905	3	High	1	NHWhite	1	1	18 to 24	1	0	1	1
529	1	1	3	1	1	1	5	1.97025845297661	2.2520879893856	2.500334576314	0	77.46	0	19.15	0	22.25	10.7	0.5	0.8	6	7	5	4	3	3	3	2.912315913459	0.272101936431351	1	22.8625457250914	1	R_2robYOENQtUMYtD	25 to 32	UnivUtah	NA	NHWhite	-1.09692894542811	-1.27521321046296	2	Low	0	NHWhite	1	1	25 to 32	0	0	2	2
530	2.4595917954533	2.02165126804003	4.49101678511662	4.55144765648493	4.91707785116791	4.84892189963593	3	7	7	7	82.2911409700124	66.606004030593	34.6240603552859	77.5966137063841	75.0004543568282	86.1561668999852	9.7	0.1	0	3	5	4	2	2	2	2	2.76093774706556	1	1	23.2403890768545	0	R_xmHClMxS8VXA2gp	18 to 24	UnivUtah	NA	Hisp	1.68923174058806	0.735271798300447	3	High	1	Hisp	0	0	18 to 24	1	0	1	1
531	4.2993197961471	2.18924214707869	4.77769590304595	4.59644522780011	4.93226413013202	4.84892189963593	3.35171582574068	3	2	5	83.87	16.13	6.45	63.23	23.87	68.06	12	1	3.1	5	5	3	4	1	3	3	1.92141525288223	0	0	19.6653174942152	0	R_cC6KuPx3eP28XBf	18 to 24	UnivUtah	NA	NHWhite	-0.462506703879844	-0.240755867436409	1	Med	0	NHWhite	1	1	18 to 24	1	0	1	2
532	4	3	5	4	5	5	2	4	5	5	72.49	72.21	28.94	90.54	88.25	70.77	9	0.2	0.2	4	4	4	4	3	3	3	1.86760752369051	0.260831757958736	1	24.9610298037164	0	R_123G46fSvsZRWX0	18 to 24	UnivUtah	NA	NHWhite	0.31910809872306	0.782115528029562	3	High	1	NHWhite	1	1	18 to 24	1	0	2	2
533	4	1	5	4	5	5	5	3	3	3	46.4514129175221	62.1704749387791	24.7702714703204	63.511621010098	51.3545408617627	61.0069213500553	6	0.5	0.5	3	6	3	4	4	4	4	2.15185360541118	0	0	21.6178726346741	0	R_1rBaRkPey2tdu26	18 to 24	UnivUtah	NA	NHWhite	-0.650388695397843	-0.0328457869052373	1	Med	0	NHWhite	1	1	18 to 24	1	0	3	3
534	4	4	5	5	5	4	4	3	5	6	49.0306424458712	62.1704749387791	27.8451460951959	63.511621010098	62.2629880909771	68.4924268340111	7	0	1.5	5	5	3	4	4	4	4	1.99836566069842	0	1	28.3218715851494	0	R_3QYILoDZaRGNcIN	18 to 24	UnivUtah	NA	NHWhite	0.309619233731822	0.124993688006121	3	High	1	NHWhite	1	1	18 to 24	1	0	3	3
535	3	2	5	4	5	5	2	5.18413698754318	4.36559296946421	4.95509045385946	80.65	30.65	32.9	70	59.68	86.77	7.49132242174139	1.3536325659625	0.943206211789569	3	6	3	4	2	2	4	2.2200854660717	1	1	23.2969611501353	0	R_1OwxInTge8txWZV	18 to 24	UnivUtah	NA	NHWhite	0.424809561523892	0.300568679180134	3	High	1	NHWhite	1	1	18 to 24	1	0	1	1
536	3	4	5	4	5	5	5	5	5	5	63.4490989459256	62.1704749387791	28.9587798598972	68.2732398391929	56.903200941281	69.1017199071892	6.1	0.6	2	3	5	4	4	3	3	3	2.11640819758978	0.191701194447744	1	22.2170613832753	0	R_115R0p7rxDBAoYC	18 to 24	UnivUtah	NA	NHWhite	0.519421522595107	0.230521899660334	3	High	1	NHWhite	1	1	18 to 24	1	0	2	2
537	4	5	5	4	5	5	2.53749733058572	6	2	6	80.3	68.86	75.12	79	76.56	100	12	0.5	0.8	4	4	3	3	3	2	3	2.00652902276944	1	0	22.3152233648248	0	R_vOHYbziIpAU7CIF	18 to 24	UnivUtah	NA	NHWhite	0.329258126617106	0.863937527203407	3	High	1	NHWhite	1	1	18 to 24	1	0	2	1
538	1	2	5	5	5	3	5	5.68810421925181	5.34906656807182	5.34804451960648	95.77	53.38	71.27	100	81.41	100	7.73726456124973	1.71717254035126	0.972184956728841	5	2	3	2	1	1	1	2.49059491763399	1	1	21.256810465246	0	R_3nHor5OWYQhmW6s	18 to 24	UnivUtah	NA	NA	0.791311102422028	1.05987760818099	3	High	1	NA	NA	NA	18 to 24	1	0	1	1
539	5	4	5	5	5	5	3	4.5258599842594	4.36559296946421	4.90026770984473	63.0038919389516	62.1704749387791	29.5131169829418	68.2732398391929	54.8993196357343	67.6431329394443	7	0.5	0	7	7	3	4	4	4	4	1.74011740150136	1	1	20.3711100291941	0	R_Q6rBnClr2XSlkZ3	18 to 24	UnivUtah	NA	NHWhite	0.28248631519664	0.201102817498125	3	High	1	NHWhite	1	1	18 to 24	1	0	3	3
540	3.47913334547208	1.9132042758026	4.91722355208411	4.51402715802499	4.93226413013202	4.84190274783259	3	4.45563111101996	4.240941302401	4.10188885030073	39.58	9.15	18.73	60.42	30.14	70.85	8	1	0.5	5	2	4	2	3	2	2	2.10365650427882	0	1	27.3972066353163	0	R_1Hq5mTFR9SGEefC	18 to 24	UnivUtah	NA	NHBlack	0.0919148401428099	-0.568104992927773	1	Med	0	NHBlack	0	0	18 to 24	1	0	2	1
541	2.79304978480755	1.88294666976218	4.64944840599057	4.38895513764185	4.8810533607184	4.54717773189776	4	2	2	2	14.53	78.79	35.85	63.54	76.51	83.13	8	3.5	2	3	3	3	5	4	3	4	2.02164605804281	0.398122688620758	1	24.6915493830988	0	R_WCcvEFBljuH62Tn	18 to 24	UnivUtah	NA	NA	-1.23529380439432	0.208358183328881	1	Med	0	NA	NA	NA	18 to 24	1	0	3	2
542	3	2	5	5	5	5	3	5.09891105685076	4.36559296946421	4.95509045385946	71.41	67.3964020369778	82.39	91.69	80.14	70.42	7	3	2	4	5	3	3	3	4	3	2.03439775135376	0.49696436401435	1	20.1753043542818	0	R_2wAcGTE5gZ9qZGA	18 to 24	UnivUtah	NA	NHWhite	0.407737663544212	0.684827385823072	3	High	1	NHWhite	1	1	18 to 24	1	0	2	3
543	4	3	5	4	5	5	5	3	3	3	46.4514129175221	62.1704749387791	24.7702714703204	63.511621010098	51.3545408617627	61.0069213500553	4.5	2.5	2.5	5	3	3	1	5	5	3	2.06255933420088	1	0	21.1845116896954	0	R_2EFEBJsoPeUwRv6	18 to 24	UnivUtah	NA	NHWhite	-0.650388695397843	-0.0328457869052373	1	Med	0	NHWhite	1	1	18 to 24	1	0	3	3
544	3	2	4	4	4	4	4	3	3	5	58.45	88.83	0	73.64	79.08	78.8	7.49906210098466	1.32536427327957	0.977603583338902	5	3	2	3	2	3	2	2.11644985978189	0.251758241384629	0	20.3434318905675	0	R_1rChAovIwyyv1pb	18 to 24	UnivUtah	NA	NHWhite	-0.268739577636225	0.663688686858936	3	High	1	NHWhite	1	1	18 to 24	1	0	1	2
545	1	3	5	4	5	5	3	4.5258599842594	4.36559296946421	4.95509045385946	60.9098300854286	62.1704749387791	27.1163520986794	64.7785069482503	54.8993196357343	67.6431329394443	8	4	2	6	6	3	5	4	5	4	2.8916390751119	1	0	17.6309743051585	0	R_2SeNrPMZOzHFt85	18 to 24	UnivUtah	NA	NHWhite	0.292947841139887	0.15977867054827	3	High	1	NHWhite	1	1	18 to 24	1	0	3	3
546	3.71355091002036	2.57564431645617	4.85645622231604	4.59644522780011	4.93226413013202	4.84892189963593	3	5.49924453004717	4.36559296946421	5.19034233797227	73.8	96.76	46.2	99.44	92.39	100	9.4	1.1	1.3	6	5	3	3	3	4	2	1.9022050761985	1	1	20.9823165284531	0	R_2QujDL18yC62t9G	18 to 24	UnivUtah	NA	Hisp	0.53282166926248	1.28543810225482	3	High	1	Hisp	0	0	18 to 24	1	0	2	3
547	5	5	5	5	5	5	3	7	7	7	81.29	100	9.03	100	82.9	88.71	6.2	0	0	6	5	3	4	4	4	4	1	0	1	21.7893287026243	0	R_vAbW1qCwlu8dQVX	18 to 24	NCState	27526	NHWhite	1.68923174058806	1.21051550552076	3	High	1	NHWhite	1	1	18 to 24	1	1	3	3
548	3	3	5	3	5	5	4	6	6	6	36.68	100	10.03	76.79	65.62	85.1	7.3	1	0	6	1	2	4	3	4	4	4	0	1	20.1190402380805	0	R_2vf9eiODtOr83X2	18 to 24	NCState	27502	NHAsian	1.10432663159158	0.553211185313912	3	High	1	NHAsian	0	2	18 to 24	1	1	2	3
549	4	2	5	5	5	5	4	5	4	5	78.09	27.29	61.28	71.17	69.09	77.32	8	1	1	5	5	3	4	3	3	3	3	0	0.722296895091596	23.0282113373499	0	R_1CDXEWU5d3U4TJF	18 to 24	NCState	27511	NHWhite	0.325654396351488	0.265615659728045	3	High	1	NHWhite	1	1	18 to 24	1	1	2	2
550	5	5	5	4	4	5	2	4	5	3	71.37	57.65	100	100	92.16	89.41	3.5	1.6	0.2	3	3	4	1	1	1	1	1	0	1	32.007564015128	0	R_1im06rQa0fqnBnG	18 to 24	NCState	27613	NHWhite	-0.0625410190385581	0.911546790918097	3	High	1	NHWhite	1	1	18 to 24	1	1	1	1
551	3	1	5	3	5	5	3	5	6	6	48.71	63.32	37.82	35.24	87.97	72.49	5.9	2.2	1.7	4	5	4	4	4	4	4	1	0	1	17.754267831768	0	R_1GCQLDQkjSQaLfr	18 to 24	NCState	27603	NHWhite	0.904013207719535	0.144653489492813	3	High	1	NHWhite	1	1	18 to 24	1	1	3	3
552	2	2	5	4	5	5	5	7	6	6	95.16	96.45	100	90	100	100	6	2	1	5	2	4	3	3	3	3	3	0	1	22.1425541483895	0	R_O0wJtzKxkom5vGh	18 to 24	NCState	27886	NHWhite	1.30464005546363	1.42723766081491	3	High	1	NHWhite	1	1	18 to 24	1	1	2	2
553	4	2	4	4	5	5	4	2	2	2	19.3	47.9006334811266	19.15	71.13	28.73	19.44	6	0	3.5	5	6	3	5	4	4	4	2	0	0	31.6478430740795	0	R_3LecSV7Ut7YQmDD	18 to 24	NCState	28173	NHWhite	-1.23529380439432	-0.76290923038481	2	Low	0	NHWhite	1	1	18 to 24	1	1	3	3
554	5	1	5	3	5	5	4	4	6	7	38.65	100	0	80.68	61.95	87.65	6	0	1.9	2	2	5	3	2	1	1	1	0	1	31.83340222236	1	R_12r2ZzqpbjB9Fvo	18 to 24	NCState	28461	NHWhite	0.894524342728297	0.588308957159484	3	High	1	NHWhite	1	1	18 to 24	1	1	1	1
555	2	2	3	5	5	5	4	7	3	6	64.84	63.87	75.16	91.61	82.58	99.03	3.9	4.9	3.1	2	5	3	4	1	4	4	2	1	1	20.6738936979767	0	R_25RVVBjLN3PbtO4	18 to 24	NCState	28117	NHWhite	0.723338676732773	0.846492850014077	3	High	1	NHWhite	1	1	18 to 24	1	1	1	3
556	4	3	5	4	5	5	3	3	4	3	17.97	0	49.04	79.21	0	37.63	8	0	0	5	6	3	5	4	4	4	4	0	0	28.0577843239282	0	R_2pPuHlRyeN44Nyy	18 to 24	NCState	27050	NHWhite	-0.456621569154224	-1.13129783475779	2	Low	0	NHWhite	1	1	18 to 24	1	1	3	3
557	4	5	5	4	5	5	2	5	3	3	86.34	86.76	0	23.94	86.34	100	10.2	0.9	0	6	6	6	5	4	4	4	4	0	1	27.2663935158379	0	R_3D53M044jBYxFRU	18 to 24	NCState	27606	NHAsian	-0.249761847653749	0.700322543329865	3	High	1	NHAsian	0	2	18 to 24	1	1	3	3
558	5	5	5	5	5	5	3	5	5	5	71.55	71.69	9.58	72.11	73.8	66.34	12	0.1	0.1	6	4	2	1	1	1	1	1	0	0	19.8407631579806	0	R_XHPN6q09FM9nLtn	18 to 24	NCState	27513	NHAsian	0.519421522595107	0.492329154358639	3	High	1	NHAsian	0	2	18 to 24	1	1	1	1
559	5	2	5	5	5	5	2	6	6	6	100	100	30.65	100	58.39	100	12	0.2	0.4	6	6	5	3	3	3	3	3	0	1	25.0573501147002	1	R_2EnqLaHANqumgtR	18 to 24	NCState	27610	NHAsian	1.10432663159158	1.24921895730781	3	High	1	NHAsian	0	2	18 to 24	1	1	2	2
560	2	2	5	4	5	5	3	2	2	4	3.66	65.35	0	75.77	50.28	62.82	6.5	2	1	4	6	3	3	3	2	3	3	0	1	25.7930641305069	0	R_21oKHTZnKwgVKCb	18 to 24	NCState	23117	NHWhite	-0.8536446866327	-0.227748747777277	1	Med	0	NHWhite	1	1	18 to 24	1	1	2	1
561	4	3	4	3	5	5	3	7	3	3	82.26	62.49	0	91.64	60.81	69.16	7	0	1	5	5	2	3	2	3	3	1	0	0	23.6747726556678	0	R_6mU6DcXRlHvfbmp	18 to 24	NCState	27607	NHAsian	0.150865000090346	0.574247723861644	3	High	1	NHAsian	0	2	18 to 24	1	1	1	2
562	4	4	5	4	5	5	4	5	5	6	55.81	17.42	3.55	55.81	18.39	77.74	10.1	0.6	0	5	5	3	4	3	3	3	1	1	1	17.336418364243	0	R_3GEcQZqTeB6ADiQ	18 to 24	NCState	27310	NHWhite	0.710246081475916	-0.460448688812645	1	Med	0	NHWhite	1	1	18 to 24	1	1	2	2
563	5	3	5	5	5	5	3	7	7	7	100	100	0	100	30.09	100	8.1	0	0	5	5	3	3	3	3	3	1	0	1	20.3711100291941	0	R_3sgF19ZR5fQXMTM	18 to 24	NCState	27606	NHWhite	1.68923174058806	1.03630790074547	3	High	1	NHWhite	1	1	18 to 24	1	1	2	2
564	5	1	5	5	5	5	5	5	2	4	50.72	44.7	30.09	37.25	38.68	69.05	9.4	2.5	2.8	5	5	3	5	4	4	4	3	0	0	21.3014328383227	0	R_3qVgQJJKyHx0CXB	18 to 24	NCState	8844	NHWhite	-0.252704415016559	-0.354996189029832	1	Med	0	NHWhite	1	1	18 to 24	1	1	3	3
565	5	3	5	5	4	4	4	5	5	5	38.06	67.42	8.06	25.81	58.39	67.74	7	0	0.6	3	6	5	4	3	2	3	1	0	0	25.2258555443037	1	R_1JFyQom2iYFUvW0	18 to 24	NCState	27605	NHWhite	0.519421522595107	-0.233017097780059	1	Med	0	NHWhite	1	1	18 to 24	1	1	2	1
566	3	4	5	4	5	5	2	4	3	3	71.13	60.99	39.86	49.86	60.28	70.85	8	1	1	5	5	3	3	3	2	3	4	0	1	24.7172697470395	0	R_UgPZaNeb317c88N	18 to 24	NCState	27612	NA	-0.450075271525796	0.180490403403804	1	Med	0	NA	NA	NA	18 to 24	1	1	2	1
567	5	5	5	4	5	3	2	3	2	2	8.31	70.99	0	0	29.72	40.28	6	0.3	0	5	3	5	4	3	3	3	3	0	0	38.011948861268	1	R_4TklU3Uzni1EldD	18 to 24	NCState	27502	NHWhite	-1.03498038052227	-1.04189840261155	2	Low	0	NHWhite	1	1	18 to 24	1	1	2	2
568	4	3	5	3	4	5	3	5	4	6	34.37	69.15	19.86	61.13	72.11	70.99	9.1	1	0.1	5	5	3	4	2	4	4	2	0	0	21.8264665893831	0	R_eKH16T1Gb0mlmrn	18 to 24	NCState	27601	NHWhite	0.516478955232297	0.142330322392111	3	High	1	NHWhite	1	1	18 to 24	1	1	1	3
569	4	3	1	4	5	5	3	3	5	5	30	68.06	2.26	58.39	69.35	85.16	8.7	1.4	2.1	3	3	2	3	4	4	4	1	0	0	26.7789441396057	0	R_2Pofs35dDgOAGWG	18 to 24	NCState	27513	NHAsian	0.118794674851013	0.168967542319173	1	Med	0	NHAsian	0	2	18 to 24	1	1	3	3
570	4	4	5	5	5	5	2	6	6	6	59.1400162040352	60.2188383691457	23.8797348991109	60	59.3739855320778	60.7	10	1	0	6	2	3	4	3	3	1	1	0	1	25.8243895734807	0	R_1k2gz84UmnnCXjr	18 to 24	NCState	24503	NHWhite	1.10432663159158	0.0783771658783474	3	High	1	NHWhite	1	1	18 to 24	1	1	2	2
571	2	1	1	1	1	1	2	3	1	1	13.23	98.39	2.58	9.03	32.26	100	10.1	1	0.3	5	4	3	4	4	4	4	4	0	0	25.8270247152739	0	R_1pAJ2PtzuO2w2O1	18 to 24	NCState	27284	NHWhite	-1.4195720656467	-0.271386103677942	1	Med	0	NHWhite	1	1	18 to 24	1	1	3	3
572	3	2	5	5	5	5	3	1	5	3	34.52	63.55	0.32	28.71	68.71	40.65	9.8	1.4	1	5	6	3	4	3	3	3	3	0	0	22.150882360996	0	R_3dLChw7uyPpdGgt	18 to 24	NCState	28625	NHWhite	-0.6634812906547	-0.393030007878214	1	Med	0	NHWhite	1	1	18 to 24	1	1	2	2
573	3	1	5	3	4	4	5	1	2	3	29.58	60.99	0	50.42	20.14	18.87	10.1	0.9	0.9	3	5	3	4	4	4	4	2	0	0	19.8269740554863	0	R_1mlpcey6zx75174	18 to 24	NCState	28409	NHWhite	-1.24478266938556	-0.817082137988294	2	Low	0	NHWhite	1	1	18 to 24	1	1	3	3
574	3	1	5	4	5	4	5	6	4	3	60.17	8.02	0	39.83	50.43	12.89	9	0.9	1.8	6	6	3	5	3	4	4	3	1	0	20.9535066722753	0	R_sgQbHhhvuYE8Ngd	18 to 24	NCState	40207	NHWhite	0.144318702461917	-0.865233538127471	1	Med	0	NHWhite	1	1	18 to 24	1	1	2	3
575	3	1	5	5	5	5	4	3	3	6	50.99	39.72	8.87	71.27	50.42	50.42	9	0	1.5	7	5	3	5	4	4	4	1	0	1	21.1437549183853	0	R_1OK01U8VHTQ3iFC	18 to 24	NCState	28460	NHWhite	-0.0779150187554164	-0.188948919700326	1	Med	0	NHWhite	1	1	18 to 24	1	1	3	3
576	5	3	5	4	5	4	3	5	4	6	93.7	96.28	38.4	100	60.74	93.7	7	0.2	0.2	6	7	5	4	4	4	4	3	1	1	26.5205530411061	1	R_1C1GoXDApLlDK8f	18 to 24	NCState	27607	NHWhite	0.516478955232297	1.14635826752963	3	High	1	NHWhite	1	1	18 to 24	1	1	3	3
577	3	3	5	5	5	5	4	3	4	5	41.19	12.88	8.98	62.2	58.98	56.27	10.3	1.3	0.9	6	6	3	2	3	3	2	2	1	1	19.8524994846133	0	R_3Ph1YdO2soHL2z9	18 to 24	NCState	NA	NHWhite	-0.0749724513926064	-0.410269352086702	1	Med	0	NHWhite	1	1	18 to 24	1	1	2	2
578	5	5	5	4	4	4	4	5	5	6	37.42	64.19	25.48	63.87	39.68	70.65	10	1.6	5.1	5	6	4	3	1	3	3	1	0	1	26.0904513996528	0	R_2AQokUVhHIdJZ8a	18 to 24	NCState	27596	NA	0.710246081475916	-0.0967597135002407	3	High	1	NA	NA	NA	18 to 24	1	1	1	2
579	5	2	5	5	5	5	5	5	4	3	76.48	72.11	0	100	50.99	100	8.2	1	0.5	6	3	4	5	3	3	3	1	0	1	19.6572354777363	0	R_STPeatw43eu9Dy1	25 to 32	NCState	27587	NHWhite	-0.0559947214101299	0.822545606237255	3	High	1	NHWhite	1	1	25 to 32	0	1	2	2
580	4	1	5	4	5	5	5	2	2	3	18.99	16.72	0	7.79	19.16	30.03	11	2	1	4	2	3	5	5	5	4	1	0	0	21.9529710079828	0	R_3DvSHXTtTkAUocH	18 to 24	NCState	33912	NHWhite	-1.04446924551351	-1.44876697034786	2	Low	0	NHWhite	1	1	18 to 24	1	1	3	3
581	2	2	5	4	5	5	4	4	3	5	39.58	65.77	49.58	55.77	59.86	66.62	7	1.5	0.5	6	2	3	3	3	3	3	3	0	1	23.7770475540951	0	R_1C6HmpxFRnmt841	18 to 24	NCState	28779	NHWhite	-0.0684261537641782	-0.00858271630385716	1	Med	0	NHWhite	1	1	18 to 24	1	1	2	2
582	4	4	5	2	5	3	3	4	5	5	44.84	90.32	30.97	77.74	82.26	82.58	10	0.3	0.3	5	3	2	3	3	3	3	2	0	0	25.1046262854279	0	R_tKEkjh9YYfUQd9f	18 to 24	NCState	27603	NHWhite	0.31910809872306	0.657412803587323	3	High	1	NHWhite	1	1	18 to 24	1	1	2	2
583	3	3	5	4	5	5	2	5	6	5	76.48	59.86	0	71.13	55.49	70.42	8	0.5	0	2	2	3	2	3	1	1	3	0	0	29.0251794615055	0	R_1E11CU1xB633BVE	18 to 24	NCState	27263	NA	0.713188648838726	0.330365226754942	3	High	1	NA	NA	NA	18 to 24	1	1	2	1
584	3	3	5	3	5	5	4	3	5	5	1.19	90.9	29.09	20.98	18.79	83.98	12	2.5	1	1	1	4	2	1	1	1	5	0	0	31.1697980662397	0	R_1GTFETbbVnPdhs7	25 to 32	NCState	28115	Hisp	0.118794674851013	-0.547289161319133	1	Med	0	Hisp	0	0	25 to 32	0	1	1	1
585	1	1	5	4	5	5	4	5	5	5	59.03	57.59	26.65	38.97	79.37	69.63	7	2	1	5	3	3	3	3	3	3	1	1	0	27.1966784758803	0	R_3Eo7ad9YNKkC73Y	18 to 24	NCState	27542	NHWhite	0.519421522595107	0.120970227888265	3	High	1	NHWhite	1	1	18 to 24	1	1	2	2
586	1	1	5	3	4	5	5	5	5	5	56.34	60.28	49.3	40.42	60.7	81.69	6.1	1.9	1.9	4	3	3	2	3	3	3	4	0	1	20.7253902036149	0	R_8vUVVr9euaCEBqN	18 to 24	NCState	27606	NHWhite	0.519421522595107	0.0822128654227734	3	High	1	NHWhite	1	1	18 to 24	1	1	2	2
587	2	1	3	3	4	4	3	1	2	1	0	0.32	0.32	25.81	5.48	2.26	1.9	1.2	0.8	5	5	4	5	4	4	4	2	0	0	20.8305479759748	0	R_1DvudJmsiEuN6qR	18 to 24	NCState	27576	NHWhite	-1.62643178714717	-1.88477371791162	2	Low	0	NHWhite	1	1	18 to 24	1	1	3	3
588	4	1	5	4	5	5	3	6	7	6	70	100	28.87	70.7	72.25	100	7.6	0.7	1	5	5	3	1	2	2	3	1	0	1	27.8069284654194	0	R_r0icGcDIz87rAeB	18 to 24	NCState	27603	NA	1.2980937578352	0.915660918391734	3	High	1	NA	NA	NA	18 to 24	1	1	1	1
589	2	1	5	5	5	5	5	5	5	5	63.52	58.59	0	67.61	55.35	70.85	10	0.5	0.5	6	5	3	4	4	4	4	1	0	1	24.2761630544424	0	R_1jj6y6Ivj8yTRQ2	18 to 24	NCState	27613	NHWhite	0.519421522595107	0.202249068476486	3	High	1	NHWhite	1	1	18 to 24	1	1	3	3
590	3	1	5	4	5	4	1	2	2	2	25.79	69.34	3.44	100	100	72.21	7	0	1	5	4	3	3	3	3	3	1	0	0	24.4072755552772	0	R_tDqrFFpF9lFjiW5	18 to 24	NCState	27607	NHWhite	-1.23529380439432	0.588373940117011	1	Med	0	NHWhite	1	1	18 to 24	1	1	2	2
591	3	1	5	4	5	5	4	3	3	3	70.56	60.56	49.86	75.49	50.7	60.28	7	2	1	4	5	5	3	3	2	3	2	0	1	23.1724403878495	1	R_2ARL3iPfi3On03y	18 to 24	NCState	22193	NHWhite	-0.650388695397843	0.211222072894232	1	Med	0	NHWhite	1	1	18 to 24	1	1	2	1
592	2	1	5	4	3	4	4	5	5	3	39.15	32.68	0.7	19.86	69.86	80.99	6	0.5	0.1	3	5	5	3	3	3	3	2	1	1	24.0306789207328	1	R_2ZV9nJGcVPa6Cis	18 to 24	NCState	27607	NHWhite	0.137772404833489	-0.329301902494408	1	Med	0	NHWhite	1	1	18 to 24	1	1	2	2
593	4	2	4	4	4	4	2	6	6	6	100	95.42	83.67	82.23	84.81	100	12	0	2	6	5	4	3	3	3	3	3	1	1	16.5005991236472	0	R_3MleTHTBIF93CzA	18 to 24	NCState	28173	NHWhite	1.10432663159158	1.28348233022964	3	High	1	NHWhite	1	1	18 to 24	1	1	2	2
594	3	1	5	3	5	5	4	2	2	2	9.44	0	7.75	19.3	9.01	8.17	10	0.5	0.6	5	6	3	4	4	4	4	3	0	1	18.5379523102796	0	R_eg1p2jJWYU2knHH	18 to 24	NCState	27603	NHWhite	-1.23529380439432	-1.7946407491872	2	Low	0	NHWhite	1	1	18 to 24	1	1	3	3
595	5	2	5	3	4	5	2	3	4	3	26.33	78.31	7.46	49.04	58.98	38.76	8	1	0	6	5	3	5	3	3	3	3	0	0	33.9057198176125	0	R_1IKQxZ7ME9ofSCh	18 to 24	NCState	27804	NHWhite	-0.456621569154224	-0.284827723679387	1	Med	0	NHWhite	1	1	18 to 24	1	1	2	2
596	4	2	5	4	4	4	4	5	6	5	40.42	70.85	8.59	70.56	54.93	65.77	10	2	0.5	4	4	3	3	3	3	3	3	0	1	23.0805481812984	0	R_3hrPTY3emVxYwXn	18 to 24	NCState	28164	NHWhite	0.713188648838726	0.0999742296016684	3	High	1	NHWhite	1	1	18 to 24	1	1	2	2
597	2	2	2	4	5	5	4	5	5	5	18.87	0	9.15	28.73	60.28	84.93	5	0.5	1.5	6	6	3	4	4	4	4	3	0	1	24.3921900088698	0	R_CeixfvFNZaX9k9b	18 to 24	NCState	27205	NHWhite	0.519421522595107	-0.686870143019391	1	Med	0	NHWhite	1	1	18 to 24	1	1	3	3
598	4	1	5	5	5	5	5	3	3	5	40.44	11.39	0	48.2	2.52	47.98	9	0.9	0.9	5	3	3	3	2	2	2	2	0	1	21.6328924965542	0	R_3F281M7piVXsCFG	18 to 24	NCState	27529	NHWhite	-0.268739577636225	-1.01802795624571	1	Med	0	NHWhite	1	1	18 to 24	1	1	1	1
599	2	2	5	4	5	5	3	3	5	5	6.72	27.28	38.05	48.4	58.65	59.11	8	0	0	6	5	3	3	3	3	3	2	0	0.681982331030561	20.360652884371	0	R_2U5EcyNH2OOvZ3t	18 to 24	NCState	27278	NHWhite	0.118794674851013	-0.644374044060006	1	Med	0	NHWhite	1	1	18 to 24	1	1	2	2
600	3	3	5	4	5	4	4	5	6	6	68.48	81.09	0	65.33	21.78	69.34	10	1	0.567245715380671	2	2	3	4	3	3	3	2	0	1	33.325592074913	0	R_2QugY4tmkOXYRbx	18 to 24	NCState	28670	NHWhite	0.904013207719535	0.117692369198288	3	High	1	NHWhite	1	1	18 to 24	1	1	2	2
601	4	2	5	4	4	5	4	1	1	1	14	40	5.03	13.75	20.14	22.32	8.5	4	1	5	3	3	5	4	4	3	1	0	0	22.8071693167608	0	R_2rHNVciHTG9mfyh	18 to 24	NCState	28584	NHWhite	-1.82019891339079	-1.32679810102771	2	Low	0	NHWhite	1	1	18 to 24	1	1	3	3
602	1	2	5	4	4	4	4	7	5	7	76.87	95.77	39.63	87.73	75.18	87.45	8	2.5	2.5	4	5	3	5	4	4	3	4	0	0	23.0882109352885	0	R_1hLqTGImTnPITau	18 to 24	NCState	27539	NHWhite	1.30169748810082	0.98923525240694	3	High	1	NHWhite	1	1	18 to 24	1	1	3	3
603	2	2	5	5	5	5	3	5	4	5	87.46	71.41	86.06	62.25	59.44	67.89	4	3	1	5	5	5	4	3	4	4	4	1	1	18.7944488163425	1	R_1r91EQ5QABqjEtx	18 to 24	NCState	27607	NHWhite	0.325654396351488	0.437685408877194	3	High	1	NHWhite	1	1	18 to 24	1	1	2	3
604	4	1	5	5	5	5	3	2	2	5	61.6	60.17	12.03	79.08	67.34	73.35	10	2	1	6	5	3	5	4	4	4	3	0	1	21.4559633220829	0	R_CjAFQZJ42IGKWKR	18 to 24	NCState	27519	NA	-0.662820127751891	0.3937339531634	1	Med	0	NA	NA	NA	18 to 24	1	1	3	3
605	4	4	5	4	5	5	3	3	5	3	40	29.3	29.15	61.27	61.55	61.83	5.1	1.9	0.5	5	6	3	3	3	3	2	2	0	1	26.1471944431492	0	R_3D8CTHq7wGNP8Ci	18 to 24	NCState	27615	NHWhite	-0.262854442910605	-0.247617323018127	1	Med	0	NHWhite	1	1	18 to 24	1	1	2	2
606	4	4	5	4	5	5	4	5	3	5	68.71	78.39	10.97	60.32	66.13	100	7.4	0	0.5	3	4	5	3	3	2	2	2	0	1	21.7893287026243	1	R_2YFV57YSng5pLvR	18 to 24	NCState	27607	NHWhite	0.131887270107869	0.629428135324057	3	High	1	NHWhite	1	1	18 to 24	1	1	2	1
607	2	2	5	4	5	5	3	3	3	3	54.93	70.7	28.8630033753543	79.01	52.39	67.6646146040868	8.2	0.5	1	5	6	3	5	4	4	4	2	0	1	25.7930641305069	0	R_1q9wyMs8y0pVtKS	18 to 24	NCState	27614	NHWhite	-0.650388695397843	0.26346674676688	1	Med	0	NHWhite	1	1	18 to 24	1	1	3	3
608	4	4	5	4	4	5	4	1	1	1	6.48	0	0	0	0	18.87	12	1.09126918301985	0.67610002831102	6	6	4	3	3	3	3	3	0	0	27.894029206031	0	R_3KGX4fXAqWENK3G	18 to 24	NCState	28270	NA	-1.82019891339079	-1.94622254898314	2	Low	0	NA	NA	NA	18 to 24	1	1	2	2
609	5	3	5	4	5	5	2	5	4	6	60.99	18.87	70.28	50.99	70.56	50.99	10.2	0	1	3	3.13631055751076	3	1	1	1	1.39061102675099	2	0	0	30.6834321266341	0	R_ZacGscXuRpKENot	18 to 24	NCState	27607	NHWhite	0.516478955232297	-0.258493305319828	1	Med	0	NHWhite	1	1	18 to 24	1	1	1	1
610	2	2	5	3	5	4	3	2	4	2	19.72	81.83	9.01	13.8	47.18	60.42	5	2	0.9	5	6	5	5	3	3	4	4	0	0	32.0781335869357	1	R_STNX3Aygu8lo3uh	18 to 24	NCState	27615	NHWhite	-0.847759551907081	-0.494313710364529	1	Med	0	NHWhite	1	1	18 to 24	1	1	2	2
611	3	1	5	4	5	5	3	6	6	6	100	64.19	44.19	100	83.87	99.35	8.2	1.87542548251496	1.5	6	5	3	4	3	3	3	1	0	1	16.8283082849864	0	R_1gO5fNzauERU5Y7	18 to 24	NCState	27560	NHAsian	1.10432663159158	1.18136929020057	3	High	1	NHAsian	0	2	18 to 24	1	1	2	2
612	4	3	5	4	4	5	2	6	6	7	60.32	4.84	92.26	70	62.58	78.71	4.1	1.4	0.5	2	3	2	3	2	4	4	1	0	0	29.0411289300087	0	R_3syLug1aG4NsuK8	18 to 24	NCState	27518	NHAsian	1.29515119047239	-0.0715961651581257	3	High	1	NHAsian	0	2	18 to 24	1	1	1	3
613	4	2	4	4	5	5	3	1	1	1	11.29	100	9.35	34.84	10.32	18.39	3.5	1	0.5	5	7	3	1	4	4	5	3	0	1	23.4799353026557	0	R_3L15B4PJA3vF0oz	18 to 24	NCState	27406	NHWhite	-1.82019891339079	-0.867222714428945	2	Low	0	NHWhite	1	1	18 to 24	1	1	3	3
614	4	1	5	3	5	4	2	2	2	2	39.35	86.77	0	78.71	17.42	76.13	12	0.5	0	3	3	3	3	2	2	2	1	0	0	22.7415725572892	0	R_9um8ZBs5l28JZst	18 to 24	NCState	27592	NHWhite	-1.23529380439432	0.062277247279588	1	Med	0	NHWhite	1	1	18 to 24	1	1	1	1
615	1	2	5	4	5	5	2	6	6	7	72.9	77.74	42.9	89.03	81.61	77.42	8	1.4	0.5	6	7	3	4	4	4	4	3	0	1	24.6915493830988	0	R_12yDo2G3JQwosgc	18 to 24	NCState	27608	NHWhite	1.29515119047239	0.813766984278341	3	High	1	NHWhite	1	1	18 to 24	1	1	3	3
616	3	2	5	4	5	5	5	3	3	3	32.96	63.38	17.89	63.8	39.44	80.7	7.5	0.8	0.2	5	5	3	4	3	3	3	1	0	0	24.6862158473375	0	R_2rj8byRXxzgjvSF	18 to 24	NCState	28269	NHWhite	-0.650388695397843	-0.0612897813301049	1	Med	0	NHWhite	1	1	18 to 24	1	1	2	2
617	5	3	5	5	4	5	3	3	3	3	36.04	65.54	49.51	58.66	40.16	42.08	8.9	0	0	6	4	3	4	3	3	2	3	0	1	21.1437549183853	0	R_3KLILDMsWLUDhpT	18 to 24	NCState	27616	NA	-0.650388695397843	-0.3492801310088	1	Med	0	NA	NA	NA	18 to 24	1	1	2	2
618	5	5	5	5	5	5	3	6	6	6	51.29	0	0	80.65	100	81.94	7.9	1	0.3	1	5	3	2	3	2	4	3	0	1	18.1946568971263	0	R_1EXm3Hoh0pog5BU	18 to 24	NCState	27606	NHWhite	1.10432663159158	0.212808315407784	3	High	1	NHWhite	1	1	18 to 24	1	1	2	1
619	5	3	5	5	5	5	4	5	5	6	58.71	30.32	0	60	70.65	67.42	7.9	1	0	6	6	3	4	4	4	4	3	0	1	24.9610298037164	0	R_1IS1Xj6sQ3ItkW0	18 to 24	NCState	27502	NHWhite	0.710246081475916	-0.00150756090647033	3	High	1	NHWhite	1	1	18 to 24	1	1	3	3
620	4	4	5	4	5	5	2	5	7	6	91.41	18.17	61.41	71.83	94.23	82.82	7	1	1	6	3	5	3	3	3	2	2	0	1	20.8051032428595	1	R_bJHRjVzWmc4Rgvn	18 to 24	NCState	28501	NHWhite	1.09778033396315	0.53437362516871	3	High	1	NHWhite	1	1	18 to 24	1	1	2	2
621	4	3	5	3	4	4	4	4	2	2	30.32	87.42	1.94	60	58.06	41.61	8.1	1.6	0	3	3	3	3	2	2	2	1	0	1	26.5205530411061	0	R_0PnbiPti9ZhgYud	18 to 24	NCState	28303	NHBlack	-0.834666956650224	-0.094664516720142	1	Med	0	NHBlack	0	0	18 to 24	1	1	1	1
622	2	2	5	5	5	5	4	6	4	6	73.24	71.69	9.58	71.27	71.69	70.85	6.9	0.4	1	5	3	3	3	3	3	3	1	1	0.633509374635876	23.1353651458093	0	R_2VjpM5bOvD2UjWQ	18 to 24	NCState	27511	NA	0.716792379104344	0.516868786513849	3	High	1	NA	NA	NA	18 to 24	1	1	2	2
623	3	4	1	4	4	5	2	5	4	5	67.1	70	44.52	58.39	58.06	59.35	6.5	1.9	1.1	5	2	3	2	2	2	1	2	0	1	33.2813730716219	0	R_ZmaWCDviIplSLG9	18 to 24	NCState	27606	NHWhite	0.325654396351488	0.174280481810439	3	High	1	NHWhite	1	1	18 to 24	1	1	1	1
624	5	3	5	5	5	5	4	5	5	2	9.72	95.49	3.52	81.27	60.56	60.42	5	0.5	0.5	5	5	3	4	4	4	4	3	0	0	26.5810588331952	0	R_2OMzkahwwbIffKo	18 to 24	NCState	NA	NA	-0.0530521540473199	0.130999710163159	1	Med	0	NA	NA	NA	18 to 24	1	1	3	3
625	5	2	5	4	5	5	4	6	6	7	100	74.51	76.47	74.12	85.49	100	6	0.4	0.7	6	2	3	5	4	4	4	4	0	1	22.4649268233448	0	R_2wh5hzViSr30uB5	18 to 24	NCState	28409	NHWhite	1.29515119047239	1.07971202640153	3	High	1	NHWhite	1	1	18 to 24	1	1	3	3
626	2	1	5	2	4	5	4	3	3	3	40.42	72.25	0.14	79.01	24.37	61.55	7.1	1.9	1	5	5	3	4	4	4	3	4	0	1	26.9542066173205	0	R_Wev5ISAkmD0qFFf	18 to 24	NCState	27603	NHWhite	-0.650388695397843	-0.089285205466025	1	Med	0	NHWhite	1	1	18 to 24	1	1	3	3
628	4	1	5	4	5	5	2	3	2	2	38.45	71.55	0	60.99	34.65	76.2	7	1	0.3	4	4	3	4	4	3	3	1	1	1	26.5710130815575	0	R_2fK8L1HMMADmBmE	18 to 24	NCState	27705	NHWhite	-1.03498038052227	-0.0539554502538825	1	Med	0	NHWhite	1	1	18 to 24	1	1	3	2
629	5	5	1	4	5	4	3	2	6	2	2.9	63.55	0	52.9	14.84	24.84	7.5	1	1.5	6	5	4	4	3	4	3	2	1	0	27.261859421678	0	R_2Wxoi7sO7lexXFa	33 to 44	NCState	27606	NHWhite	-0.460225299419843	-0.970919460039774	1	Med	0	NHWhite	1	1	Over 32	0	1	2	3
630	5	2	5	5	5	5	1	5	3	7	77.83	58.84	39.05	89.02	79.74	78.96	4	0.5	0.6	5	5	2	3	2	2	2	1	0	0	22.3152233648248	0	R_3xfD9DyJE7hZGVP	18 to 24	NCState	27215	NHWhite	0.513536387869487	0.71313677384004	3	High	1	NHWhite	1	1	18 to 24	1	1	1	1
631	3	1	5	4	5	5	3	6	6	6	80	38.06	18.71	70	19.35	100	5	1.6	1.3	5	7	3	5	4	4	5	3	1	1	28.4281710015507	0	R_UQECGmh3Cd6h5O9	18 to 24	NCState	78641	NHWhite	1.10432663159158	0.145510914956067	3	High	1	NHWhite	1	1	18 to 24	1	1	3	3
632	2	5	5	4	4	5	3	5	4	5	68.39	100	38.06	19.35	67.1	78.06	10	1	1	5	4	3	4	1	3	3	5	0	0	26.3865267831868	0	R_32Wqv0yL3DSkxZU	18 to 24	NCState	27607	NHWhite	0.325654396351488	0.317250599517857	3	High	1	NHWhite	1	1	18 to 24	1	1	1	2
633	3	2	5	4	5	5	4	3	5	5	28.39	59.35	59.35	30.65	60.97	57.42	8.5	2.5	0.5	2	5	3	2	2	2	2	1	0	1	17.3755347510695	0	R_Y0sHfy44UHQMIi5	18 to 24	NCState	27017	NHWhite	0.118794674851013	-0.38440606195693	1	Med	0	NHWhite	1	1	18 to 24	1	1	1	1
634	5	1	5	5	5	5	1	5	3	5	60.56	100	0	29.15	19.72	70.42	12	0	0	3	5	3	2	2	2	2	1	1	1	27.0193141300016	0	R_1jvz6x0abjGmPvt	18 to 24	NCState	27610	NHBlack	0.131887270107869	-0.0819419606540895	1	Med	0	NHBlack	0	0	18 to 24	1	1	1	1
635	2	1	5	1	5	5	4	6	4	6	37.42	95.81	15.48	69.03	77.74	100	7.5	0.4	0.4	5	6	3	2	2	3	2	3	1	0	20.3788117721163	0	R_3GDPzZlADqeGU1G	18 to 24	NCState	27603	NA	0.716792379104344	0.675546085321551	3	High	1	NA	NA	NA	18 to 24	1	1	1	2
636	1	2	5	5	5	5	5	7	4	7	80.99	19.01	0	81.13	100	91.13	10	0.5	0.5	6	6	4	3	2	3	3	3	0	0	30.2728725600278	0	R_2zcpX0PUWBw7z23	33 to 44	NCState	28787	NHWhite	1.1079303618572	0.63938784847709	3	High	1	NHWhite	1	1	Over 32	0	1	1	2
637	5	3	5	5	5	5	3	3	6	6	98.65	74.19	0	67.98	77.9	87.33	3.7	0.3	1	2	2	5	4	3	1	1	1	0	1	23.649681427231	1	R_3PmIEIYg4esvnmb	25 to 32	NCState	27617	NHBlack	0.50338635997544	0.868637967018766	3	High	1	NHBlack	0	0	25 to 32	0	1	2	1
638	4	2	5	3	5	4	1	7	7	7	91.27	83.7	72.83	100	52.16	100	10	0.5	0	5	3	5	1	1	1	1	5	0	1	31.5663635408903	1	R_33fZ56nmKl6wY8v	18 to 24	NCState	27606	NHWhite	1.68923174058806	1.02235269020327	3	High	1	NHWhite	1	1	18 to 24	1	1	1	1
639	2	1	5	5	5	5	3	5	5	5	77.94	67.62	11.17	100	47.28	100	8.5	1.9	0	2	2	3	3	3	2	4	4	0	1	18.2900365800732	0	R_1MQwUwxTAV8ZuKD	18 to 24	NCState	28457	NHWhite	0.519421522595107	0.77343040372862	3	High	1	NHWhite	1	1	18 to 24	1	1	2	1
640	2	2	5	4	5	5	5	5	6	6	48.71	61.1306441004557	0	49.68	60.6696679591858	68.71	12	1	0.567245715380671	6	6	3	5	5	5	5	3	0	0	22.4684214890709	0	R_3FQn02ZH0tMp4M4	18 to 24	NCState	28173	NHWhite	0.904013207719535	0.00221289971824487	3	High	1	NHWhite	1	1	18 to 24	1	1	3	3
641	4	3	5	4	5	5	2	5	4	5	77.75	50	8.17	42.96	71.55	80.56	10.5	1.5	0.1	4	6	2	3	3	3	3	1	1	1	24.9610298037164	0	R_3KDh0SHT4Z7FnrM	18 to 24	NCState	28409	NHWhite	0.325654396351488	0.258238883851504	3	High	1	NHWhite	1	1	18 to 24	1	1	2	2
642	4	4	5	4	5	5	4	6	4	6	62.46	59.6	63.04	84.24	65.33	81.95	5	1.5	1.5	3	5	3	3	3	3	3	2	0	1	22.3142018549662	0	R_3OoU18ooaVc8COD	18 to 24	NCState	27587	NHWhite	0.716792379104344	0.484480637294688	3	High	1	NHWhite	1	1	18 to 24	1	1	2	2
643	3	4	5	4	4	5	3	7	7	7	100	100	82.25	100	100	100	6	3	1.47369362429098	5	3	3	3	2	2	2	1	0	1	25.0878862484369	0	R_diN4woNVHPve6ZP	18 to 24	NCState	28341	NHWhite	1.68923174058806	1.56226592068445	3	High	1	NHWhite	1	1	18 to 24	1	1	1	1
644	1	1	5	5	5	5	4	2	5	5	18.45	0	9.44	7.89	30.99	9.44	5	1	1	5	5	3	4	4	3	4	4	0	0	23.7481086517729	0	R_3yNx7OxqEDEQotb	18 to 24	NCState	28625	NHWhite	-0.0815187490210346	-1.63819436676943	2	Low	0	NHWhite	1	1	18 to 24	1	1	3	2
645	3	1	5	4	5	5	4	5	7	5	66.06	55.92	22.96	19.3	0	64.37	10	0.5	0.512152565538136	5	4	3	3	3	3	3	2	0	1	21.7288190555957	0	R_31jFXl05fQBXwN4	18 to 24	NCState	28075	NHWhite	0.906955775082345	-0.622395711713691	1	Med	0	NHWhite	1	1	18 to 24	1	1	2	2
646	2	1	5	5	5	5	2	5	7	5	70.22	100	40.06	100	79.81	88.72	9.4	0	0	4	2	4	3	3	3	3	3	0	0	27.12457585409	0	R_1DAQ7cPEahgwFz3	18 to 24	NCState	28504	NHWhite	0.906955775082345	1.10605974697456	3	High	1	NHWhite	1	1	18 to 24	1	1	2	2
647	3	2	5	4	5	5	4	5	3	5	25.5	8.6	9.74	77.08	49.28	49.28	5.8	0.7	0.8	4	2	4	2	2	2	1	1	1	1	22.4649268233448	0	R_23dWA7N7pCUJ8QJ	18 to 24	NCState	28645	NHWhite	0.131887270107869	-0.571473483417292	1	Med	0	NHWhite	1	1	18 to 24	1	1	1	1
648	4	3	5	4	5	5	1	6	6	5	83.67	72.78	22.64	100	81.38	100	8	1	0	5	5	3	3	3	1	4	3	1	1	23.4930610204281	0	R_6mMMH7rBgZpgHMR	18 to 24	NCState	28405	NHWhite	0.913502072710773	1.10873873814554	3	High	1	NHWhite	1	1	18 to 24	1	1	2	1
649	4	2	5	5	5	5	3	7	5	7	100	100	0.86	81.09	100	100	8	0	0.1	2	2	3	3	2	2	2	1	1	0	30.1718802853238	0	R_RXGBgVnXA9CwK89	18 to 24	NCState	28150	NHBlack	1.30169748810082	1.42186169622466	3	High	1	NHBlack	0	0	18 to 24	1	1	1	1
650	2	2	5	2	3	2	5	2	1	1	1.03	18.54	0	0.36	0	5.46	4	0	0	5	7	3	5	3	4	4	3	0	0	23.5674082939861	0	R_3Eu2eVptk4HR38y	18 to 24	NCState	29615	NHWhite	-1.61988548951875	-1.95356141682085	2	Low	0	NHWhite	1	1	18 to 24	1	1	2	3
651	4	1	5	5	5	5	2	1	1	1	5.07	81.69	1.69	20.85	50.56	1.55	8	1.1	0	6	7	3	3	2	2	2	3	0	1	18.0113467823282	0	R_2YgmjCr8d7XNmks	18 to 24	NCState	27603	NHWhite	-1.82019891339079	-0.972068408426119	2	Low	0	NHWhite	1	1	18 to 24	1	1	1	1
652	2	4	5	2	4	5	4	3	2	3	18.14	100	0	73.22	25.93	74.75	8	4.6	1.1	2	6	3	3	1	3	3	5	0	0	31.0041689702445	0	R_2YK8Q1Ka0hqbFJ1	18 to 24	NCState	27606	NHWhite	-0.844155821641462	0.0133864046092056	1	Med	0	NHWhite	1	1	18 to 24	1	1	1	2
653	2	2	5	5	5	5	3	2	2	3	44.08	60	0.85	59.58	28.87	31.97	4.9	3	1	5	5	3	4	3	3	5	1	0	1	23.6182815821692	0	R_3fIuyxrkHjFWSok	18 to 24	NCState	27889	NHWhite	-1.04446924551351	-0.48450029454597	1	Med	0	NHWhite	1	1	18 to 24	1	1	2	2
654	3	2	5	4	5	4	3	3	3	5	30.42	40.28	18.87	40.56	81.83	71.55	5.1	2	1	6	7	4	3	4	4	4	4	1	1	25.8481252256622	0	R_2Y69wOAcSXumyfo	18 to 24	NCState	27606	NHWhite	-0.268739577636225	-0.167290650077869	1	Med	0	NHWhite	1	1	18 to 24	1	1	3	3
655	2	2	5	4	5	5	3	5	6	6	58.39	36.13	27.1	100	15.81	77.1	7	2	0.5	5	3	3	4	4	4	4	1	1	1	26.5205530411061	0	R_viy5tvlBiyqORs5	18 to 24	NCState	28443	NHWhite	0.904013207719535	-0.00464038116261072	3	High	1	NHWhite	1	1	18 to 24	1	1	3	3
656	2	1	2	3	4	4	2	2	2	4	0	1.83	0	39.72	41.41	43.1	12	0	0	2	6	3	5	3	4	3	4	0	1	26.2324350755321	0	R_2bOh9hNTw8PY5tb	18 to 24	NCState	27607	NHWhite	-0.8536446866327	-1.19037164227197	2	Low	0	NHWhite	1	1	18 to 24	1	1	2	3
657	2	3	1	3	4	3	3	5	1	6	55.21	19.01	0	29.44	50	39.58	12	0	0	5	5	3	4	4	4	4	3	0	0	24.8033351761956	0	R_1MYvHPMwSxOUW8r	18 to 24	NCState	27540	NHWhite	-0.0648224234985599	-0.701254031946731	1	Med	0	NHWhite	1	1	18 to 24	1	1	3	3
658	5	2	5	5	5	4	3	6	7	7	80.8	49	0	67.34	83.67	92.84	11	0	0	5	4	4	4	4	3	4	1	0	0	25.7268636136071	0	R_V1EVxzRaOx64zlL	18 to 24	NCState	27613	NHWhite	1.48891831671601	0.638959793037049	3	High	1	NHWhite	1	1	18 to 24	1	1	3	2
659	2	1	5	5	5	5	4	7	7	7	76.34	69.44	9.3	50.99	59.44	77.61	10	1.9	0.7	5	6	3	4	2	4	4	1	0	1	24.3276472712115	0	R_3eyioxfQYIP6iFu	18 to 24	NCState	28227	NHWhite	1.68923174058806	0.332220719446184	3	High	1	NHWhite	1	1	18 to 24	1	1	1	3
660	1	1	5	4	5	5	3	1	1	2	0.28	59.86	1.27	1.55	3.38	2.39	8.4	1.1	1.4	6	6	3	4	4	4	4	3	0	0	22.3510259304256	0	R_31yd2Q59VFcQsou	18 to 24	NCState	27516	NHWhite	-1.62937435450998	-1.65432645000291	2	Low	0	NHWhite	1	1	18 to 24	1	1	3	3
661	4	2	5	3	5	4	2	5	4	4	50.65	67.42	50	67.42	67.74	81.29	7.2	0	0	3	2	3	4	3	2	3	1	0	1	21.4559633220829	0	R_1LFgjIjcExdzthS	18 to 24	NCState	27377	NHWhite	0.134829837470679	0.341596926391609	3	High	1	NHWhite	1	1	18 to 24	1	1	2	1
662	4	2	1	5	5	4	2	2	2	2	20.14	18.03	59.15	12.11	40.42	35.21	12	0.1	0	6	4	3	4	3	2	3	3	0	1	19.9111339628929	0	R_eQdfs8bIlfSXPjz	18 to 24	NCState	27603	NHWhite	-1.23529380439432	-1.19965822375458	2	Low	0	NHWhite	1	1	18 to 24	1	1	2	1
663	4	1	5	3	3	5	2	5	5	4	20.28	71.55	0.14	81.69	18.17	100	5	2	1.08343366126898	2	2	4	2	2	3	2	3	0	1	28.3424139536614	0	R_XNjJY0nxEGrsxEJ	18 to 24	NCState	27607	NHWhite	0.328596963714298	0.0230341784839731	1	Med	0	NHWhite	1	1	18 to 24	1	1	1	2
664	1	1	5	5	5	5	3	2	3	5	19.44	19.3	9.71859913918126	31.0143549181272	20	30.99	7.1	2	1	7	7	3	5	5	5	5	4	0	1	27.4636330522661	0	R_28NgoXiN505c1rX	18 to 24	NCState	77024	NHWhite	-0.469053001508273	-1.24107285475707	2	Low	0	NHWhite	1	1	18 to 24	1	1	3	3
665	2	2	5	3	5	1	4	5	5	5	81.27	92.96	0.14	91.27	81.27	80.14	3.5	1	1.4	5	7	3	5	4	4	4	3	1	1	18.1775956772252	0	R_3hmU6kIIqj7c1PB	18 to 24	NCState	28270	NHWhite	0.519421522595107	1.0181654690236	3	High	1	NHWhite	1	1	18 to 24	1	1	3	3
666	3	2	5	4	4	4	4	3	3	6	60.99	59.01	17.18	85.63	89.72	96.62	8.2	0.1	0.1	5	5	3	4	3	3	2	3	0	0	18.1679671891311	0	R_1FD76wV921tLdV5	18 to 24	NCState	28304	NHBlack	-0.0779150187554164	0.774686980195909	3	High	1	NHBlack	0	0	18 to 24	1	1	2	2
667	2	2	4	3	5	5	4	2	2	2	56.77	56.13	1.29	77.74	25.48	53.55	5	5	0	6	6	3	5	4	3	4	3	0	1	23.4930610204281	0	R_5j3IdsUvtKPCW2d	18 to 24	NCState	28768	NHWhite	-1.23529380439432	-0.145661872637635	1	Med	0	NHWhite	1	1	18 to 24	1	1	3	2
668	5	2	5	4	5	5	4	6	6	7	29.44	92.25	80.56	90.99	81.13	91.97	5	0.1	0.1	5	5	3	4	4	4	3	1	0	1	19.7394862563163	0	R_3I3H3J0JfzyeMbZ	18 to 24	NCState	27607	NHWhite	1.29515119047239	0.719226725848478	3	High	1	NHWhite	1	1	18 to 24	1	1	3	3
669	2	1	5	3	5	4	5	1	2	5	9.15	11.69	0	54.93	55.77	12.25	12	1	0	5	2	5	3	3	3	3	3	1	0	23.7478741048681	1	R_1FbkQGaXTfrYGaJ	18 to 24	NCState	27607	NHWhite	-0.863133551623939	-1.06633695768911	2	Low	0	NHWhite	1	1	18 to 24	1	1	2	2
670	1	1	5	5	5	5	4	5	2	2	61.27	29.01	9.15	80.28	20.42	71.41	7	1	1	5	5	3	4	3	3	3	1	0	1	23.4033530509669	0	R_0vnGSt8hiE2Oh2x	18 to 24	NCState	37932	NA	-0.634353532778177	-0.189052717059442	1	Med	0	NA	NA	NA	18 to 24	1	1	2	2
671	3	3	5	3	5	5	4	4	2	2	45.77	45.77	0	44.08	19.44	29.15	12	0.3	0.3	5	5	5	4	3	3	3	2	0	1	5.35208239966653	1	R_1daGSdiKGeXaOiR	18 to 24	NCState	27607	NHAsian	-0.834666956650224	-0.780707738382923	1	Med	0	NHAsian	0	2	18 to 24	1	1	2	2
672	3	3	5	4	5	4	1	5	5	5	71.13	61.83	50.99	70.56	92.82	91.27	8.7	1	0.3	6	4	3	3	3	3	3	2	0	1	24.7996122094537	0	R_1N9UDb06wl8i8dt	18 to 24	NCState	28734	NHWhite	0.519421522595107	0.740003538019605	3	High	1	NHWhite	1	1	18 to 24	1	1	2	2
673	1	1	5	4	4	5	5	7	5	7	70.42	90.99	39.3	90.99	70.14	80.42	7	1.5	1.5	5	5	3	4	4	4	4	5	0	1	22.5963408767956	0	R_1KkZuVPb3opymbH	18 to 24	NCState	27606	NHWhite	1.30169748810082	0.840801548702536	3	High	1	NHWhite	1	1	18 to 24	1	1	3	3
674	5	1	5	5	5	5	2	5	5	5	60.7	77.04	7.61	38.87	49.58	79.86	9.5	0.990155501003931	0.567245715380671	6	5	3	3	3	3	3	1	0	1	18.304755189392	0	R_3Gv7AAiRSHLqbRP	18 to 24	NCState	27519	NHAsian	0.519421522595107	0.124328992491293	3	High	1	NHAsian	0	2	18 to 24	1	1	2	2
675	1	2	5	3	4	5	4	6	2	5	58.45	79.08	27.51	69.63	58.74	81.09	7	1	0.5	5	4	3	3	2	2	2	3	0	1	17.3597285466176	0	R_2zAUevOJbTrDiIs	18 to 24	NCState	27542	NHWhite	0.138433567736297	0.428953648686756	3	High	1	NHWhite	1	1	18 to 24	1	1	1	1
676	4	4	5	4	5	5	2	5	4	5	58.06	59.35	41.29	83.23	72.9	85.81	10.2	0	0.4	2	6	2	2	2	1	3	2	0	1	23.0282113373499	0	R_3m36JMtuLMBnWpi	18 to 24	NCState	27858	NHWhite	0.325654396351488	0.529154129698327	3	High	1	NHWhite	1	1	18 to 24	1	1	1	1
677	5	1	5	5	5	5	4	1	1	4	3.24	0	0	50	19.01	3.1	8	0	0	7	2	2	3	3	3	3	1	1	0	23.0231998000196	0	R_eWoBxfT8f2Gd52F	18 to 24	NCState	27605	NHWhite	-1.24772523674837	-1.57548219502618	2	Low	0	NHWhite	1	1	18 to 24	1	1	2	2
678	3	1	5	5	4	5	3	3	5	4	60.56	100	0.7	91.83	50.99	70.42	4.5	0.9	0.7	5	5	5	3	4	3	4	2	0	1	23.4814062596875	1	R_1kZj2BE08m39pQ2	18 to 24	NCState	27707	NHWhite	-0.0720298840297964	0.618704100531316	3	High	1	NHWhite	1	1	18 to 24	1	1	3	2
679	1	1	1	1	1	2	5	1	1	1	0	49.35	0.97	62.26	0	0	5	3	4	5	5	3	4	4	4	4	3	0	0	24.3276472712115	0	R_3q9inO3hWX4eAAR	18 to 24	NCState	27587	NHWhite	-1.82019891339079	-1.3239197772852	2	Low	0	NHWhite	1	1	18 to 24	1	1	3	3
680	4	4	5	5	5	5	2	6	6	6	89.03	60.97	50.65	96.77	79.03	91.29	9.1	0	1	5	5	3	4	2	4	4	3	0	1	17.3755347510695	0	R_QncLEHEZleXGmvT	18 to 24	NCState	27615	NHWhite	1.10432663159158	0.956335044648719	3	High	1	NHWhite	1	1	18 to 24	1	1	1	3
681	2	3	5	4	5	5	3	3	4	2	34.52	18.06	13.87	63.55	28.06	45.48	6	0.9	1.4	3	6	7	5	4	4	4	4	0	1	26.6250984572975	1	R_3Jf9iCnB9WIvt6f	18 to 24	NCState	28625	NHWhite	-0.647446128035033	-0.726935942262321	1	Med	0	NHWhite	1	1	18 to 24	1	1	3	3
682	5	4	5	4	5	5	3	3	2	5	19.58	100	19.58	50.14	29.58	75.77	10	0	2	6	6	3	3	2	3	3	1	0	1	18.2384751362708	0	R_12xqIY3l70ffNcS	18 to 24	NCState	NA	NA	-0.462506703879844	-0.112201457226928	1	Med	0	NA	NA	NA	18 to 24	1	1	1	2
683	4	2	5	5	5	5	3	5	6	7	34.79	69.01	28.73	24.37	96.34	74.37	12	1.4897891229099	1	6	6	3	4	3	3	3	1	0	1	23.9961740874839	0	R_3oLnHzoTUvNkL14	18 to 24	NCState	27317	Hisp	1.09483776660034	0.0794339389214689	3	High	1	Hisp	0	0	18 to 24	1	1	2	2
684	3	2	5	5	5	5	5	6	5	6	76.22	77.65	8.02	74.5	80.52	97.71	5.5	2.2	0.2	7	7	5	5	2	4	4	3	1	0	21.8264665893831	1	R_1Ehfim5VrDx4JxA	18 to 24	NCState	27954	NHWhite	0.910559505347963	0.875470197945113	3	High	1	NHWhite	1	1	18 to 24	1	1	1	3
685	3	1	5	4	4	5	3	3	4	5	59.6	89.68	18.91	53.01	63.61	59.31	4	2	1	3	5	5	5	4	4	4	4	0	1	21.4559633220829	1	R_d5OisyycAN3iwil	18 to 24	NCState	27607	NHWhite	-0.0749724513926064	0.260640042654056	1	Med	0	NHWhite	1	1	18 to 24	1	1	3	3
686	2	2	5	4	5	5	2	5	4	5	78.39	28.06	22.26	81.29	33.87	80.65	6	1	0	5	2	4	4	1	4	3	4	0	1	22.1425109012979	0	R_1hxVOk02v2xC8pR	18 to 24	NCState	27606	NHWhite	0.325654396351488	0.10874269696216	3	High	1	NHWhite	1	1	18 to 24	1	1	1	3
687	4	2	5	4	5	5	3	5	3	4	60.56	60.7	60.7	60.85	50.99	60.56	12	0.918532729468719	0.543928027880672	6	5	3	4	1	1	2	2	0	1	32.613064249566	0	R_2PmJH9oRxsixApw	18 to 24	NCState	28120	NHWhite	-0.0589372887729399	0.0343973289438699	1	Med	0	NHWhite	1	1	18 to 24	1	1	1	1
688	5	5	5	5	5	5	3	5	5	5	70.85	29.44	29.3	70.99	60	81.69	9	0.5	0.5	5	5	2	4	4	4	4	3	1	1	24.2367942363003	0	R_sU54Qp4q51sccUN	18 to 24	NCState	27410	NHAsian	0.519421522595107	0.191195304570577	3	High	1	NHAsian	0	2	18 to 24	1	1	3	3
689	1	3	1	5	5	5	3	5	7	7	91.69	100	0	80.56	100	80.99	12	0	0	6	7	2	2	1	3	4	1	0	1	21.7992587352362	0	R_u7IvRqiOTZilEWJ	18 to 24	NCState	27606	NA	1.28860489284396	1.21257740500886	3	High	1	NA	NA	NA	18 to 24	1	1	1	2
690	3	2	5	4	5	5	4	5	4	5	54.15	50.43	18.05	59.89	70.2	70.2	6	4	2	6	5	5	5	4	4	4	2	0	0	31.927697407656	1	R_1kFDKOJbgfse4pN	18 to 24	NCState	27559	NHWhite	0.325654396351488	0.124896396042311	3	High	1	NHWhite	1	1	18 to 24	1	1	3	3
691	4	4	5	5	5	5	2	7	7	7	100	6.42	9.61	100	100	100	12	0	0	5	5	3	1	1	3	2	2	0	0	25.8270247152739	0	R_24nN4EfnW84QlM6	25 to 32	NCState	27604	NA	1.68923174058806	0.896910236507476	3	High	1	NA	NA	NA	25 to 32	0	1	1	2
692	4	3	5	5	5	4	4	2	2	2	18.16	0.23	0	8.28	9.35	8.96	12	0.5	0.2	7	6	3	5	4	4	5	3	0	1	24.2103652251382	0	R_3gTrSUQH59EzlFe	18 to 24	NCState	27606	NHWhite	-1.23529380439432	-1.80224258519506	2	Low	0	NHWhite	1	1	18 to 24	1	1	3	3
693	1	1	2	4	5	5	3	4	5	5	30.14	20	39.58	85.92	90.42	76.06	8	0.3	0	5	5	3	2	2	2.10348917743527	2	4	0	1	37.7892505314707	0	R_1H65k0FjUx8vMNR	18 to 24	NCState	27695	NHWhite	0.31910809872306	0.122121279706734	3	High	1	NHWhite	1	1	18 to 24	1	1	1	1
694	3	1	5	5	5	5	4	6	5	7	86.34	96.06	22.96	93.94	63.52	76.2	5	7	2	6	5	3	3	4	4	4	3	0	0	22.3499628730559	0	R_RV9ZdChHEIYUUY9	18 to 24	NCState	27605	NHWhite	1.10138406422877	0.933805288702925	3	High	1	NHWhite	1	1	18 to 24	1	1	3	3
695	3	3	5	3	5	5	2	4	2	2	32.56	38.16	0	57.27	37.75	59.82	7	0.5	0.3	4	3	4	3	1	1	1	3	0	1	20.1753043542818	0	R_3MGwiSkOx0KNg6B	18 to 24	NCState	27537	NHWhite	-0.834666956650224	-0.463268820182383	1	Med	0	NHWhite	1	1	18 to 24	1	1	1	1
696	4	4	5	4	5	4	2	7	6	7	83.63	68.94	49.6	58.85	57.74	93.49	12	0	0	2	3	4	4	3	3	3	2	0	1	24.6279749161123	0	R_27eTPNEoc05ql8w	25 to 32	NCState	31088	NHWhite	1.49546461434444	0.548330862128078	3	High	1	NHWhite	1	1	25 to 32	0	1	2	2
697	1	1	1	1	5	5	3	5	4	2	58.17	39.26	0	2.58	69.05	73.93	2	6	0	4	2	3	2	2	2	1	3	1	0	30.2728725600278	0	R_3NKRc0WJdcBoEwf	18 to 24	NCState	28360	NA	-0.246819280290939	-0.330856054625037	1	Med	0	NA	NA	NA	18 to 24	1	1	1	1
698	2	1	5	4	4	3	3	2	2	3	23.87	38.71	18.06	13.55	38.71	8.39	12	1	0	6	5	3	4	3	3	3	3	0	0	19.7662134078593	0	R_3qr4ERnEFXOqla5	18 to 24	NCState	27344	NHWhite	-1.04446924551351	-1.23103455255361	2	Low	0	NHWhite	1	1	18 to 24	1	1	2	2
699	4	3	5	4	5	4	3	5	3	6	61	39.02	29.29	70.72	60.56	61.36	8.1	2	1	5	5	4	4	3	2	3	2	0	0	18.8284697140709	0	R_eKjplURYP8Sb4aJ	18 to 24	NCState	27526	NHWhite	0.322711828988678	0.0348387729648293	1	Med	0	NHWhite	1	1	18 to 24	1	1	2	1
700	4	4	5	3	3	5	4	3	2	1	32.38	0	0	70.77	36.1	81.09	4.9	0.5	5	5	5	3	3	3	3	3	2	0	1	24.9610298037164	0	R_2Cqtt2DPvXj1Iuq	18 to 24	NCState	27603	NHWhite	-1.22580493940308	-0.486597347323441	1	Med	0	NHWhite	1	1	18 to 24	1	1	2	2
701	4	3	5	4	5	5	4	5	5	5	68.17	83.66	19.01	97.46	50	85.63	6	1.5	1	5	7	3	4	3	3	4	2	0	1	20.360652884371	0	R_XgFxbhiqVOq1hrb	18 to 24	NCState	27103	NHWhite	0.519421522595107	0.708238466774483	3	High	1	NHWhite	1	1	18 to 24	1	1	2	2
702	4	4	5	4	5	5	3	2	5	2	7.1	78.06	0	79.68	47.74	28.71	8	1.1	0	5	5	3	4.1743576106002	4	4	4	1	1	1	19.4696032468988	0	R_3e9MbWrnU2xXXkk	18 to 24	NCState	NA	NHWhite	-0.653992425663461	-0.361174575285066	1	Med	0	NHWhite	1	1	18 to 24	1	1	3	3
703	4	5	1	4	5	5	5	2	2	2	29.58	80.56	0	70.42	71.41	80.85	12	0	0.2	4	1	5	2	4	3	1	1	0	0	24.3942861881341	1	R_1rCHQ9bb5UusWqh	18 to 24	NCState	28601	NHWhite	-1.23529380439432	0.326855042760876	1	Med	0	NHWhite	1	1	18 to 24	1	1	3	2
704	1	1	5	4	5	4	4	2	2	2	26.93	4.58	17.77	16.05	26.36	13.18	8.6	0	0.6	2	2	4	1	1	1	1	3	0	1	19.5775508503568	0	R_3rOjN5oBLeEWwMp	25 to 32	NCState	27511	NHWhite	-1.23529380439432	-1.48921458960106	2	Low	0	NHWhite	1	1	25 to 32	0	1	1	1
705	1	1	5	4	5	5	4	4	2	5	70.56	50.85	29.72	40.56	50.99	71.41	5	1.4	0.9	6	4	2	3	2	3	3	3	1	1	22.5963408767956	0	R_1GDnySOqCCaG7j6	18 to 24	NCState	27606	NHWhite	-0.262193280007797	-0.0304821250281599	1	Med	0	NHWhite	1	1	18 to 24	1	1	1	2
706	4	3	5	5	5	5	4	7	6	6	92.9	79.35	51.61	88.71	80.97	100	6	1	0.5	5	6	2	4	3	4	4	1	0	1	19.7662134078593	0	R_2DTyGU8jQDk6gqJ	18 to 24	NCState	27519	NHWhite	1.30464005546363	1.13631405093531	3	High	1	NHWhite	1	1	18 to 24	1	1	2	3
707	1	1	5	2	5	4	4	3	2	2	34.52	69.68	17.42	61.29	69.68	54.84	2.1	2.4	1.9	4	5	3	2	1	1	1	3	0	1	30.2860494951759	0	R_2y8fvquJfrZdK2m	18 to 24	NCState	27604	NA	-1.03498038052227	0.00748973636480306	1	Med	0	NA	NA	NA	18 to 24	1	1	1	1
708	5	1	5	5	4	5	1	4	1	3	55.16	83.5	0	18.52	0.61	83.56	9.9	0	0.8	5	4	3	4	1	2	3	3	0	1	35.8708676601027	0	R_2VezkpD5vn3PZxj	18 to 24	NCState	27603	NHWhite	-0.837609524013034	-0.361842447225429	1	Med	0	NHWhite	1	1	18 to 24	1	1	1	1
709	2	2	4	5	5	5	3	2	5	5	20.14	64.51	29.72	100	85.92	100	12	4	0	6	3	3	4	3	4	4	3	0	1	23.2969611501353	0	R_1FDGrA34jfWsOAU	18 to 24	NCState	28570	NHWhite	-0.0815187490210346	0.617608517773461	3	High	1	NHWhite	1	1	18 to 24	1	1	2	3
710	4	2	5	4	5	5	3	4	5	6	70.2	49.86	27.79	71.06	63.04	86.53	8.9	1.4	1	3	5	4	1	2	1	2	2	1	1	21.7893287026243	0	R_4T8f5da2YN8hZaV	18 to 24	NCState	27540	NHWhite	0.509932657603869	0.391746861590169	3	High	1	NHWhite	1	1	18 to 24	1	1	1	1
711	2	2	5	4	5	4	5	2	2	3	42.25	10.7	7.32	29.15	98.31	23.1	3	1.4	2	5	5	3	4	4	4	3	3	0	1	19.2045384090768	0	R_86OvON9eFaqtQNb	18 to 24	NCState	6484	NHWhite	-1.04446924551351	-0.619322394051118	1	Med	0	NHWhite	1	1	18 to 24	1	1	3	3
712	4	3	5	5	5	5	3	6	5	6	100	64.79	28.59	96.06	70.14	90.99	12	0.5	0	4	2	3	3	2	2	2	2	0	1	29.1801101180327	0	R_efTZeS15JYRQ3yV	18 to 24	NCState	27603	NHWhite	0.910559505347963	0.989613525208462	3	High	1	NHWhite	1	1	18 to 24	1	1	1	1
713	4	1	5	4	5	5	3	6	7	7	81.29	77.74	37.42	100	79.03	80	6	1.5	0.5	5	1	3	3	3	4	4	3	0	1	24.9610298037164	0	R_2qxyWKKbtN41lvl	18 to 24	NCState	27607	NHWhite	1.48891831671601	0.957001648529714	3	High	1	NHWhite	1	1	18 to 24	1	1	2	3
714	5	3	5	5	5	4	4	3	3	3	18.87	11.83	0	0	33.1	17.89	12	0.5	0	3	4	5	1	3	4	2	1	0	0	29.5345098146613	1	R_3lt1vIunziRPAgw	25 to 32	NCState	27518	NHWhite	-0.650388695397843	-1.52955137501726	2	Low	0	NHWhite	1	1	25 to 32	0	1	2	3
715	1	1	5	2	3	4	4	1	1	1	10.32	0	0	7.74	0	2.58	5.1	4	3	7	5	3	4	3	3	3	3	0	0	29.1212014376691	0	R_1JCPfWHxiyIdw8P	18 to 24	NCState	28365	NA	-1.82019891339079	-1.98423729122405	2	Low	0	NA	NA	NA	18 to 24	1	1	2	2
716	4	2	5	5	5	5	3	5	5	4	81.66	68.48	39.83	79.66	58.17	68.48	8	0.3	0.7	5	5	2	4	3	2	4	1	0	1	22.2956578135677	0	R_1P0CRs7kIDrFyPE	18 to 24	NCState	66062	NHBlack	0.328596963714298	0.498456711639782	3	High	1	NHBlack	0	0	18 to 24	1	1	2	1
717	4	3	5	2	4	5	4	5	6	6	77.83	24.32	0	100	89.01	100	7	1.5	1.03468249551698	7	6	3	4	4	4	4	1	0	1	20.5977247891996	0	R_1ONs0boJjA0pAzs	18 to 24	NCState	27511	NHWhite	0.904013207719535	0.778708593262738	3	High	1	NHWhite	1	1	18 to 24	1	1	3	3
718	2	2	5	4	5	5	4	2	5	5	39.03	60.32	17.42	33.87	64.19	60	6	5	1	5	3	5	3	3	3	3	3	0	1	21.2866913623101	1	R_1IouEqNZfXjiMom	18 to 24	NCState	27517	NHWhite	-0.0815187490210346	-0.231660671087954	1	Med	0	NHWhite	1	1	18 to 24	1	1	2	2
719	3	1	5	4	4	5	3	6	5	5	69.63	67.91	81.38	60.46	64.76	74.3432190325226	8	1.60429517793953	0.977603583338902	5	6	5	4	4	4	4	2	0	1	31.796891000645	1	R_p4MVWaTeLRMbIgp	18 to 24	NCState	27606	NHAsian	0.719734946467154	0.357607572675175	3	High	1	NHAsian	0	2	18 to 24	1	1	3	3
720	3	3	5	2	4	5	2	3	2	1	48.06	84.52	19.03	61.29	69.03	63.23	10	2	0	2	3	2	1	1	1	1	1	1	0.843823344233939	18.2224007713322	0	R_1l5HCASKqSi2P9H	18 to 24	NCState	27603	NA	-1.22580493940308	0.271233262037511	1	Med	0	NA	NA	NA	18 to 24	1	1	1	1
721	4	1	5	5	5	5	2	6	4	5	38.87	9.58	19.44	30.28	51.13	61.27	12	0.5	0.5	5	7	3	5	4	5	5	1	1	1	28.3218715851494	0	R_pv1z96pSBJkxq93	18 to 24	NCState	27518	NHWhite	0.525967820223535	-0.708865983564683	1	Med	0	NHWhite	1	1	18 to 24	1	1	3	3
722	2	2	5	4	5	4	4	4	4	6	58.45	70.14	16.76	69.72	52.96	70.42	9.2	1.9	1.5	5	6	3	4	3	3	3	4	0	0	37.6569394281419	0	R_bJcf98vLdgupSnL	18 to 24	NCState	27606	NHWhite	0.31616553136025	0.241562867071805	3	High	1	NHWhite	1	1	18 to 24	1	1	2	2
723	3	1	5	4	5	4	4	4	3	4	39.56	77.32	0	28.61	48.41	61.38	12	0	0	3	6	4	2	3	2	4	3	0	0	22.8071693167608	0	R_1cSQLyksgyvP9Vs	25 to 32	NCState	27606	NHWhite	-0.259250712644987	-0.25419461003297	1	Med	0	NHWhite	1	1	25 to 32	0	1	2	1
724	3	3	4	3	4	4	3	5	3	2	24.08	5.21	18.87	50.42	21.27	25.49	7	0.8	0.2	6	6	3	4	4	4	4	1	1	1	23.6159471048341	0	R_3sdcDz64LDbx80r	18 to 24	NCState	27012	NHWhite	-0.440586406534558	-1.19530153156475	2	Low	0	NHWhite	1	1	18 to 24	1	1	3	3
725	5	1	5	5	5	5	4	5	6	7	60.14	14.51	30	86.06	100	66.06	12	0.2	0	7	6	3	3	2	3	3	1	0	0.564832889585293	24.9610298037164	0	R_3MA2RzAdfhOlv7L	18 to 24	NCState	27713	NHWhite	1.09483776660034	0.30056018740356	3	High	1	NHWhite	1	1	18 to 24	1	1	1	2
726	4	2	5	4	5	5	4	6	2	5	11.29	61.94	0.97	42.9	22.9	77.42	4	0	0.4	5	5	2	3	3	3	3	3	0	0	18.6166920909444	0	R_1IS3iBWlUCW8QDE	18 to 24	NCState	27607	NHWhite	0.138433567736297	-0.53516510131053	1	Med	0	NHWhite	1	1	18 to 24	1	1	2	2
727	3	2	5	4	5	5	4	4	4	3	20.63	83.67	6.3	30.66	38.68	25.79	8.6	2.8	2.7	3	6	3	1	2	3	1	2	0	0	23.2201435692044	0	R_0kuPuTPr24JkL8l	18 to 24	NCState	28557	NA	-0.256308145282177	-0.676237896796612	1	Med	0	NA	NA	NA	18 to 24	1	1	1	2
728	3	2	5	4	5	5	4	5	6	5	6.3	77.65	5.16	78.22	2.58	70.2	7	0	0	5	5	3	3	3	3	3	4	0	1	20.9823165284531	0	R_3oMD6nxwGpXo0Vx	18 to 24	NCState	12570	NHWhite	0.713188648838726	-0.405552296115588	1	Med	0	NHWhite	1	1	18 to 24	1	1	2	2
729	2	3	4	2	3	5	4	1	2	3	0	7.16	8.88	21.2	44.7	8.31	4	0.6	1	5	5	3	4	4	4	4	4	0	1	29.1212014376691	0	R_r0crIxMvyG5dpCN	18 to 24	NCState	27613	NHWhite	-1.24478266938556	-1.52936993261296	2	Low	0	NHWhite	1	1	18 to 24	1	1	3	3
730	4	4	5	1	5	5	2	5	2	2	50.28	28.73	60.14	18.59	28.59	39.3	8.1	1	0.5	5	5	3	1	1	1	1	3	0	1	22.4649268233448	0	R_2cCaaMp2hQgbgnT	18 to 24	NCState	27603	NHAsian	-0.634353532778177	-0.912105283876364	1	Med	0	NHAsian	0	2	18 to 24	1	1	1	1
731	4	4	5	4	4	4	3	1	1	1	0	0	0	0	0	0	8.2	0.6	0	3	4.41390069975983	3	2	2	2	3	1	0	0	22.9573553024657	0	R_3QFukIgu8v6IipA	25 to 32	NCState	NA	NHBlack	-1.82019891339079	-2.13707145573353	2	Low	0	NHBlack	0	0	25 to 32	0	1	1	1
732	2	4	4	3	3	4	3	1	1	1	14.65	100	23.8	100	68.17	22.82	4.9	0.4	0	7	5	3	4	4	4	3	3	0	1	24.3921900088698	0	R_2WPwgGtpWhJbXne	18 to 24	NCState	27332	NHWhite	-1.82019891339079	0.110113745472883	1	Med	0	NHWhite	1	1	18 to 24	1	1	3	3
733	2	4	5	5	5	5	4	5	4	7	50.42	61.69	80.99	60	83.24	72.11	12	0.2	0	6	6	3	5	4	4	4	1	1	1	22.3142018549662	0	R_2UfSJoDkl8t3Dx0	18 to 24	NCState	19087	NHWhite	0.707303514113106	0.290989410239737	3	High	1	NHWhite	1	1	18 to 24	1	1	3	3
734	3	2	3	3	4	4	3	4	5	5	27.42	28.71	0.65	49.7528223980388	43.55	49.4101601285399	8	2.1	1	2	2	3	3	3	3	3	3	0	1	23.4033530509669	0	R_2X1mMB76yE5wRut	18 to 24	NCState	27607	NHWhite	0.31910809872306	-0.659414121866656	1	Med	0	NHWhite	1	1	18 to 24	1	1	2	2
735	2	2	5	4	5	5	4	3	2	5	30.56	19.3	9.15	29.72	9.15	40.56	6.9	0.9	0.8	6	5	3	4	4	3	4	4	0	1	20.0827816694696	0	R_3fUzNMJn1LB8F0v	18 to 24	NCState	27609	NHWhite	-0.462506703879844	-1.17800123431314	2	Low	0	NHWhite	1	1	18 to 24	1	1	3	2
736	1	1	5	3	5	3	2	5	2	3	9.01	66.06	18.59	70.85	100	100	8	2	0	2	2	3	1	1	1	1	3	0	1	25.2938435344326	0	R_ehyljMwE4bSO8oh	18 to 24	NCState	27526	NHWhite	-0.443528973897368	0.436398015753401	1	Med	0	NHWhite	1	1	18 to 24	1	1	1	1
737	3	2	5	4	5	5	4	4	5	5	60.28	75.92	60.85	65.77	81.27	75.77	12	2	0	5	5	3	4	3	4	4	4	0	1	22.5963408767956	0	R_1C8k26nX0JnYg7f	18 to 24	NCState	27606	NHWhite	0.31910809872306	0.520373224658259	3	High	1	NHWhite	1	1	18 to 24	1	1	2	3
738	4	2	5	5	5	5	2	5	5	4	60.74	66.48	49.28	66.9862965127412	2.87	79.08	9	0	0.6	2	2	3	3	3	3	3	1	0	1	33.0051838992567	0	R_vGG1ekKIvgZiPQd	18 to 24	NCState	27576	NA	0.328596963714298	-0.0990374930921477	1	Med	0	NA	NA	NA	18 to 24	1	1	2	2
739	5	5	5	4	4	5	3	3	6	5	52.9	100	67.1	62.9	33.55	73.55	12	0	0	2	5	5	5	3	4	4	2	0	1	27.4085711904995	1	R_2vc7Rjv1gpN2Etg	18 to 24	NCState	27607	NHWhite	0.312561801094631	0.240213760308014	3	High	1	NHWhite	1	1	18 to 24	1	1	2	3
740	4	1	5	3	5	4	4	5	4	5	60.42	81.55	30.28	71.27	54.8993196357343	71.55	5	1.59933848362673	1	4	2	3	2	3	3	2	1	0	1	20.3711100291941	0	R_oYbmlwQTSVgr4T7	18 to 24	NCState	28374	NHWhite	0.325654396351488	0.371831562165674	3	High	1	NHWhite	1	1	18 to 24	1	1	2	2
741	4	5	5	3	4	5	4	5	6	5	2.01	89.4	11.75	88.83	59.03	60.74	9	0	0	6	5	3	4	4	4	5	2	0	1	21.6136161387939	0	R_3jUHym357nBeSH8	18 to 24	NCState	27504	NHWhite	0.713188648838726	0.0781377082631732	3	High	1	NHWhite	1	1	18 to 24	1	1	3	3
742	5	3	5	5	5	5	2	6	4	6	25.76	55.42	0	53.73	57.8	41.19	9	0.4	0.9	5	4	3	4	3	3	3	3	1	0	22.9573553024657	0	R_BRFWp3OVWvfTwHL	18 to 24	NCState	27265	NA	0.716792379104344	-0.407366983291694	1	Med	0	NA	NA	NA	18 to 24	1	1	2	2
743	1	1	1	4	5	5	3	5	5	5	57.42	0	0	78.71	1.29	100	7	1	0.597943039946026	5	5	3	4	4	4	4	3	0	1	17.1647706576663	0	R_QbPwNSmbh7wJXNL	18 to 24	NCState	28075	NHWhite	0.519421522595107	-0.362097552779586	1	Med	0	NHWhite	1	1	18 to 24	1	1	3	3
744	2	3	5	4	5	5	2	6	6	6	90.7	15.77	100	83.24	88.03	96.9	5.1	3	1	5	5	5	4	3	3	3	3	0	1	31.885215697869	1	R_27vOea5Ymlb9sDS	18 to 24	NCState	27592	NHWhite	1.10432663159158	0.657069463567881	3	High	1	NHWhite	1	1	18 to 24	1	1	2	2
745	5	3	5	5	5	5	4	6	6	6	69.68	70.65	26.77	69.03	68.71	79.03	12	1	0.1	6	6	3	4	3	3	3	2	0	0	27.3194215785617	0	R_ZJfhDnM3TkmrHHj	18 to 24	NCState	27804	NHWhite	1.10432663159158	0.506388243314019	3	High	1	NHWhite	1	1	18 to 24	1	1	2	2
746	3	1	5	2	4	4	4	3	5	4	16.2	50.56	0	60.85	0	30.14	6	2.5	1	6	6	2	4	4	4	4	3	0	1	24.0306789207328	0	R_3pYZBvcHReGewQF	18 to 24	NCState	28277	NHWhite	-0.0720298840297964	-0.977999210949852	1	Med	0	NHWhite	1	1	18 to 24	1	1	3	3
747	5	3	3	4	5	4	2	5	4	3	60.56	70.7	8.87	39.44	49.72	60.7	10	0.2	0.473314700210672	3	2	5	3	3	3	3	3	0	0	23.7162761389108	1	R_2Va24GacKtawC5P	18 to 24	NCState	28110	NHBlack	-0.0559947214101299	-0.0619605964062129	1	Med	0	NHBlack	0	0	18 to 24	1	1	2	2
748	4	3	5	5	5	4	2	5	4	6	76.2	30.14	80.42	100	71.27	81.41	8	0.4	0.5	5	5	3	3	3	3	3	4	0	1	25.1046262854279	0	R_30phPOBD54Cjqpk	18 to 24	NCState	44056	NHWhite	0.516478955232297	0.533513928018112	3	High	1	NHWhite	1	1	18 to 24	1	1	2	2
749	4	3	5	5	5	5	2	4	4	4	14.33	72.78	23.78	70.49	32.95	63.32	6	1.4	1.1	6	6	3	4	2	3	3	2	0	1	34.3295413153326	0	R_2f8Nx7JYbKqSPhr	18 to 24	NCState	27603	NHWhite	-0.0654835864013682	-0.262360831467253	1	Med	0	NHWhite	1	1	18 to 24	1	1	1	2
750	3	1	5	4	3	3	3	6	5	7	78.17	44.65	8.59	84.93	34.51	71.69	8.2	0.2	0.1	4	5	5	4	3	3	3	4	0	1	32.1952715981166	1	R_3MEWkz79IDlSeHb	18 to 24	NCState	27358	NHWhite	1.10138406422877	0.188896485771525	3	High	1	NHWhite	1	1	18 to 24	1	1	2	2
751	4	4	5	4	5	5	2	2	2	2	0	5.81	19.03	0	2.26	11.61	12	0.5	0	5	6	3	5	3	4	4	4	0	1	21.256810465246	0	R_2qflqStSnM60JsM	18 to 24	NCState	29582	NHWhite	-1.23529380439432	-1.9906122089812	2	Low	0	NHWhite	1	1	18 to 24	1	1	2	3
752	4	1	5	4	5	5	3	1	2	1	18.87	50.56	0	39.72	8.59	29.01	4.1	0.2	1	4	5	3	4	4	4	4	3	0	0	23.7340038723287	0	R_3jez9EYfVZRBolm	18 to 24	NCState	27603	NHWhite	-1.62643178714717	-1.05923514156792	2	Low	0	NHWhite	1	1	18 to 24	1	1	3	3
753	5	4	5	5	5	5	2	3	5	4	50.56	28.59	0	70.7	90.99	29.72	9	0	0	5	6	3	5	1	3	5	1	0	0	23.7478741048681	0	R_1dmMXN7smDGvaMU	18 to 24	NCState	27615	NA	-0.0720298840297964	-0.127412083547705	1	Med	0	NA	NA	NA	18 to 24	1	1	1	2
754	4	1	5	5	5	5	5	3	1	3	50.99	74.65	9.86	60.7	91.55	65.07	10	1	1	5	6	3	4	4	4	3	2	1	1	22.150882360996	0	R_27khywsWU12iLI8	18 to 24	NCState	27513	NHWhite	-1.03792294788508	0.401586993519971	1	Med	0	NHWhite	1	1	18 to 24	1	1	3	3
755	2	1	5	4	5	5	4	3	4	3	35.24	29.8	53.58	100	12.61	77.65	6	2	1	5	5	3	4	4	4	4	4	0	1	26.6250984572975	0	R_1hPWlGcwzChpa80	18 to 24	NCState	27603	NHWhite	-0.456621569154224	-0.239530969475975	1	Med	0	NHWhite	1	1	18 to 24	1	1	3	3
756	3	1	5	5	5	5	4	5	5	5	62.25	71.69	51.55	65.35	53.1	69.58	7.5	3	2	5	5	3	3	3	3	3	3	1	1	20.4260770826229	0	R_3Dh9KdF6Si5u3Ro	18 to 24	NCState	28105	NHWhite	0.519421522595107	0.242714963636176	3	High	1	NHWhite	1	1	18 to 24	1	1	2	2
757	2	2	5	4	5	5	4	6	4	7	70.7	90.85	71.13	81.27	75.49	91.69	7	1.9	1	5	4	3	4	4	4	4	4	0	1	18.0113467823282	0	R_3sBnRXOEEVW91ij	18 to 24	NCState	27603	NHWhite	0.907616937985153	0.895508228761156	3	High	1	NHWhite	1	1	18 to 24	1	1	3	3
759	1	2	5	2	2	1	4	1	3	2	29.86	100	0	0	40.14	40	8	0	0	5	2	3	3	2	2	2	1	0	1	17.4727208626015	0	R_25Kjkoke3ue6WBt	18 to 24	NCState	28075	NHWhite	-1.24184010202275	-0.601132408356791	1	Med	0	NHWhite	1	1	18 to 24	1	1	1	1
760	1	1	1	1	1	1	3	1	1	1	0	0	0	0	0	0	12	1.8	0.6	6	6	3	4	4	4	4	3	0	1	21.256810465246	0	R_2WVjXZCp4hxvuUH	18 to 24	NCState	27513	NHWhite	-1.82019891339079	-2.13707145573353	2	Low	0	NHWhite	1	1	18 to 24	1	1	3	3
761	5	2	5	5	5	5	5	3	5	2	20	39.44	0	40	44.37	54.79	10	0	0.2	4	5	3	1	2	1	2	2	0	0	22.9052978074488	0	R_1CIKMbsASuwW4g4	18 to 24	NCState	18301	NA	-0.453679001791414	-0.663005582169195	1	Med	0	NA	NA	NA	18 to 24	1	1	1	1
762	3	4	5	5	5	5	2	6	7	7	82.52	77.94	68.48	100	93.41	100	3.2	1.1	0.4	4	3	4	2	2	2	2	1	0	1	24.9610298037164	0	R_1flM9cBAmMiblw4	18 to 24	NCState	27514	NHWhite	1.48891831671601	1.22748825990025	3	High	1	NHWhite	1	1	18 to 24	1	1	1	1
763	3	3	5	5	5	4	3	5	5	5	73.35	77.36	34.67	69.05	71.63	72.49	6.1	3.2	1.8	4	2	4	3	3	3	3	1	0	1	19.5775508503568	0	R_3QS4zNP84YySg5j	25 to 32	NCState	27520	NHWhite	0.519421522595107	0.553507162521081	3	High	1	NHWhite	1	1	25 to 32	0	1	2	2
764	5	4	5	4	4	2	4	4	3	3	32.82	71.83	57.89	65.63	55.92	88.17	12	0.1	0.1	6	5	3	4	3	2	1	1	0	0	26.3201508871973	0	R_2e3I2R2UbQEqVPX	18 to 24	NCState	NA	NHWhite	-0.450075271525796	0.19204925059992	1	Med	0	NHWhite	1	1	18 to 24	1	1	2	1
765	3	2	5	5	5	5	3	3	3	3	63.85	38.92	8.89	61.22	26.82	71.14	10.1	2	0	5	5	3	2	2	2	2	1	0	1	24.2761630544424	0	R_32W9aDSH0iJNqHn	18 to 24	NCState	27455	NHWhite	-0.650388695397843	-0.195066455104681	1	Med	0	NHWhite	1	1	18 to 24	1	1	1	1
766	5	2	5	4	5	5	3	2	2	2	54.96	60.39	17.65	91.73	24.13	87.01	8	0	1	5	5	3	3	2	3	3	3	0	1	19.7662134078593	0	R_2uBQwuecl4vHThU	18 to 24	NCState	27607	NHWhite	-1.23529380439432	0.219093930109767	1	Med	0	NHWhite	1	1	18 to 24	1	1	1	2
767	4	4	5	4	5	5	3	5	4	5	76.34	80.85	64.51	90.28	30.99	77.61	6	0	0	5	5	3	4	4	4	4	3	0	1	25.0173773993094	0	R_3kv6QNFQRKGfBoz	18 to 24	NCState	24551	NHWhite	0.325654396351488	0.49102949137651	3	High	1	NHWhite	1	1	18 to 24	1	1	3	3
768	4	1	5	5	5	5	2	2	2	2	20.32	100	16.13	43.55	79.35	69.68	12	0.2	0.7	5	3	5	3	3	3	3	1	0	0	40.686863781135	1	R_RLAxokqXeHBz1Dz	18 to 24	NCState	27525	NHWhite	-1.23529380439432	0.172502456794293	1	Med	0	NHWhite	1	1	18 to 24	1	1	2	2
769	5	3	5	2	5	5	2	3	1	1	19.15	60.7	0	50.99	70.7	70.7	10	2	0	2	7	4	2	2	2	3	3	0	0	34.703049032227	0	R_tMyUc6873OnlTjP	25 to 32	NCState	27603	NHWhite	-1.4195720656467	-0.117604225731515	1	Med	0	NHWhite	1	1	25 to 32	0	1	1	1
770	4	1	5	4	4	5	4	1	2	5	8.17	70.42	0	50.99	18.03	18.87	12	3	3	6	3	5	2	2	2	3	2	1	0	29.8220059736518	1	R_2dg8gu4prvpRMOj	18 to 24	NCState	29572	NHWhite	-0.863133551623939	-0.918885543069684	2	Low	0	NHWhite	1	1	18 to 24	1	1	1	1
771	3	1	1	1	3	1	3	1	2	2	59.08	100	0	58.75	55.21	62.54	12	0	0	2	2	2	3	3	3	3	1	0	0	26.1556079360766	0	R_9FBH5Kj34YiBp0l	18 to 24	NCState	28546	NA	-1.43560722826637	0.334143032771563	1	Med	0	NA	NA	NA	18 to 24	1	1	2	2
772	1	1	5	5	5	5	4	3	5	5	52.54	34.58	16.98	58.86	52.54	53.22	10.1	2	2.2	5	4	3	3	3	3	3	4	0	1	21.6328924965542	0	R_UtIZ5K8uRUAVfmF	25 to 32	NCState	27606	NHWhite	0.118794674851013	-0.269047602617957	1	Med	0	NHWhite	1	1	25 to 32	0	1	2	2
773	1	1	5	3	4	5	3	1	1	1	50.99	50.99	0	60.7	0	50.99	5	2	1.6	5	4	3	3	4	4	4	3	0	1	23.5674082939861	0	R_3ncQCiSfly7580S	18 to 24	NCState	27527	NHWhite	-1.82019891339079	-0.562299944081506	2	Low	0	NHWhite	1	1	18 to 24	1	1	3	3
774	2	1	5	2	4	3	5	1	1	1	4.51	100	0	51.13	0	13.8	10.2	0.1	1.5	4.87840619972697	4.81071643061226	3.27157094491954	3.28084158889537	2.82411169466509	2.94590823311916	3.02925222384786	1	0	0.268211460348566	28.6966941280821	0	R_1Ld6mTquRpovHU0	18 to 24	NCState	27603	NA	-1.82019891339079	-0.908545616729709	2	Low	0	NA	NA	NA	18 to 24	1	1	1	1
775	1	1	5	5	5	5	4	4	4	4	70.7	29.44	70.42	70.7	68.73	75.92	8	0	1	3	2	3	3	1	3	3	3	0	0.86168979316566	22.3142018549662	0	R_3DdxwbbtxeahNco	18 to 24	NCState	27605	NHWhite	-0.0654835864013682	0.209811713447663	1	Med	0	NHWhite	1	1	18 to 24	1	1	1	2
776	2	2	5	5	5	5	3	5	5	5	34.23	59.2786258242355	0	61.13	52.54	55.77	9	1.3	0.5	5	5	3	4	3	4	4	4	0	1	22.6574972681195	0	R_3fIwaxfNyevdY6I	18 to 24	NCState	27606	NHWhite	0.519421522595107	-0.19167110784837	1	Med	0	NHWhite	1	1	18 to 24	1	1	2	3
777	5	3	5	5	5	5	3	7	4	5	71.41	59.15	25.07	49.15	60	70.85	8	0	0.5	3	5	5	4	3	3	3	3	0	0	27.4980756997331	1	R_3HYv7p46Oyx09po	18 to 24	NCState	27606	NHAsian	0.726281244095582	0.162085747284348	3	High	1	NHAsian	0	2	18 to 24	1	1	2	2
778	4	1	5	4	5	4	4	2	2	3	39.3	29.15	18.87	60.42	39.72	55.35	6	0.1	1.5	5	5	3	2	2	2	2	2	0	1	23.627607851729	0	R_1JCIFj1rDFCTPW2	18 to 24	NCState	28215	NA	-1.04446924551351	-0.473568287345249	1	Med	0	NA	NA	NA	18 to 24	1	1	1	1
779	1	1	5	4	5	5	2	2	2	2	64.65	57.04	0	59.72	53.52	60	12	1.5	0	5	5	4	2	2	2	2	3	0	0	20.8051032428595	0	R_1dnuLU6HAfMGAic	18 to 24	NCState	28105	NHWhite	-1.23529380439432	0.044798879290689	1	Med	0	NHWhite	1	1	18 to 24	1	1	1	1
780	4	2	3	2	4	3	2	5	4	4	61.45	48.36	31.54	60.78	41.77	39.66	12	0	0	4	7	2	2	2	1	2	3	0	0	18.2457354534086	0	R_3O7hlTFl6V9Ssvh	18 to 24	NCState	27519	NHAsian	0.134829837470679	-0.275370575006949	1	Med	0	NHAsian	0	2	18 to 24	1	1	1	1
781	3	1	5	5	5	5	4	2	2	5	9.15	71.27	29.86	4.08	9.01	19.15	12	0	0.5	5	4	3	3	3	3	3	2	0	0	22.5963408767956	0	R_1gNm99NZzSbskoX	18 to 24	NCState	27244	NHWhite	-0.662820127751891	-1.31968143062929	2	Low	0	NHWhite	1	1	18 to 24	1	1	2	2
782	5	5	5	5	5	4	2	3	5	5	71.86	72.79	38.1	72.98	57.76	86.98	10	0	0	6	5	3	3	3	3	3	1	0	1	19.2045384090768	0	R_ezFK25AFHKFyAIV	18 to 24	NCState	27610	NHWhite	0.118794674851013	0.544917595631194	3	High	1	NHWhite	1	1	18 to 24	1	1	2	2
783	2	3	5	5	5	5	3	6	7	7	100	63.11	100	100	100	100	7	1	0	5	3	3	3	1	3	3	1	1	1	22.1425109012979	0	R_cIUjtthIHUbvtzb	18 to 24	NCState	70448	NHWhite	1.48891831671601	1.2999772779265	3	High	1	NHWhite	1	1	18 to 24	1	1	1	2
784	2	5	5	3	4	4	4	5	5	5	37.42	38.71	1.94	79.03	78.39	68.71	2	1.6	0.89701478212846	5	6	3	3	1	2	4	4	0	1	33.0874991410222	0	R_zcoXq2vL8uKcZSF	18 to 24	NCState	27606	NHWhite	0.519421522595107	0.111138003146741	3	High	1	NHWhite	1	1	18 to 24	1	1	1	1
785	5	2	5	5	5	5	2	6	5	5	91.69	65.92	10	73.94	95.07	100	7	0.3	0.8	3	1	3	2	2	2	2	1	0	1	23.4930610204281	0	R_3EB7BqIW6Ejl0AA	18 to 24	NCState	27610	NHBlack	0.719734946467154	1.02835580749863	3	High	1	NHBlack	0	0	18 to 24	1	1	1	1
786	2	4	5	2	4	4	5	7	7	7	80.97	80.32	8.06	34.52	100	100	9.9	5.8	0.1	7	5	5	4	4	4	4	1	1	0	24.9980091071293	1	R_1E4XNDxbTz9sjNG	18 to 24	NCState	27606	NHWhite	1.68923174058806	0.796427489140972	3	High	1	NHWhite	1	1	18 to 24	1	1	3	3
787	1	2	5	4	5	4	2	3	3	6	56.2	78.17	2.82	65.92	24.37	53.52	6.5	1.5	0.5	5	7	2	3	3	3	3	3	0	0	23.5674082939861	0	R_2vkABvCQxOpHo6P	18 to 24	NCState	29568	NHWhite	-0.0779150187554164	-0.0894830301752305	1	Med	0	NHWhite	1	1	18 to 24	1	1	2	2
788	5	5	5	4	5	5	2	5	5	5	78.22	77.89	25.03	100	77.89	81.72	7.2	0.1	0	4	4	3	3	3	3	3	1	1	1	22.7751055320961	0	R_3HBtZClnLwHoSm4	18 to 24	NCState	27612	NHWhite	0.519421522595107	0.940008057812903	3	High	1	NHWhite	1	1	18 to 24	1	1	2	2
789	4	2	5	5	5	4	3	6	7	6	93.66	18.73	70.99	50	94.79	69.15	8.7	0.1	0	2	3	5	3	3	2	4	2	0	1	18.0113467823282	1	R_YbhxcGdK6fU7SzT	18 to 24	NCState	27606	NHWhite	1.2980937578352	0.293217233944692	3	High	1	NHWhite	1	1	18 to 24	1	1	2	1
790	5	1	5	5	5	5	3	5	5	5	70.85	71.69	0	90.42	50.28	100	5.5	0.1	0.5	6	6	5	3	4	4	4	1	1	1	22.6735503188824	1	R_3KYF7qZ74mGCJb4	18 to 24	NCState	44122	NHAsian	0.519421522595107	0.701747777384317	3	High	1	NHAsian	0	2	18 to 24	1	1	3	3
791	4	3	3	2	4	5	2	3	3	5	54.93	65.49	34.79	65.49	49.01	70.42	9	0.5	0.5	3	5	3	4	3	2	2	4	0	1	21.4559633220829	0	R_0H8erHH9ziDfcKB	18 to 24	NCState	27560	NA	-0.268739577636225	0.121530257902789	1	Med	0	NA	NA	NA	18 to 24	1	1	2	1
792	1	1	5	4	4	5	4	2	2	5	11.29	0	0.32	9.35	6.77	4.84	9.6	0	0.6	6	7	5	4	4	4	4	3	0	1	21.0052216714603	1	R_2CZWxQda3w8No6v	18 to 24	NCState	27513	NHAsian	-0.662820127751891	-1.89706890449059	2	Low	0	NHAsian	0	2	18 to 24	1	1	3	3
793	4	4	4	4	5	5	3	2	1	2	7.74	37.42	0	8.71	47.74	28.39	12	0.5	1.5	3	2	3	4	5	5	2	3	0	0	20.3472167151053	0	R_piMZpyZU2tKZ7qN	18 to 24	NCState	28327	NHWhite	-1.42906093063794	-1.17479874354489	2	Low	0	NHWhite	1	1	18 to 24	1	1	3	3
794	3	3	5	3	5	5	3	2	3	5	30.42	91.69	19.58	61.27	39.86	29.86	7	1.5	1	5	5	3	3	3	3	3	4	1	1	20.360652884371	0	R_1dadMwNLIEuTlGM	18 to 24	NCState	27455	NHWhite	-0.469053001508273	-0.280276173137383	1	Med	0	NHWhite	1	1	18 to 24	1	1	2	2
795	3	1	5	5	5	5	2	6	6	6	70.42	40.85	21.13	71.55	74.37	78.03	8.2	0.7	0.6	4	6	5	3	2	2	2	3	0	1	27.457132784088	1	R_3qqB8jXaiT26QgF	25 to 32	NCState	27530	NHWhite	1.10432663159158	0.353643815730003	3	High	1	NHWhite	1	1	25 to 32	0	1	1	1
796	4	1	5	5	5	5	3	3	3	2	24.37	9.3	0	76.06	50	86.2	6	1	1	6	2	3	3	3	3	1	1	0	0	35.8708676601027	0	R_3IWUSj3PXjRndWR	18 to 24	NCState	27606	NHWhite	-0.841213254278652	-0.296640611320408	1	Med	0	NHWhite	1	1	18 to 24	1	1	2	2
797	1	1	2	1	4	4	4	4	5	6	17.1	88.71	0	0	16.45	30.32	2.5	10.3	6.1	3	4	5	3	1	3	3	3	0	0	22.3152233648248	1	R_TodceTcPjmuFcK5	18 to 24	NCState	27896	NHWhite	0.509932657603869	-1.0268206921812	1	Med	0	NHWhite	1	1	18 to 24	1	1	1	2
798	5	5	5	4	5	5	4	5	3	3	65.77	61.97	0	56.34	60.99	60.28	8	0.2	0.4	2	1	3	1	2	2	1	3	0	1	19.5296946149448	0	R_31yFiP7yLsbzxFe	18 to 24	NCState	27265	NHAsian	-0.249761847653749	0.121304486573202	1	Med	0	NHAsian	0	2	18 to 24	1	1	1	1
799	4	4	4	3	4	3	4	5	4	5	45.21	66.48	45.49	66.2	66.76	65.92	7.5	6	1	6	6	4	2	2	3	2	1	0	1	24.2103652251382	0	R_1qf9d4QW7G6lHy6	18 to 24	NCState	28713	NHWhite	0.325654396351488	0.161843098062249	3	High	1	NHWhite	1	1	18 to 24	1	1	1	2
800	1	1	5	4	5	5	4	5	5	6	63.87	73.23	6.13	80	81.29	100	7.3	2.5	1.34502310381573	5	5	3	4	1	4	3	4	0	1	27.6338536048198	0	R_ZEJm1gH3hMll9st	18 to 24	NCState	27605	NHWhite	0.710246081475916	0.817376899861136	3	High	1	NHWhite	1	1	18 to 24	1	1	1	3
801	1	4	4	4	4	5	3	1	1	1	0	37.4305078742418	0	30.2631108876524	21.97	33.163830666008	8	2.9	0.1	6	5	3	4	3	3	3	3	0	0	17.4253607906502	0	R_1LXxuqvGPFTYbPm	18 to 24	NCState	27606	NHWhite	-1.82019891339079	-1.22916047240205	2	Low	0	NHWhite	1	1	18 to 24	1	1	2	2
802	5	4	5	4	5	5	3	6	6	6	81.27	75.7101245157592	33.5970425581474	71.69	77.0418236127247	100	8.1	0	0.5	6	5	3	3	3	2	3	1	0	1	23.3234789205094	0	R_2DMSp75ThpgQi67	18 to 24	NCState	27603	NHWhite	1.10432663159158	0.869113699023458	3	High	1	NHWhite	1	1	18 to 24	1	1	2	1
803	2	1	5	4	4	5	2	5	5	4	49.72	80.7	6.62	59.15	65.07	79.72	7	2	0.3	5	5	4	5	4	2	4	1	0	0	29.6453451736386	0	R_bpYcMLBS42qWKOd	18 to 24	NCState	27502	NHWhite	0.328596963714298	0.335778203691315	3	High	1	NHWhite	1	1	18 to 24	1	1	3	1
804	3	3	5	4	5	5	5	5	5	5	72.78	85.96	7.45	87.39	47.56	72.78	1.8	1.6	0.2	5	3	2	4	4	4	1	4	0	1	22.3142018549662	0	R_Rq5nHeY3BrcqGyZ	18 to 24	NCState	27587	NHWhite	0.519421522595107	0.567754539760755	3	High	1	NHWhite	1	1	18 to 24	1	1	3	3
805	4	2	5	5	5	5	1	4	4	4	58.74	88.54	44.99	57.31	50.72	65.9	4	0.5	1	6	7	3	4	4	4	4	3	1	1	19.3682921801105	0	R_2OVhqSqFMeGPwm6	18 to 24	NCState	28594	NHWhite	-0.0654835864013682	0.231204281904741	1	Med	0	NHWhite	1	1	18 to 24	1	1	3	3
806	5	1	5	5	5	4	4	3	4	3	30.7	40.85	0.14	83.8	70.56	40.56	8	2	1.2	5	6	5	3	2	3	3	2	1	1	23.7770475540951	1	R_uxMhw6IwhR0cqUV	18 to 24	NCState	99829	NA	-0.456621569154224	-0.160206065437134	1	Med	0	NA	NA	NA	18 to 24	1	1	1	2
807	4	3	5	4	5	5	4	2	2	3	19.58	0	0	19.44	60.42	29.44	10	0.5	0.5	2	4	3	4	4	3	4	1	0	1	23.0527459754676	0	R_28SpzNZYLyva6H9	18 to 24	NCState	27603	NHWhite	-1.04446924551351	-1.17088027806824	2	Low	0	NHWhite	1	1	18 to 24	1	1	3	2
808	3	1	5	5	5	5	3	5	3	5	70.48	61.46	0	76.14	61.35	92.11	12	1	0.5	6	2	3	2	2	2	2	1	0	1	29.1212014376691	0	R_3EzGfxHFAmRZccV	18 to 24	NCState	28546	NA	0.131887270107869	0.543648256276864	3	High	1	NA	NA	NA	18 to 24	1	1	1	1
809	4	4	5	5	5	3	3	5	5	5	40.99	91.83	62.25	82.11	81.55	100	10.1	0.1	0.1	5	5	3	4	4	4	4	1	0	1	25.1046262854279	0	R_3e2XUgAAOQ1H4W0	18 to 24	NCState	28173	NHWhite	0.519421522595107	0.799243157194562	3	High	1	NHWhite	1	1	18 to 24	1	1	3	3
810	3	2	5	4	5	4	4	4	5	5	71.13	81.83	29.44	82.25	61.55	91.13	7	2	0.5	5	5	2	5	5	5	4	2	1	1	24.2103652251382	0	R_vZG3tBFfyfhZJD3	18 to 24	NCState	28601	NHWhite	0.31910809872306	0.732682267311776	3	High	1	NHWhite	1	1	18 to 24	1	1	3	3
811	2	2	5	5	5	5	4	5	2	6	23.66	34.23	50.56	33.66	86.2	65.21	7	0.5	0.5	6	7	3	4	4	4	4	4	0	1	20.1753043542818	0	R_2XpVj8TYbetmLRh	18 to 24	NCState	27705	NHWhite	0.128944702745059	-0.326433450298238	1	Med	0	NHWhite	1	1	18 to 24	1	1	3	3
812	5	4	5	5	5	5	2	3	2	2	21.41	5.21	0	7.61	70.56	65.35	12	0.3	0.1	7	6	3	4	3	3	3	3	0	0	21.0215462869197	0	R_2VxRKvURpCmuavS	18 to 24	NCState	27712	NHWhite	-1.03498038052227	-0.859307649303222	2	Low	0	NHWhite	1	1	18 to 24	1	1	2	2
813	4	3	5	5	5	4	2	2	5	6	0	69.44	0	87.61	61.41	75.07	9.1	0.5	0	4	3	3	4	3	3	3	1	0	1	17.1647706576663	0	R_25TxmJrl69luzin	18 to 24	NCState	27614	NHBlack	0.109305809859774	0.0391084322625332	1	Med	0	NHBlack	0	0	18 to 24	1	1	2	2
814	3	2	5	3	5	5	5	5	3	5	64.93	59.15	8.87	74.65	54.51	60.28	5.5	1.2	1.2	5	5	3	4	3	3	4	3	0	1	21.9695861541834	0	R_1dc8O2gtQsFPjC9	18 to 24	NCState	28443	NHWhite	0.131887270107869	0.182284239009395	1	Med	0	NHWhite	1	1	18 to 24	1	1	2	2
815	2	1	5	4	4	4	1	5	2	6	69.69	100	100	100	81.24	100	6	1	0.5	5	4	3	4	2	4	4	1	0	0.733458803595234	22.9573553024657	0	R_2VxspbPrg1IbKK7	18 to 24	NCState	27607	NHWhite	0.128944702745059	1.19856824182153	3	High	1	NHWhite	1	1	18 to 24	1	1	1	3
816	5	5	5	4	5	5	4	3	7	7	39.44	71.13	18.87	81.41	91.13	60	10.2	0	0	2	2	4	2	3	1	1	1	0	1	24.8889174536162	0	R_3fIroLEXwQWc530	33 to 44	NCState	27606	NHWhite	0.887978045099868	0.403866622948032	3	High	1	NHWhite	1	1	Over 32	0	1	2	1
817	3	2	4	3	5	3	3	5	6	7	56.34	50.99	19.58	58.87	66.2	55.63	7.6	1.3	2	4	2	4	1	1	1	1	1	0	0	21.7688845961291	0	R_dhBGPSbsEbQ5eLv	18 to 24	NCState	28792	NHWhite	1.09483776660034	-0.00332872670265303	3	High	1	NHWhite	1	1	18 to 24	1	1	1	1
818	4	1	5	5	5	4	4	3	5	5	45.63	83.8	0	92.82	81.27	71.27	1.6	1.3	2	4	5	3	4	4	4	4	3	0	0	18.7344340160626	0	R_cN2I4kI5kFYEjhD	18 to 24	NCState	28729	NHWhite	0.118794674851013	0.635505591832519	3	High	1	NHWhite	1	1	18 to 24	1	1	3	3
819	3	1	4	2	4	4	4	2	2	4	44.84	18.71	18.71	74.52	34.84	22.26	2.5	5	3	5	6	3	4	4	4	4	3	0	0	25.7268636136071	0	R_2TZcYF4CtM7iHlI	18 to 24	NCState	28173	NHWhite	-0.8536446866327	-0.690372325409192	1	Med	0	NHWhite	1	1	18 to 24	1	1	3	3
820	2	2	4	4	5	4	4	6	2	5	83.52	65.63	26.48	66.62	68.87	82.82	10.2	0.9	0.2	2	5	5	3	2	2	2	5	0	1	22.7099589864138	1	R_2fp4oV6k4LTFvmn	18 to 24	NCState	27606	NHWhite	0.138433567736297	0.584404761886614	3	High	1	NHWhite	1	1	18 to 24	1	1	1	1
821	1	1	5	3	5	4	5	2	2	2	28.73	60.7	0.14	39.15	0.14	29.01	8.1	2.5	1.2	5	5	2	4	3	4	3	3	0	1	21.9480438960878	0	R_2ctGkN4CVGijFF4	18 to 24	NCState	28216	NA	-1.23529380439432	-0.982544346752746	2	Low	0	NA	NA	NA	18 to 24	1	1	2	3
822	4	2	5	4	5	5	3	4	3	5	23.66	9.15	0	19.3	40.85	63.38	10	1	1	3	4	3	4	1	4	4	1	0	0	23.6747726556678	0	R_3O9dEchcnbQLW5i	18 to 24	NCState	28027	NHWhite	-0.0684261537641782	-0.966452172227559	1	Med	0	NHWhite	1	1	18 to 24	1	1	1	3
823	4	1	5	4	5	5	4	2	2	2	13.52	0	0	30	45.49	38.73	8.8	0	0.4	6	6	2	5	4	4	4	3	0	1	29.2945419224172	0	R_1mIA6Zd4vrvpFsO	18 to 24	NCState	27607	NA	-1.23529380439432	-1.17876166865054	2	Low	0	NA	NA	NA	18 to 24	1	1	3	3
824	3	1	5	5	5	5	3	5	6	7	76.34	93.52	0	94.65	91.97	100	5.1	2	1.3	7	7	5	3	3	3	3	3	1	1	25.7471559864995	1	R_3J3ZOFeGwFxKUS5	18 to 24	NCState	28117	NHWhite	1.09483776660034	1.24232736081866	3	High	1	NHWhite	1	1	18 to 24	1	1	2	2
825	1	1	5	4	5	5	3	2	2	2	0	0	0	10.14	0	0	2	4	4	1	2	5	1	1	1	1	3	0	0	30.8965871837994	1	R_dii8CJSCR8m2IxP	18 to 24	NCState	28478	Hisp	-1.23529380439432	-2.06178330998936	2	Low	0	Hisp	0	0	18 to 24	1	1	1	1
826	4	4	4	4	4	4	4	2	2	2	0	0	0	2.58	0	0	12	0	0.5	4	5	3	4	4	4	4	1	0	0	24.9610298037164	0	R_1P7XSeCeZC61SWo	18 to 24	NCState	27107	NHWhite	-1.23529380439432	-2.1179153003075	2	Low	0	NHWhite	1	1	18 to 24	1	1	3	3
827	1	1	5	4	5	5	3	3	5	5	39.95	70.52	90.23	34.04	60.66	74.6	7.5	0.8	0.8	5	6	3	3	4	3	3	4	0	0	18.748506830347	0	R_5q0dOcU3Qpwrv5T	18 to 24	NCState	27604	NHWhite	0.118794674851013	-0.0668299642467637	1	Med	0	NHWhite	1	1	18 to 24	1	1	3	2
828	1	1	5	4	5	5	2	7	7	7	80.99	19.58	19.3	80.28	50.99	100	7	2	1	5	2	4	2	2	2	1	5	0	1	23.7770475540951	0	R_ue9Qb5KyLGXGiSR	18 to 24	NCState	27856	Hisp	1.68923174058806	0.335753790978824	3	High	1	Hisp	0	0	18 to 24	1	1	1	1
829	5	1	5	1	1	4	3	6	2	7	46.7	10.32	36.96	28.08	97.13	95.7	3.5	0	7	2	1	3	1	1	1	1	2	0	1	24.2103652251382	0	R_bdrOlTPAdyWVZaV	18 to 24	NCState	27606	NHWhite	0.520082685497915	-0.0549660749521651	3	High	1	NHWhite	1	1	18 to 24	1	1	1	1
830	1	2	5	5	5	5	4	5	2	5	39.58	9.86	9.15	40.28	61.55	64.37	4.5	3	1.5	3	3	6	3	3	3	3	4	0	0	23.7481086517729	0	R_3PHU3BVJWUCT0Jt	33 to 44	NCState	27707	NHWhite	-0.0618798561357499	-0.525483444910254	1	Med	0	NHWhite	1	1	Over 32	0	1	2	2
831	3	1	5	5	5	5	3	2	2	6	60.99	100	61.13	90.85	50.14	60.42	8	2	2	5	5	3	4	4	4	4	2	0	0.710041368796325	27.4636330522661	0	R_11hzufDgBUPojp4	18 to 24	NCState	32034	NHWhite	-0.471995568871083	0.532266721454186	1	Med	0	NHWhite	1	1	18 to 24	1	1	3	3
832	2	1	5	3	5	3	2	1	1	1	9.58	18.73	0.14	9.15	42.11	29.15	7	3.5	1.2	4	4	4	3	1	3	3	1	0	1	37.974406195726	0	R_ufyyJkJ5j7Z5bKp	18 to 24	NCState	27330	NA	-1.82019891339079	-1.32749369623487	2	Low	0	NA	NA	NA	18 to 24	1	1	1	2
833	4	2	5	4	5	4	4	5	3	3	89.15	69.58	32.2510656979566	81.27	80.28	75.49	12	0.918532729468719	0.543928027880672	6	5	2	4	3	3	3	2	1	0	23.0558894759765	0	R_cTjlWPxC9FcW79n	18 to 24	NCState	11771	NHWhite	-0.249761847653749	0.792793014460431	3	High	1	NHWhite	1	1	18 to 24	1	1	2	2
834	5	2	5	4	5	5	3	7	7	7	96.34	63.38	19.15	88.45	70.14	87.89	3	4.2	1	6	6	5	3	3	3	3	2	0	1	24.7996122094537	1	R_1hKcSI2rFM96pnO	18 to 24	NCState	27607	NHWhite	1.68923174058806	0.872674312275253	3	High	1	NHWhite	1	1	18 to 24	1	1	2	2
835	2	2	5	4	5	3	5	3	2	2	60.85	80.99	24.51	71.55	52.2425500058562	61.27	2	6	2	5	7	3	5	5	5	5	4	1	0	18.3090887015107	0	R_2TFxkqfHjkcqk6K	18 to 24	NCState	28803	NHWhite	-1.03498038052227	0.275049067846587	1	Med	0	NHWhite	1	1	18 to 24	1	1	3	3
836	2	2	5	4	3	5	3	3	3	3	61.13	70.42	9.01	70.99	30.56	81.27	12	0.4	0.3	4	5	3	3	3	2	3	2	0	1	26.4524753720295	0	R_3FUv98gGddoLozo	18 to 24	NCState	28115	NHWhite	-0.650388695397843	0.186515696143393	1	Med	0	NHWhite	1	1	18 to 24	1	1	2	1
837	2	2	5	5	5	4	3	2	2	3	21.27	82.54	8.03	91.13	26.06	39.3	10.1	2	1	5	5	3	3	3	3	3	3	0	1	23.7770475540951	0	R_1kHNazPRiKA5JPQ	18 to 24	NCState	78748	NHWhite	-1.04446924551351	-0.222963247068088	1	Med	0	NHWhite	1	1	18 to 24	1	1	2	2
838	5	1	5	4	5	5	2	6	6	6	91.69	87.68	38.68	94.27	76.5	100	8.2	2.1	0.9	3	4	3	1	1	1	1	1	1	1	21.9480438960878	0	R_2f3AsZ1rpEbze6X	18 to 24	NCState	NA	NA	1.10432663159158	1.19430860586257	3	High	1	NA	NA	NA	18 to 24	1	1	1	1
839	4	2	5	4	5	4	3	6	6	6	70.28	68.73	9.72	89.3	29.01	91.97	10.3	1	1.5	6	6	3	4	3	3	3	4	0	1	17.7609477497912	0	R_eksmosSCtoLf0Ih	18 to 24	NCState	27519	NA	1.10432663159158	0.447212434211056	3	High	1	NA	NA	NA	18 to 24	1	1	2	2
840	4	1	5	5	5	5	4	2	2	2	20	56.77	16.45	65.16	57.42	20	6.5	1	0.8	7	5	3	4	3	4	4	1	0	1	20.8051032428595	0	R_3dLLkdQUO85D2IN	18 to 24	NCState	28409	NHWhite	-1.23529380439432	-0.518937481856926	1	Med	0	NHWhite	1	1	18 to 24	1	1	2	3
841	2	1	3	3	4	4	5	2	2	3	38.17	60.99	39.58	70.85	40.99	28.59	5	3	1	5	4	3	4	3	3	3	3	0	0	22.5941636568851	0	R_3puwmDyJHTP3fn2	18 to 24	NCState	27539	NHWhite	-1.04446924551351	-0.371657970757582	1	Med	0	NHWhite	1	1	18 to 24	1	1	2	2
842	2	1	4	4	4	5	3	6	3	6	70.99	39.58	29.3	60.56	60.56	70.7	10	1	2	6	6	5	2	3	3	3	3	0	0	24.6915493830988	1	R_BFbs3wmPECxfY0F	25 to 32	NCState	27518	NHAsian	0.523025252860725	0.107650642259186	3	High	1	NHAsian	0	2	25 to 32	0	1	2	2
843	3	2	5	4	5	4	1	6	4	7	72.68	100	39.44	87.32	34.93	100	3	0.1	0.1	3	2	3	3	2	3	3	1	0	1	23.627607851729	0	R_3lqpWaYtNhBtNDP	18 to 24	NCState	27606	NHWhite	0.907616937985153	0.777969078048555	3	High	1	NHWhite	1	1	18 to 24	1	1	1	2
844	4	3	5	4	5	5	3	5	4	4	91.69	92.55	16.62	100	82.81	70.77	4.2	0.7	0.8	5	5	2	2	2	2	2	1	1	1	20.1190402380805	0	R_2TSkFZYgKfb2wBK	18 to 24	NCState	28311	NHWhite	0.134829837470679	1.09702675380328	3	High	1	NHWhite	1	1	18 to 24	1	1	1	1
845	5	2	5	3	5	5	3	3	5	4	10.42	61.83	0.28	8.31	19.72	36.9883406059138	1.1	0.1	0	2	6	4	3	2	4	4	1	0	1	20.3711100291941	0	R_tJv67QZREMovWal	18 to 24	NCState	28314	NHWhite	-0.0720298840297964	-1.13005732945176	1	Med	0	NHWhite	1	1	18 to 24	1	1	1	3
846	1	1	5	5	5	5	5	7	6	6	80.23	100	0	100	100	57.31	2.9	3.7	1.9	5	5	2	3	3	3	3	1	1	1	20.5977247891996	0	R_ulCCKYg2Jk76rFn	18 to 24	NCState	27609	NHWhite	1.30464005546363	1.09298166332535	3	High	1	NHWhite	1	1	18 to 24	1	1	2	2
847	2	4	5	5	5	5	2	3	5	5	61.41	14.37	23.8	28.73	61.97	55.77	5.3	1	2	7	6	4	4	2	3	2	4	1	1	17.4314629620995	0	R_1f8HeLQkScIvSaq	18 to 24	NCState	28421	NA	0.118794674851013	-0.481016155222607	1	Med	0	NA	NA	NA	18 to 24	1	1	1	2
848	2	1	5	4	5	4	3	2	3	3	61.41	71.13	58.17	50.99	34.23	82.39	7	2	0.3	2	3	3	4	2	2	2	1	1	1	35.8708676601027	0	R_3rHaBaw5vfmmknQ	18 to 24	NCState	28590	NHWhite	-0.85070211926989	0.0812366225934576	1	Med	0	NHWhite	1	1	18 to 24	1	1	1	1
849	3	2	5	5	5	4	3	4	4	5	78.97	35.65	24.65	63.23	78.69	76.32	8.9	1.9	0.9	5	6	3	4	4	3	4	2	1	1	22.5963408767956	0	R_2wjHLc1cR2Y9Y0p	18 to 24	NCState	27511	NHWhite	0.125340972479441	0.3371955197856	3	High	1	NHWhite	1	1	18 to 24	1	1	3	2
850	5	5	5	5	5	5	3	6	4	6	69.15	64.93	18.17	90.42	82.54	76.06	11.8	0	0	3	3	7	2	2	2	1	3	1	0	37.0187354252259	1	R_1g6N5jTBAb1d8uZ	25 to 32	NCState	27606	NA	0.716792379104344	0.702143911228933	3	High	1	NA	NA	NA	25 to 32	0	1	1	1
851	5	1	5	4	5	5	4	6	6	7	80.99	81.41	91.13	100	31.13	90.85	11.2	2.9	1.9	5	4	3	4	3	4	4	5	1	1	24.4327834612452	0	R_507uH7yezpvcSqt	18 to 24	NCState	27106	NHWhite	1.29515119047239	0.702900748640431	3	High	1	NHWhite	1	1	18 to 24	1	1	2	3
852	4	3	5	5	5	4	4	5	6	6	71.41	81.97	55.63	71.41	78.31	93.66	9	0	0.5	5	5	3	3	3	3	4	1	0	1	30.1138148257652	0	R_1lsmszqgZjiCBJD	18 to 24	NCState	27502	NHWhite	0.904013207719535	0.80054824697448	3	High	1	NHWhite	1	1	18 to 24	1	1	2	2
853	4	2	5	4	5	4	4	5	6	6	60.66	100	22.88	92.32	57.68	91.38	9	1.5	1.5	5	5	3	4	3	3	3	1	0	1	24.4327834612452	0	R_1r9v0B3byqqK1Hb	18 to 24	NCState	28630	NHWhite	0.904013207719535	0.832543589033953	3	High	1	NHWhite	1	1	18 to 24	1	1	2	2
854	1	2	5	4	5	5	4	7	7	7	100	100	0	100	100	100	6	2	1.8	2	1	5	2	4	2	2	4	0	1	23.2969611501353	1	R_2OPYpdDmhQjKUNq	18 to 24	NCState	27603	NHWhite	1.68923174058806	1.56226592068445	3	High	1	NHWhite	1	1	18 to 24	1	1	3	1
855	2	2	5	5	5	5	3	6	7	6	77.65	68.77	70.77	81.38	82.81	85.96	10.2	1.1	0.6	5	3	2	2	2	2	2	4	0	1	23.1724403878495	0	R_u8nyKNDEUOLsuxH	18 to 24	NCState	27517	NHWhite	1.2980937578352	0.801934789963564	3	High	1	NHWhite	1	1	18 to 24	1	1	1	1
856	4	4	2	5	3	5	4	2	1	1	29.51	100	0.29	100	79.37	58.74	5.9	1.7	1.9	3	5	2	3	3	3	3	4	0	1	25.7930641305069	0	R_1gSo1siFcrv1IeY	18 to 24	NCState	27215	NHWhite	-1.61988548951875	0.5762063626141	1	Med	0	NHWhite	1	1	18 to 24	1	1	2	2
857	3	2	5	5	5	4	5	5	5	5	77.81	38.69	26.56	68.24	60.35	69.79	3	1.1	1	6	6	5	3	3	4	4	1	0	1	24.1408725101401	1	R_O6EjP7agGcCPI89	18 to 24	NCState	27407	NHWhite	0.519421522595107	0.19993446600562	3	High	1	NHWhite	1	1	18 to 24	1	1	2	3
858	1	1	5	3	5	5	4	2	3	5	59.6	81.95	29.23	57.59	35.82	42.98	8.6	3.4	0.2	5	4	3	4	4	4	4	4	1	1	22.0469303395354	0	R_1hDUfp4Y9Tu4pMA	18 to 24	NCState	27607	NHWhite	-0.469053001508273	-0.0933718213153842	1	Med	0	NHWhite	1	1	18 to 24	1	1	3	3
859	4	2	5	5	5	5	5	6	6	6	68.13	71.73	88.58	79.71	79.82	77.19	3	2.5	0.4	2	5	5	1	2	1	1	4	1	1	22.8625457250914	1	R_5paDZIwlLYxzQkh	18 to 24	NCState	27607	NHWhite	1.10432663159158	0.651597924203558	3	High	1	NHWhite	1	1	18 to 24	1	1	1	1
860	3	4	5	5	5	4	2	2	3	3	49.3	60.99	8.59	60.7	40.14	60.85	8	0.5	0	6	6	5	5	4	4	4	3	0	1	23.627607851729	1	R_b7NAqiItqYnSLmx	18 to 24	NCState	18051	NHBlack	-0.85070211926989	-0.126760786352046	1	Med	0	NHBlack	0	0	18 to 24	1	1	3	3
861	2	1	1	2	5	4	5	1	1	1	20	90.99	9.58	81.69	9.01	19.44	8.2	1.9	1.9	6	6	6	1	3	4	4	5	0	0.535250823038765	21.8264665893831	0	R_3Pn3tsQd7mQsxlE	18 to 24	NCState	27601	NA	-1.82019891339079	-0.521357073019608	2	Low	0	NA	NA	NA	18 to 24	1	1	2	3
862	2	2	5	5	5	4	4	6	7	7	67.18	15.77	17.46	56.2	78.45	20.28	9	1	0.567245715380671	5	5	5	4	3	3	3	1	0	0	20.0876858896575	1	R_2dnLLZd5QNIJ3kU	18 to 24	NCState	37916	NHWhite	1.48891831671601	-0.370200958156696	3	High	1	NHWhite	1	1	18 to 24	1	1	2	2
863	4	4	5	5	5	5	2	3	2	2	39.26	60.46	0	79.37	8.31	67.62	6	2	0	5	5	3	3	3	4	4	1	0	1	22.6574972681195	0	R_2z6bDp5OxDsf2CW	18 to 24	NCState	28742	NHWhite	-1.03498038052227	-0.253696558649949	1	Med	0	NHWhite	1	1	18 to 24	1	1	2	3
864	5	3	5	5	5	5	2	6	7	6	68.59	92.82	80.14	90.99	18.17	63.66	12	1	0	7	6	5	3	3	3	3	1	1	0	28.7296334004973	1	R_1DolpwTeuv5FyfP	25 to 32	NCState	27606	NHAsian	1.2980937578352	0.322138782836036	3	High	1	NHAsian	0	2	25 to 32	0	1	2	2
865	1	1	5	4	5	5	4	3	2	5	60.7	65.07	8.87	60.2223821516274	29.44	60.85	5	2	1	4	3	3	4	4	4	4	4	0	1	21.0335420670841	0	R_PA2hx2gou8cjPwZ	18 to 24	NCState	27560	NHWhite	-0.462506703879844	-0.0980904746572441	1	Med	0	NHWhite	1	1	18 to 24	1	1	3	3
866	3	2	5	5	5	5	2	6	6	6	89.97	77.94	74.5	100	100	100	7.4	2.7	1.7	5	5	3	4	4	4	4	2	0	1	19.9030564237599	0	R_3ml7LaMAhGjvOWP	18 to 24	NCState	28227	NHWhite	1.10432663159158	1.33177085787853	3	High	1	NHWhite	1	1	18 to 24	1	1	3	3
867	3	2	5	4	5	5	4	3	1	2	28.17	13.66	9.15	39.58	40.56	14.79	6	4	1	4	5	5	3	3	3	3	3	1	0	27.8026902504422	1	R_3qkUfRh3Irlix7p	18 to 24	NCState	27502	NHWhite	-1.22874750676589	-1.1217880727769	2	Low	0	NHWhite	1	1	18 to 24	1	1	2	2
868	4	3	3	3	4	4	3	2	1	2	20.97	28.39	14.84	17.74	23.55	21.61	4.6	4.5	3.4	6	3	4	3	3	3	3	2	0	0	35.9494743825134	0	R_2WN2i0aXKgCtYcF	18 to 24	NCState	28365	NHWhite	-1.42906093063794	-1.30827700414035	2	Low	0	NHWhite	1	1	18 to 24	1	1	2	2
869	5	5	5	4	5	5	5	3	2	3	40	49.4526245906572	32.11	70.99	45.35	37.04	8.5	2	0.8	5	5	3	4	3	3	3	1	0	1	22.4649268233448	0	R_2EofUosq6ZVLUUO	18 to 24	NCState	8223	NHWhite	-0.844155821641462	-0.342254942910121	1	Med	0	NHWhite	1	1	18 to 24	1	1	2	2
870	2	2	4	3	4	4	1	5	4	6	37.9	100	34.13	71.42	85.14	88.55	4	2	0.5	4	2	3	3	3	3	3	3	0	0	24.1408725101401	0	R_2f86MxLoscQWW6J	18 to 24	NCState	27937	NHWhite	0.516478955232297	0.695347425645168	3	High	1	NHWhite	1	1	18 to 24	1	1	2	2
871	4	2	5	3	3	3	3	5	5	4	65.81	100	58.94	66.03	79.89	100	4.5	1.8	1	6	5	4	4	3	3	3	1	0	1	23.4033530509669	0	R_2abDmEKBoN1SZdz	18 to 24	NCState	28083	NHWhite	0.328596963714298	0.907699032863092	3	High	1	NHWhite	1	1	18 to 24	1	1	2	2
NA.3	3.39614492917166	1.88294666976218	4.91722355208411	4.47929514035343	4.8810533607184	4.63635766423494	3.40229176608909	4.45563111101996	4.240941302401	4.07412243131062	48.3324624829437	61.1306441004557	26.7404461003582	64.7785069482503	52.5057394110253	65.3042873806471	7.47304319682319	1.3536325659625	0.977603583338902	4.93129591876818	5.14841188279904	3.2126080263938	3.28805054851812	2.82411169466509	2.94590823311916	3.02925222384786	2.23599056960076	0.232645791896619	0.650341230744271	23.4350583060815	0	NA	NA	NA	NA	NA	0.0866163254873226	0.0242675820180662	1	Med	0	NA	NA	NA	NA	NA	NA	1	1
873	2	1	5	4	4	5	3	2	2	2	19.01	82.25	0	30.28	9.3	19.72	10	3	1	6	4	3	4	4	4	4	2	0	1	34.4564894966279	0	R_30eICo3faZ5UVKK	18 to 24	NCState	27606	NHWhite	-1.23529380439432	-0.968172745289849	2	Low	0	NHWhite	1	1	18 to 24	1	1	3	3
874	4	4	4	4	4	4	3	4	4	4	28.17	100	30.42	29.72	60.56	82.11	8	2	0.9	5	5	3	3	1	1	1	2	1	1	23.3322627535824	0	R_Wiom0sjfuqDRBXb	18 to 24	NCState	27344	NHWhite	-0.0654835864013682	0.0804663822400987	1	Med	0	NHWhite	1	1	18 to 24	1	1	1	1
875	4	4	5	4	5	4	3	2	1	1	10.77	23.53	0	0.45	15.25	29.4	8	0	1.5	6	5	3	4	1	3	3	1	0	0	23.7523312884464	0	R_syU2i4H9pe1oWxX	18 to 24	NCState	27606	NHWhite	-1.61988548951875	-1.5494033682113	2	Low	0	NHWhite	1	1	18 to 24	1	1	1	2
876	3	1	5	4	5	5	5	5	5	5	53.47	76.91	74.53	83.14	16.32	64.16	6	4	3	4	3	4	2	1	3	1	3	0	1	22.4649268233448	0	R_UmPRgteCDBufCq5	25 to 32	NCState	27513	NHWhite	0.519421522595107	0.0295883883649959	3	High	1	NHWhite	1	1	25 to 32	0	1	1	2
877	2	2	4	4	4	4	2	1	1	2	0	100	0	0	0	0	5	4.5	1	4	2	3	4	3	3	3	3	0	0	27.7058531223461	0	R_27rJ1hUPj0REX43	18 to 24	NCState	28312	NHWhite	-1.62937435450998	-1.42606944229372	2	Low	0	NHWhite	1	1	18 to 24	1	1	2	2
878	2	2	5	5	5	5	4	3	3	5	39.86	71.13	19.44	72.82	60.85	80.7	4	6	0.1	5	6	3	4	3	3	3	2	0	0	22.5030737258706	0	R_3htj1zruIkwwQIC	18 to 24	NCState	28731	NHWhite	-0.268739577636225	0.272525421304402	1	Med	0	NHWhite	1	1	18 to 24	1	1	2	2
879	1	1	5	1	4	5	3	3	2	2	16.62	100	26.36	79.08	26.07	86.82	6	4	0.9	2	4	3	2	1	1	1	4	1	1	21.4559633220829	0	R_3nciIqd4iUixEUJ	18 to 24	NCState	27023	NHWhite	-1.03498038052227	0.138428098299009	1	Med	0	NHWhite	1	1	18 to 24	1	1	1	1
880	4	4	5	4	4	4	2	4	3	3	60.28	70.56	28.87	59.72	54.51	70	8	2	1.03724223160787	3	1	5	4	2	4	4	3	0	1	33.1251963083417	1	R_sA0OOe3TS9JTDod	18 to 24	NCState	28625	NHWhite	-0.450075271525796	0.192210103952736	1	Med	0	NHWhite	1	1	18 to 24	1	1	1	3
881	2	2	5	5	5	5	3	6	6	6	100	76.22	77.08	76.5	61.6	100	8	3.1	1.4	5	2	5	4	3	4	3	1	1	1	24.5467457013073	1	R_SPfg2KaOKfuzaZr	18 to 24	NCState	27889	NHWhite	1.10432663159158	0.929808299107261	3	High	1	NHWhite	1	1	18 to 24	1	1	2	3
882	4	2	5	5	5	5	2	2	5	5	36.77	64.52	59.35	67.42	44.84	42.58	11	0	0.4	5	5	3	4	5	5	5	3	0	1	21.2866913623101	0	R_31bBl96BsiCNY6L	18 to 24	NCState	21029	NHWhite	-0.0815187490210346	-0.247124799830359	1	Med	0	NHWhite	1	1	18 to 24	1	1	3	3
883	2	2	5	4	5	5	4	6	6	6	64.93	19.72	92.39	80.7	90.7	76.06	7	1.5	0.3	5	6	6	4	3	3	3	3	0	1	23.1724403878495	0	R_3HAFc0y65FXIeCO	25 to 32	NCState	27545	NHWhite	1.10432663159158	0.338934303296994	3	High	1	NHWhite	1	1	25 to 32	0	1	2	2
884	1	1	5	4	4	5	2	7	2	7	100	100	0.7	100	100	100	12	1.5	0.5	2	1	6	2	1	1	2	3	0	0	31.3807828567849	0	R_3g4S8JQcxGQfUEW	33 to 44	NCState	27606	NHWhite	0.720396109369962	1.56226592068445	3	High	1	NHWhite	1	1	Over 32	0	1	1	1
885	4	3	5	4	5	4	4	6	5	5	89.4	66.19	29.51	90.54	73.64	79.37	8.9	1.5	2.8	5	5	3	4	3	3	3	2	0	1	23.2969611501353	0	R_2czo3AgPZSFUdCg	18 to 24	NCState	28348	NHAsian	0.719734946467154	0.81885748494614	3	High	1	NHAsian	0	2	18 to 24	1	1	2	2
886	2	2	5	4	5	5	4	1	4	5	8.45	0	0	50	6.48	13.8	2	4	0.3	3	2	5	2	2	1	1	2	1	1	23.2443222437465	1	R_1M52Crr8sSEL2Lq	25 to 32	NCState	27804	NHWhite	-0.475599299136701	-1.5502558358886	2	Low	0	NHWhite	1	1	25 to 32	0	1	1	1
887	1	1	5	4	5	3	4	3	4	5	6.3	74.79	0	0	4.01	0	4	2	1	5	4	3	3	3	3	3	3	0	0	18.987203097863	0	R_2Si34rr5zZ5Wd1N	18 to 24	NCState	27540	NHWhite	-0.0749724513926064	-1.52888490741257	2	Low	0	NHWhite	1	1	18 to 24	1	1	2	2
888	3	3	5	5	5	5	3	6	6	6	85.48	55.48	7.74	57.74	48.06	68.71	4	1	0	4	4	3	2	2	2	3	1	1	1	26.544442068476	0	R_Y99Mi7FdG5ff4mR	18 to 24	NCState	23322	NHWhite	1.10432663159158	0.197007855595964	3	High	1	NHWhite	1	1	18 to 24	1	1	1	1
889	5	4	5	5	5	5	3	3	5	4	82.9	76.45	20.97	79.03	38.39	87.74	8.1	1.7	1	5	5	3	3	3	2	4	4	1	1	17.754267831768	0	R_1lgZ76wtKy2AKuV	18 to 24	NCState	27607	NHWhite	-0.0720298840297964	0.556967659160344	3	High	1	NHWhite	1	1	18 to 24	1	1	2	1
890	4	4	5	4	4	5	2	5	5	5	72.92	84.18	79.78	77.52	76.22	81.31	7.7	1	2.3	2	2	6	2	3	3	3	2	0	0	33.4713027824493	0	R_2foOaMmUQVAZlph	18 to 24	NCState	27606	NHAsian	0.519421522595107	0.763225512218682	3	High	1	NHAsian	0	2	18 to 24	1	1	2	2
891	2	4	5	4	5	5	2	6	3	5	69.03	95.48	57.42	89.03	84.19	100	12	1	0.3	5	3	5	2	3	3	3	1	0	1	26.9705197090612	1	R_2fJqV1btAh1rtsg	18 to 24	NCState	28305	NA	0.332200693979916	1.10232784410543	3	High	1	NA	NA	NA	18 to 24	1	1	2	2
892	4	1	5	5	5	5	3	5	4	4	76.12	74.64	73.24	75.42	93.62	65.17	1.9	0.2	0.9	4	6	6	3	2	3	3	1	0	0	23.7089126901615	0	R_1rxNl6cgGsqGCHD	25 to 32	NCState	27606	NHAsian	0.134829837470679	0.71166641490066	3	High	1	NHAsian	0	2	25 to 32	0	1	1	2
893	2	2	5	5	5	5	3	5	6	7	52.96	68.03	40.99	55.49	67.89	72.11	5	2	0.5	7	6	6	3	3	2.94590823311916	3.02925222384786	2	0	1	23.9139117734018	0	R_2qeKD0bgEJ1YTtE	33 to 44	NCState	NA	NHWhite	1.09483776660034	0.205747876080799	3	High	1	NHWhite	1	1	Over 32	0	1	2	1
894	4	4	5	5	5	5	3	5	5	5	67.04	61.69	52.82	76.06	66.48	69.15	9.1	1	1	6	6	6	1	1	1	1	4	0	1	19.6653174942152	0	R_3FWB2SDltYZw1Sn	25 to 32	NCState	27607	NHWhite	0.519421522595107	0.383704796575588	3	High	1	NHWhite	1	1	25 to 32	0	1	1	1
895	2	2	5	5	5	5	4	5	4	5	29.01	18.59	0	9.01	18.73	29.01	7	2	2	7	6	2	5	4	4	4	3	0	1	20.3711100291941	0	R_1LHvmGcPNXbJOj4	18 to 24	NCState	27613	NHWhite	0.325654396351488	-1.36381755089931	2	Low	0	NHWhite	1	1	18 to 24	1	1	3	3
896	5	4	5	5	5	5	1	5	6	4	75.64	34.67	19.2	30.09	39.26	71.63	11.3	0	0	6	6	2	3	3	3	3	3	0	1	23.8875603554697	0	R_DuyRlhZ80pXwGOt	18 to 24	NCState	27519	NHAsian	0.522364089957917	-0.272537994596427	1	Med	0	NHAsian	0	2	18 to 24	1	1	2	2
897	1	1	5	5	5	5	4	3	6	5	70.14	88.45	9.44	72.54	82.11	79.15	7	2	1	4	5	5	2	2	3	3	4	1	1	26.6083642028876	1	R_3QGggGHBM7QWhXK	25 to 32	NCState	27607	NA	0.312561801094631	0.764109650440122	3	High	1	NA	NA	NA	25 to 32	0	1	1	2
898	3	2	4	4	4	4	5	5	5	5	60.59	70.62	12.71	63.84	60.03	59.04	5.1	2.9	3.4	5	5	6	3	3	3	3	2	0	0	23.7099248251264	0	R_1N8qcHrQfv6mTS1	25 to 32	NCState	27606	NHWhite	0.519421522595107	0.183820147684757	3	High	1	NHWhite	1	1	25 to 32	0	1	2	2
899	4	1	5	5	5	5	4	2	2	2	60	8.73	0	70.28	80.99	60.14	4	3	0	1	1	5	1	1	2	1	1	1	1	22.1425109012979	1	R_2CEs6NaU8tO3CiS	25 to 32	NCState	27610	NHWhite	-1.23529380439432	-0.0466939023787475	1	Med	0	NHWhite	1	1	25 to 32	0	1	1	1
900	1	1	5	5	5	5	3	6	2	6	64.52	28.06	20.97	88.39	62.9	73.87	10	3	2.1	5	5	5	5	4	4	2	3	0	1	29.0524382701658	1	R_1C25OVvzMegbVR4	33 to 44	NCState	27577	NHWhite	0.329258126617106	0.22654192299414	3	High	1	NHWhite	1	1	Over 32	0	1	3	3
901	5	2	5	5	5	5	4	5	4	4	68.19	30.09	9.46	78.8	55.3	80.8	8	1.5	0.3	6	5	3	2	2	2	2	3	0	1	30.2728725600278	0	R_3DvgtQyikvJ8kIY	18 to 24	NCState	27540	NHWhite	0.134829837470679	0.192156264452417	1	Med	0	NHWhite	1	1	18 to 24	1	1	1	1
902	2	4	5	4	5	5	2	3	5	5	17.74	66.45	8.71	34.52	63.23	92.26	6	4	0.8	6	3	3	3	3	4	1	4	1	1	28.3424139536614	0	R_z7ohYtZNdoUTPFL	18 to 24	NCState	27258	NHWhite	0.118794674851013	-0.101870793418623	1	Med	0	NHWhite	1	1	18 to 24	1	1	2	3
903	4	3	5	5	5	5	1	6	6	6	84.41	87.12	81.69	67.8	82.03	79.66	8	0.5	0.2	5	6	3	4	4	3	2	2	0	0	19.9006018903199	0	R_PMdj6hVKPG5omxb	18 to 24	NCState	27606	NA	1.10432663159158	0.827511067394211	3	High	1	NA	NA	NA	18 to 24	1	1	3	2
904	1	1	5	3	5	2	5	1	6	6	25.07	0	0	8.73	50.99	8.73	5.1	3	1.5	6	5	5	2	3	3	3	4	0	0	24.4072755552772	1	R_2tgQj3LBxq484GV	18 to 24	NCState	27511	NHWhite	0.102759512231346	-1.43827171219051	2	Low	0	NHWhite	1	1	18 to 24	1	1	2	2
905	1	1	5	3	4	1	5	1	2	1	3.55	55.48	0	0	2.9	7.42	7.9	0.7	1	4	6	6	4	1	3	3	5	0	0	27.894029206031	0	R_2TnPUUIhSFPJOFQ	18 to 24	NCState	27703	NA	-1.62643178714717	-1.63838767955222	2	Low	0	NA	NA	NA	18 to 24	1	1	1	2
906	5	3	5	5	5	5	2	5	4	7	85.1	71.76	78.26	70.93	91.35	80.98	5.9	0.9	1	2	5	5	4	2	4	4	1	0	0	30.6225611562334	1	R_1IGgUSa09L9Gtn5	18 to 24	NCState	27606	NHWhite	0.707303514113106	0.826747116965805	3	High	1	NHWhite	1	1	18 to 24	1	1	1	3
907	1	5	1	5	5	5	3	4	4	4	100	100	0	60	60.14	60.56	12	0	1	6	6	6	3	2	3	3	1	0	0	25.2530908327123	0	R_3DwFq9UCGyQl8V6	18 to 24	NCState	27606	NHAsian	-0.0654835864013682	0.665947706138503	3	High	1	NHAsian	0	2	18 to 24	1	1	1	2
908	4	3	5	5	5	5	5	3	4	5	30.56	39.72	10.28	49.72	8.87	10	3.9	0.9	1.5	4	6	6	1	3	3	3	4	0	1	18.9703826508245	0	R_0j14vSUOi8kNS5H	25 to 32	NCState	27606	NHAsian	-0.0749724513926064	-1.11844619602464	1	Med	0	NHAsian	0	2	25 to 32	0	1	2	2
909	1	1	5	5	5	5	4	2	2	2	61.41	61.41	20.14	67.04	19.3	75.07	9	2	2	5	3	5	5	4	4	2	1	0	1	30.8965871837994	1	R_1GUODHMkTUmo53h	18 to 24	NCState	28075	NHWhite	-1.23529380439432	-0.0366034516899777	1	Med	0	NHWhite	1	1	18 to 24	1	1	3	3
910	2	2	5	4	5	5	4	5	4	5	72.39	73.06	34.59	66.85	70.65	83.92	4.8	4	2	5	4	3	3	3	3	3	2	1	1	22.3142018549662	0	R_3pkUABcbCiuYm5i	18 to 24	NCState	28557	NHWhite	0.325654396351488	0.578958030279354	3	High	1	NHWhite	1	1	18 to 24	1	1	2	2
911	4	3	5	4	5	5	1	5	3	3	60.99	100	29.15	91.83	60.85	100	11.3	0.4	7.6	1	1	3	2	1	1	1	3	0	1	38.0587588530936	0	R_qPdUWpG5lnzTDXP	18 to 24	NCState	28391	NA	-0.249761847653749	0.920623665394829	3	High	1	NA	NA	NA	18 to 24	1	1	1	1
912	3	5	5	4	4	4	4	6	6	6	74.79	63.66	10.42	76.2	73.6041527268235	89.72	7.3	2.5	0.4	6	2	5	2	1	1	1	4	0	1	18.8812477234329	1	R_1QbGBAHO9YYKEg2	25 to 32	NCState	27587	NHBlack	1.10432663159158	0.665429807518064	3	High	1	NHBlack	0	0	25 to 32	0	1	1	1
913	1	1	5	3	4	4	4	3	5	4	34.23	60.7	18.73	69.86	59.86	60.14	7	4	0	5	5	3	4	3	3	4	4	0	1	24.746024274851	0	R_xyIJXr5zlcmzoHv	18 to 24	NCState	24551	NHWhite	-0.0720298840297964	-0.0284964474433954	1	Med	0	NHWhite	1	1	18 to 24	1	1	2	2
914	5	3	5	5	5	5	4	7	7	7	100	100	6.77	100	100	100	12	0	0	2	2	5	2	1	1	1	1	1	1	21.5822431644863	1	R_2rHPSnQ26sfOhp1	18 to 24	NCState	48012	Hisp	1.68923174058806	1.56226592068445	3	High	1	Hisp	0	0	18 to 24	1	1	1	1
915	2	2	5	5	5	5	4	5	6	5	79.66	73.35	8.31	60.46	79.94	89.68	7	2	0.5	5	5	3	3	3	3	3	4	0	1	27.3686031801129	0	R_Orp00tRC20cQ5bj	18 to 24	NCState	27214	NHWhite	0.713188648838726	0.70058097065814	3	High	1	NHWhite	1	1	18 to 24	1	1	2	2
916	1	1	5	5	5	5	5	7	7	7	100	100	0	100	100	100	10	2	1	5	6	5	5	4	5	5	4	1	0	22.7846437174356	1	R_3FJv4S4uu74GDbn	18 to 24	NCState	27502	NHWhite	1.68923174058806	1.56226592068445	3	High	1	NHWhite	1	1	18 to 24	1	1	3	3
917	3	1	5	4	4	4	3	5	5	5	78.17	60.14	1.97	54.93	78.03	81.97	6.5	0.5	0.5	5	5	5	3	1	2	2	1	0	0.818169686399838	20.360652884371	1	R_XS6r07uY4Q0WoyB	18 to 24	NCState	27613	NHWhite	0.519421522595107	0.481750690042865	3	High	1	NHWhite	1	1	18 to 24	1	1	1	1
918	5	3	5	5	5	5	1	6	6	5	90.7	100	89.86	90.99	80.42	90.7	8	0.1	0.1	2	5	5	1	1	1	1	1	0	0	22.6551215213157	1	R_20VfRyyGtf3bHFH	25 to 32	NCState	27606	NHAsian	0.913502072710773	1.20916381381605	3	High	1	NHAsian	0	2	25 to 32	0	1	1	1
919	3	1	5	4	5	5	3	4	4	4	12.9	12.26	7.42	14.52	10.97	13.87	9.2	0.3	0.3	1	2	6	3	1	1	1	3	0	0	27.0572083298501	0	R_1qestV4NEvjLV9f	55 to 64	NCState	27610	NHWhite	-0.0654835864013682	-1.65953456196766	2	Low	0	NHWhite	1	1	Over 32	0	1	1	1
920	5	1	5	5	5	4	4	6	6	6	66.45	89.35	17.74	76.45	83.87	85.16	9.1	3	1	4	6	7	5	4	3	3	2	0	1	22.4649268233448	1	R_2chm2ZSwny7JydX	25 to 32	NCState	40202	NHWhite	1.10432663159158	0.831316225692705	3	High	1	NHWhite	1	1	25 to 32	0	1	3	2
921	4	3	5	5	5	5	3	5	4	5	35.68	63.8	8	83.25	70	79.86	12	0.9	1.4	5	5	5	1	1	3	2	1	1	1	24.412118268681	1	R_bmxW89aTO7E3sTD	18 to 24	NCState	27606	NHWhite	0.325654396351488	0.329618693163537	3	High	1	NHWhite	1	1	18 to 24	1	1	1	2
922	2	1	4	4	5	3	5	1	1	2	0	100	0	0	0	0	4	5	2	5	2	3	4	4	4	3	3	1	0.329642516606493	24.2676678647243	0	R_1IskReX0hF8moQ5	18 to 24	NCState	27312	NHWhite	-1.62937435450998	-1.42606944229372	2	Low	0	NHWhite	1	1	18 to 24	1	1	3	3
923	2	4	5	3	5	4	1	6	6	6	88.06	100	74.84	100	100	98.06	9	1.3	0	6	5	5	4	3	3	3	5	0	1	20.6785001805298	1	R_Qiu5ibeKCNYpMGJ	18 to 24	NCState	27603	NHWhite	1.10432663159158	1.45986403635453	3	High	1	NHWhite	1	1	18 to 24	1	1	2	2
924	5	4	1	5	5	5	4	6	2	2	70.2	59.0252032524002	19.48	60.46	70.49	59.31	10.2	0.3	1	6	6	5	4	4	4	4	2	1	1	23.019564700701	1	R_3sz5040PxMUucwN	18 to 24	NCState	27603	NHAsian	-0.434040108906129	0.227593184290105	1	Med	0	NHAsian	0	2	18 to 24	1	1	3	3
925	2	3	5	4	5	5	4	2	2	5	59.15	63.38	50.14	63.1	51.97	68.59	4.9	4	0.6	2	2	5	3	3	3	3	3	0	1	23.1724403878495	1	R_2ykALRuY3UtOsaO	18 to 24	NCState	27606	NHWhite	-0.662820127751891	0.128144322084934	1	Med	0	NHWhite	1	1	18 to 24	1	1	2	2
926	2	2	5	4	5	5	3	5	4	2	60.8	55.59	64.6	66.15	60.66	61.64	8	0.5	0.5	5	6	5	2	3	3	3	4	0	1	23.7367716861914	1	R_1eDFbf37pDB6er1	18 to 24	NCState	27518	NHBlack	-0.246819280290939	0.120129807452869	1	Med	0	NHBlack	0	0	18 to 24	1	1	2	2
927	5	5	5	4	5	5	2	5	4	5	59.6	50.72	0	79.37	100	74.79	10.2	0.5	0	5	5	3	2	3	3	4	3	0	1	23.6290192491305	0	R_6XSeljDA2rWx6nf	18 to 24	NCState	NA	Hisp	0.325654396351488	0.570657819238423	3	High	1	Hisp	0	0	18 to 24	1	1	2	2
928	1	1	5	5	5	4	3	2	2	3	64.37	53.66	29.01	60.85	50.99	70	6	2	1	6	4	6	3	3	1	4	2	0	0	27.12457585409	0	R_2Vg1acQhS19dVMT	45 to 54	NCState	27330	NHWhite	-1.04446924551351	0.0839905832664505	1	Med	0	NHWhite	1	1	Over 32	0	1	2	1
929	1	1	5	4	5	4	4	3	5	5	65.63	39.86	29.44	80.85	70.85	60.7	4	6.5	3	7	6	5	4	4	4	3	4	0	1	20.6741568702629	1	R_2E67kuihzTpVLIe	18 to 24	NCState	27606	NHWhite	0.118794674851013	0.222426537295933	1	Med	0	NHWhite	1	1	18 to 24	1	1	3	3
930	1	2	5	4	5	4	4	4	1	4	34.65	70.7	23.52	59.58	66.2	65.07	6	6	0	5	2	3	2	2	3	3	2	0	0	28.3655162919258	0	R_qxqf33Og0aXHelb	18 to 24	NCState	27295	NHWhite	-0.646784965132225	0.0544884960317314	1	Med	0	NHWhite	1	1	18 to 24	1	1	1	2
931	5	5	5	4	5	5	5	6	5	5	56.06	70.99	50	80.7	39.72	86.34	7.5	0	0.5	5	5	5	3	3	3	3	1	0	1	22.0834773592024	1	R_1f7PBSANYQ7h485	18 to 24	NCState	27606	NHAsian	0.719734946467154	0.332843204949729	3	High	1	NHAsian	0	2	18 to 24	1	1	2	2
932	5	5	5	5	4	5	2	5	3	3	80.98	52.66	0.45	79.83	51.17	51.01	8.4	0.8	0.8	7	7	5	2	4	4	4	1	0	1	25.7471559864995	1	R_3rNYiUI6IS1M3Jy	18 to 24	NCState	27606	NHAsian	-0.249761847653749	0.196943384641174	1	Med	0	NHAsian	0	2	18 to 24	1	1	3	3
933	3	3	5	5	5	5	4	5	7	6	29.86	34.08	17.89	92.25	71.13	81.27	10	1	1	5	6	3	4	4	4	4	1	1	1	25.0592650884567	0	R_BVNTAkilugZ75Ad	18 to 24	NCState	27606	NHWhite	1.09778033396315	0.16160436649037	3	High	1	NHWhite	1	1	18 to 24	1	1	3	3
934	1	1	5	5	5	5	5	5	7	6	24.37	81.27	95.35	33.1	99.72	9.58	7	2	2	6	5	6	2	2	3	3	2	0	1	26.4524753720295	0	R_2arUWobCYyTjdf3	25 to 32	NCState	27606	NHWhite	1.09778033396315	-0.311569541896027	3	High	1	NHWhite	1	1	25 to 32	0	1	1	2
935	4	4	5	5	5	5	2	3	3	3	22.9	54.19	23.55	51.94	48.71	41.61	6.3	2	1	3	5	3	3	3	2	3	1	1	1	20.2231711743725	0	R_3maUz4pQx6t0cXP	18 to 24	NCState	15034	NHWhite	-0.650388695397843	-0.5156016946324	1	Med	0	NHWhite	1	1	18 to 24	1	1	2	1
936	4	2	5	4	5	5	3	4	5	6	50.99	60.99	19.58	82.39	85.49	71.83	6	2	1	6	2	4	2	3	3	3	1	1	1	20.7840877923089	0	R_1NEc6nyrXHquV19	18 to 24	NCState	28805	NHWhite	0.509932657603869	0.471242234920749	3	High	1	NHWhite	1	1	18 to 24	1	1	2	2
937	4	2	4	4	5	4	4	1	1	1	0	48.39	0	0	71.29	0	4	2	2	5	6	3	4	4	3	4	3	0	0	23.1272699387504	0	R_2xCOPdJmrJP5gz2	18 to 24	NCState	28078	NHWhite	-1.82019891339079	-1.25667732622403	2	Low	0	NHWhite	1	1	18 to 24	1	1	3	2
938	4	2	5	4	5	5	4	3	6	5	8.87	29.01	64.08	9.72	79.58	34.79	6	1.6	0.3	7	3	6	3	2	2	3	2	0	1	19.6653174942152	0	R_4PyjRjymTL13i5r	25 to 32	NCState	27607	NHWhite	0.312561801094631	-0.930662746213505	1	Med	0	NHWhite	1	1	25 to 32	0	1	1	1
939	2	2	5	5	5	5	2	6	7	6	61.83	82.68	50.99	79.86	80.85	91.69	10	2	1	5	6	5	4	1	4	4	1	1	1	24.2103652251382	1	R_8c3KA4zowsIpya5	25 to 32	NCState	27705	NHWhite	1.2980937578352	0.802145104891871	3	High	1	NHWhite	1	1	25 to 32	0	1	1	3
940	2	1	5	4	5	5	5	2	2	5	17.1	0	1.29	26.13	10.32	18.06	9	2	0	7	5	3	5	4	4	4	4	0	1	23.1724403878495	0	R_22tfQ2nFuMHodkq	18 to 24	NCState	27278	NHWhite	-0.662820127751891	-1.60273927737859	2	Low	0	NHWhite	1	1	18 to 24	1	1	3	3
941	5	4	5	4	5	4	4	1	1	1	0.15	4.73	6.1	4.27	13.72	6.25	9.3	0.1	0.1	4	5	4	4	2	4	4	1	1	1	23.1724403878495	0	R_2wubW4m3DbcMx3I	18 to 24	NCState	27605	NHWhite	-1.82019891339079	-1.91996276358464	2	Low	0	NHWhite	1	1	18 to 24	1	1	1	3
942	5	4	5	5	5	5	4	7	7	7	100	89.68	28.08	100	89.4	100	12	0.1	0	5	5	4	1	1	1	1	1	1	1	19.2045384090768	0	R_2xPPeJjqoA88wrz	18 to 24	NCState	28645	NHWhite	1.68923174058806	1.4091429086727	3	High	1	NHWhite	1	1	18 to 24	1	1	1	1
943	1	3	3	4	5	4	2	4	2	4	61.13	39.58	0	71.27	50.85	62.39	9	1	0.567245715380671	5	6	5	3	3	4	2	3	0	0	21.6178726346741	1	R_125PPHQPXWOjFfL	18 to 24	NCState	27606	NHWhite	-0.453017838888606	-0.021373068072821	1	Med	0	NHWhite	1	1	18 to 24	1	1	2	3
944	4	4	5	4	5	5	4	6	5	5	80.7	91.27	19.15	91.41	60.56	100	5	0.8	0	6	6	6	2	3	3	3	1	0	0	25.1046262854279	0	R_3l95OAEYMntsHvP	25 to 32	NCState	27695	NHAsian	0.719734946467154	0.997979038179103	3	High	1	NHAsian	0	2	25 to 32	0	1	2	2
945	2	2	5	4	5	4	5	3	4	5	40.42	2.54	0	25.21	3.24	24.08	6	2	0.2	5	3	4	5	4	4	4	4	0	0	23.0558894759765	0	R_20URqVOdO4ujz0t	18 to 24	NCState	27511	NHWhite	-0.0749724513926064	-1.42783662965406	2	Low	0	NHWhite	1	1	18 to 24	1	1	3	3
946	5	5	5	5	5	5	1	6	6	6	100	64.47	64.76	87.11	62.75	83.67	12	0.2	0.3	5	3	3	3	3	3	2	3	0	1	22.6210079538803	0	R_UcEVzqG7scL17Xz	18 to 24	NCState	28075	NA	1.10432663159158	0.80971210510744	3	High	1	NA	NA	NA	18 to 24	1	1	2	2
947	4	2	5	5	5	5	4	3	2	4	10.14	50.99	0	30.42	19.58	29.58	8	3	0	5	2	3	5	4	4	4	1	1	1	21.2164424328849	0	R_Rte97YtyoD2mMFP	18 to 24	NCState	28078	NHWhite	-0.653331262760653	-1.10232214747503	2	Low	0	NHWhite	1	1	18 to 24	1	1	3	3
948	4	3.11975509304573	5	5	5	4	3	2	5	3	79.66	0	17.19	58.74	69.63	70.49	9	1	0.1	2	4	5	3	1	1	2	3	0	1	30.1138148257652	1	R_1N3Rx8ob2v7kkcM	18 to 24	NCState	27616	NHWhite	-0.463167866782653	-0.0569728943404932	1	Med	0	NHWhite	1	1	18 to 24	1	1	1	1
949	3	5	5	5	5	5	3	5	3	5	38.73	59.52	28.63	19.09	68.89	56.82	8	2	0	3	3	3	2	1	1	2	3	0	0	25.6781959875096	0	R_tMqF4Qy6gLTtBKh	18 to 24	NCState	28027	NHWhite	0.131887270107869	-0.338074946639324	1	Med	0	NHWhite	1	1	18 to 24	1	1	1	1
950	1	1	1	2	3	4	5	5	2	3	15.76	89.11	59.03	79.66	27.22	77.36	6	2	2	3	6	3	4	3	2	3	5	0	0	24.9980091071293	0	R_334l53fyTtlJibs	18 to 24	NCState	27605	NHWhite	-0.443528973897368	-0.00418019691499203	1	Med	0	NHWhite	1	1	18 to 24	1	1	2	1
951	5	3	5	4	5	4	2	5	5	5	40.65	56.45	23.55	57.74	57.1	60.32	10.1	0.4	1.5	3	5	3	3	3	3	3	1	0	0	21.9268569523996	0	R_1QzUiI9FQXny5Xn	18 to 24	NCState	27607	NHWhite	0.519421522595107	-0.120960654847593	3	High	1	NHWhite	1	1	18 to 24	1	1	2	2
952	5	5	5	5	5	5	1	3	6	5	83.73	57.29	51.53	80.51	69.07	76.61	9.5	0.5	0	4	6	4	3	3	3	4	1	0	0.695224664753683	42.5733827246201	0	R_2dtowbk4jYcz7zA	25 to 32	NCState	27603	NA	0.312561801094631	0.58413672008163	3	High	1	NA	NA	NA	25 to 32	0	1	2	2
953	4	3	5	5	5	5	2	5	3	5	64.31	30.2	55.29	90.98	93.33	71.37	12	1	0	6	6	6	3	3	3	3	1	0	1	28.3218715851494	0	R_1dLTPUoblWYO04b	18 to 24	NCState	27606	NHWhite	0.131887270107869	0.469400711841842	3	High	1	NHWhite	1	1	18 to 24	1	1	2	2
954	5	3	5	5	5	5	2	7	6	6	89.68	69.03	18.06	68.39	16.77	84.52	8	1	0.5	7	5	5	4	2	4	4	1	0	1	23.1724403878495	1	R_1EcApo8be3T8l6r	25 to 32	NCState	27607	NHWhite	1.30464005546363	0.287892333934088	3	High	1	NHWhite	1	1	25 to 32	0	1	1	3
955	5	5	5	4	5	4	4	5	5	6	71.41	60.14	10.28	80.28	60.56	29.58	10.3	2.1	0.9	6	6	6	3	4	4	4	1	0	1	20.7253902036149	0	R_111P4eG9lFvq3Ph	25 to 32	NCState	27606	NHAsian	0.710246081475916	0.0911373599479204	3	High	1	NHAsian	0	2	25 to 32	0	1	3	3
956	2	3	5	3	5	5	3	5	5	5	91.94	56.77	23.87	87.74	86.45	85.81	6	1	1.2	2	4	3	3	2	2	2	4	0	1	21.1437549183853	0	R_2SGfVQOiDgIfVP2	18 to 24	NCState	27606	NA	0.519421522595107	0.895011106015691	3	High	1	NA	NA	NA	18 to 24	1	1	1	1
957	1	1	5	5	5	5	4	5	4	5	59.01	64.65	14.65	70	43.8	59.86	4.1	6.1	1.9	5	6	5	2	3	3	3	2	0	0	24.4075372744478	1	R_31NlbQCCZuPerbH	25 to 32	NCState	27713	NHWhite	0.325654396351488	0.0596305387068465	3	High	1	NHWhite	1	1	25 to 32	0	1	2	2
958	3	1	5	2	3	5	4	1	1	1	0	13.24	0	0	9.15	29.15	6	0	0	6	5	3	4	4	4	4	1	0	0	23.7523312884464	0	R_2Eog7ACoFJe95qa	18 to 24	NCState	27617	NHWhite	-1.82019891339079	-1.75277891426934	2	Low	0	NHWhite	1	1	18 to 24	1	1	3	3
959	2	1	1	3	5	5	3	3	6	3	78.31	20.28	15.21	71.3873010809726	74.37	79.15	5	1	0.2	3	3	5	1	2	3	3	1	0	0	29.9976109285552	1	R_1LROVSG1myV0mG8	18 to 24	NCState	NA	NHAsian	-0.0690873166669864	0.272620604402425	1	Med	0	NHAsian	0	2	18 to 24	1	1	1	2
960	1	1	5	5	5	5	3	3	3	5	66.34	67.75	0.85	56.9	62.25	38.73	9.1	1.3	0.8	6	3	4	4	3	3	3	1	0	1	25.7471559864995	0	R_2y1ndJON8ndjeJV	18 to 24	NCState	27921	NHWhite	-0.268739577636225	0.0166078963522425	1	Med	0	NHWhite	1	1	18 to 24	1	1	2	2
961	2	1	1	1	2	2	3	4	5	5	62.39	79.58	60.7	65.63	94.93	85.21	5	1	0.644412618938584	7	5	3	3	3	4	2	3	0	1	27.4384139218233	0	R_2PB6gfk0spKJsPt	18 to 24	NCState	27316	NA	0.31910809872306	0.735290580518294	3	High	1	NA	NA	NA	18 to 24	1	1	2	3
962	3	2	5	4	5	5	4	7	6	7	86.2	71.97	19.01	100	76.76	90.14	7	2	0	5	7	3	4	4	1	4	1	1	1	22.4649268233448	0	R_1jH4RLQQmELdp5W	18 to 24	NCState	28409	NHWhite	1.49546461434444	1.01193830296957	3	High	1	NHWhite	1	1	18 to 24	1	1	3	1
963	3	1	5	4	5	4	5	2	5	5	19.44	0	0	9.15	9.44	19.44	5	1	1	7	5	5	5	4	4	4	4	0	1	19.9688238429731	1	R_2sd5RnlYawJSKwU	18 to 24	NCState	28278	NHWhite	-0.0815187490210346	-1.70777452577266	2	Low	0	NHWhite	1	1	18 to 24	1	1	3	3
964	3	2	5	5	5	4	3	4	3	3	50.14	23.38	0	14.23	16.48	45.07	12	2.5	0.9	5	5	3	4	4	5	5	4	0	0	20.8051032428595	0	R_3nveBETcM8y7ili	18 to 24	NCState	27514	NHWhite	-0.450075271525796	-1.03084428681087	2	Low	0	NHWhite	1	1	18 to 24	1	1	3	3
965	5	5	5	5	5	5	5	4	4	3	9.01	18.87	9.58	70.85	19.86	19.58	8	0	0	6	6	5	1	3	3	3	1	0	0	23.627607851729	1	R_2E5Kh9FNqNTXQwL	25 to 32	NCState	27606	NHAsian	-0.256308145282177	-1.11262298499789	2	Low	0	NHAsian	0	2	25 to 32	0	1	2	2
966	2	3	5	4	5	5	4	5	6	6	31.27	61.13	70	29.58	93.8	70.14	6	3	3	4	6	6	4	3	3	3	2	0	1	25.0592650884567	0	R_8ka0lKv8U8aiIrD	18 to 24	NCState	27502	NHWhite	0.904013207719535	-0.0149810206198345	3	High	1	NHWhite	1	1	18 to 24	1	1	2	2
967	2	2	5	4	5	5	2	2	4	5	65.63	43.8	63.38	29.15	81.27	73.24	7.1	2.9	1.9	2	4	5	4	4	4	4	4	0	1	18.7768492443007	1	R_pLWY8TZG3OmyKNb	18 to 24	NCState	27607	NA	-0.275285875264654	0.0401759496874365	1	Med	0	NA	NA	NA	18 to 24	1	1	3	3
968	2	1	5	5	5	5	2	2	3	3	60.39	72.65	30.96	72.08	69.83	82.79	9.3	3.1	0.4	6	5	3	5	4	3	4	2	0	0.842064567188745	22.3142018549662	0	R_2Vlol5T362lzJDx	18 to 24	NCState	28227	NHWhite	-0.85070211926989	0.512013175845707	1	Med	0	NHWhite	1	1	18 to 24	1	1	3	2
969	3	2	4	3	4	5	3	2	2	3	9.44	70.99	0	8.73	41.27	61.27	7	1	0	5	6	6	3	3	3	3	2	0	0	23.0558894759765	0	R_0DtZDUU4lKt9gK5	25 to 32	NCState	27606	NHAsian	-1.04446924551351	-0.72252366301518	1	Med	0	NHAsian	0	2	25 to 32	0	1	2	2
970	3	3	5	4	5	5	4	3	5	5	71.13	62.82	24.93	79.15	61.69	100	7.6	3	0.2	6	5	5	4	3	3	4	5	0	1	21.9695861541834	1	R_3k4BylZjDmwSBWX	18 to 24	NCState	27603	NHWhite	0.118794674851013	0.642901155483222	3	High	1	NHWhite	1	1	18 to 24	1	1	2	2
971	4	1	5	4	5	5	3	1	2	3	0	29.3	17.75	8.03	0	39.72	12	1	0.567245715380671	5	5	5	3	3	4	4	2	0	0	29.2133936068426	1	R_1DGQe8JH66PKk6g	25 to 32	NCState	27519	NHWhite	-1.24478266938556	-1.56755785746058	2	Low	0	NHWhite	1	1	25 to 32	0	1	2	3
972	2	1	5	3	4	3	4	3	3	6	9.17	42.69	2.01	58.74	36.68	24.07	6	2	1.3	5	5	3	3	3	3	3	2	0	0	25.6229593348076	0	R_1GHSSpKWxpBzNeP	18 to 24	NCState	28075	NHWhite	-0.0779150187554164	-0.871370024912805	1	Med	0	NHWhite	1	1	18 to 24	1	1	2	2
973	3	2	1	4	5	4	4	6	4	6	38.4	39.83	38.4	60.46	57.88	29.51	7	1	0.597943039946026	6	6	3	5	4	4	4	4	1	0	27.4085711904995	0	R_2D5oM0ZThdWWohZ	18 to 24	NCState	10901	NHWhite	0.716792379104344	-0.463507023231546	1	Med	0	NHWhite	1	1	18 to 24	1	1	3	3
974	4	1	5	4	5	4	3	5	4	3	34.96	70.77	61.03	64.76	9.17	63.9	5	2	0.1	2	2.34902688454408	4	1	1	1	1.26092445546065	1	0	1	19.7394862563163	0	R_9zgOsLUjGYTS8Fz	18 to 24	NCState	27606	NHBlack	-0.0559947214101299	-0.342216947087422	1	Med	0	NHBlack	0	0	18 to 24	1	1	1	1
975	5	3	5	5	5	5	4	5	5	5	69.68	17.42	0.65	100	38.71	59.35	6	0	0	6	3	6	2	2	2	2	1	0	1	29.2945419224172	0	R_3GlleLu8CB76Zhd	25 to 32	NCState	27606	NHAsian	0.519421522595107	-0.017248322875581	3	High	1	NHAsian	0	2	25 to 32	0	1	1	1
976	4	2	5	5	5	5	3	3	6	5	82.23	87.68	9.46	79.94	85.1	100	9	1	1	5	6	4	4	3	3	3	4	0	1	23.0282113373499	0	R_SI5ERUndRlChYiJ	18 to 24	NCState	33708	NHWhite	0.312561801094631	1.0831485184424	3	High	1	NHWhite	1	1	18 to 24	1	1	2	2
977	3	1	5	5	5	5	4	5	7	5	90.42	62.11	80.56	64.65	69.86	91.27	4	1	1	5	5	3	4	4	4	4	2	0	0	26.6250984572975	0	R_psKB7QqiaTypKUN	18 to 24	NCState	27607	NA	0.906955775082345	0.667019164531349	3	High	1	NA	NA	NA	18 to 24	1	1	3	3
978	2.69066237401519	1.99139366199962	5	5	5	5	5	2	2	3	50.28	60.14	60.85	50.99	50.99	61.97	5	2	0	6	6	6	4	3	4	4	3	0	1	24.9610298037164	0	R_2YcdTpkix5JeBk5	25 to 32	NCState	27610	NHWhite	-1.04446924551351	-0.107571957296462	1	Med	0	NHWhite	1	1	25 to 32	0	1	2	3
979	3	2	5	5	5	5	2	6	5	7	98.17	40.28	19.86	80.56	91.97	92.25	10	1.5	0.5	5	4	5	2	3	3	1	1	0	1	27.4567135176094	1	R_2rI8rQDnBMU9smw	25 to 32	NCState	27607	NHWhite	1.10138406422877	0.86062551778315	3	High	1	NHWhite	1	1	25 to 32	0	1	2	2
980	5	5	5	5	5	5	5	5	5	5	71.33	71.18	72.17	75.56	70.48	81.21	10	0.2	0.2	2	2	6	2	3	2	2	1	0	0	23.3534294662127	0	R_3oNQteTm2UkTQNC	25 to 32	NCState	NA	NHAsian	0.519421522595107	0.60062418680785	3	High	1	NHAsian	0	2	25 to 32	0	1	2	1
981	1	1	1	1	5	1	1	1	1	1	0	100	0	22.92	0	53.58	11.6	0.4	0.2	2	2	5	1	1	1.27516107427101	1	3	0	1	33.6566165699729	1	R_2e2w3klrNfD1RJR	18 to 24	NCState	28311	NHWhite	-1.82019891339079	-0.849093135728281	2	Low	0	NHWhite	1	1	18 to 24	1	1	1	1
982	1	1	5	3	4	5	4	2	2	2	20.97	100	25.81	29.68	43.87	80.65	12	3	0.3	2	5	3	4	4	4	4	3	0	1	21.7882307268772	0	R_0uFufh0BXkliO0F	18 to 24	NCState	27607	NHWhite	-1.23529380439432	-0.109348279729622	1	Med	0	NHWhite	1	1	18 to 24	1	1	3	3
983	3	2	5	4	5	4	3	5	3	4	40.99	50.99	0	70.14	81.83	61.55	7	1.5	0.5	6	5	3	3	2	2	2	3	1	1	21.7992993619123	0	R_2X7KoL2YUvn8PQf	18 to 24	NCState	28117	NHWhite	-0.0589372887729399	0.130174783805747	1	Med	0	NHWhite	1	1	18 to 24	1	1	1	1
984	4	3	5	5	5	5	3	5	7	7	86.25	67.05	81.66	73.64	84.81	100	9.5	0.669347886723558	0.543928027880672	6	6	5	3	3	3	2	3	1	1	25.2171476068917	1	R_1mXbbo0wNvvQ3VV	18 to 24	NCState	27606	NA	1.28860489284396	0.917028320038257	3	High	1	NA	NA	NA	18 to 24	1	1	2	2
985	5	1	5	5	5	4	2	2	2	2	0.14	100	0.14	0	0.14	24.51	12	0	1	1	2	3	2	2	2	2	3	0	1	25.7471559864995	0	R_1rxNatc8qvD2SgI	18 to 24	NCState	27606	NA	-1.23529380439432	-1.23789956875773	2	Low	0	NA	NA	NA	18 to 24	1	1	1	1
986	1	1	4	3	5	4	2	2	2	2	0	14.35	0.79	0	16.16	29.83	7.1	8	8.1	5	6	4	3	3	3	3	3	0	0.409420378073885	20.1588347180742	0	R_22td4lnSza1gbGy	18 to 24	NCState	27537	NA	-1.23529380439432	-1.68698524487535	2	Low	0	NA	NA	NA	18 to 24	1	1	2	2
987	4	3	5	3	4	4	4	2	4	3	22.64	79.94	7.74	47.28	79.08	24.07	6	0	0	6	6	5	5	2	4	4	3	0	0	26.3201508871973	1	R_3HphNJnZXskp7KX	18 to 24	NCState	27606	NHWhite	-0.656934993026272	-0.273713167827267	1	Med	0	NHWhite	1	1	18 to 24	1	1	1	3
988	3	2	4	4	5	5	4	5	5	5	71.55	51.41	18.59	70.99	60	62.11	5.1	2.9	1.2	5	4	5	2	3	3	3	4	0	1	23.3129532885678	1	R_31yjwvqsJ9dr472	55 to 64	NCState	27539	NA	0.519421522595107	0.203884082340483	3	High	1	NA	NA	NA	Over 32	0	1	2	2
989	1	2	5	3	4	5	3	3	6	5	59.2	25.53	25.65	73.35	43.05	64.01	3.5	8	2.5	5	5	3	2	3	2	4	2	0	0.65412841145734	22.5963408767956	0	R_1iqXUIErpMgOp7a	18 to 24	NCState	NA	NHWhite	0.312561801094631	-0.16637926633148	1	Med	0	NHWhite	1	1	18 to 24	1	1	2	1
990	5	5	5	5	5	5	5	6	2	2	52.58	52.26	22.58	52.58	52.58	78.71	10.1	0.2	0	5	5	3	3	3	3	3	1	0	0	23.8182561263082	0	R_1SqcrlGHCPVs9oJ	18 to 24	NCState	29720	Hisp	-0.434040108906129	0.00415316003927903	1	Med	0	Hisp	0	0	18 to 24	1	1	2	2
991	1	2	5	5	5	5	3	1	4	2	19.35	5.16	9.03	4.52	42.58	25.81	8	4	1	5	5	3	4	4	4	4	1	0	1	26.5810588331952	0	R_2qgwfNdf4NGLEcU	18 to 24	NCState	27569	NHWhite	-1.04807297577913	-1.40843738977254	2	Low	0	NHWhite	1	1	18 to 24	1	1	3	3
992	1	1	5	5	5	5	4	6	4	5	69.86	100	80.7	100	100	100	6	3	3	5	6	3	5	4	4	4	4	0	1	21.4125196156294	0	R_1juO5TlTpZZMqBm	18 to 24	NCState	NA	NHWhite	0.525967820223535	1.34095472608398	3	High	1	NHWhite	1	1	18 to 24	1	1	3	3
993	1	1	5	5	5	5	4	6	6	6	70.7	44.23	98.87	60.56	81.55	81.69	10.1	2	1	5	7	5	4	4	4	4	5	0	1	32.9220658441317	1	R_3n0m7ZtRHQ6RSuU	25 to 32	NCState	27606	NHWhite	1.10432663159158	0.379938113374536	3	High	1	NHWhite	1	1	25 to 32	0	1	3	3
994	1	1	5	5	5	5	5	5	5	7	59.35	70.97	21.61	70.65	83.55	60.65	5.5	5.3	3.3	6	3	3	4	3	4	1	5	0	1	24.2103652251382	0	R_elmlu3AILuggdnH	18 to 24	NCState	28748	NHWhite	0.901070640356725	0.416940048247468	3	High	1	NHWhite	1	1	18 to 24	1	1	2	3
995	1	1	5	5	5	5	3	3	6	6	20.14	94.23	9.15	100	81.13	81.27	8.1	5	1.5	2	2	5	4	4	4	4	1	1	1	22.2985199579867	1	R_2wo5C2e9nrDzbRe	18 to 24	NCState	27607	NHWhite	0.50338635997544	0.650676622565619	3	High	1	NHWhite	1	1	18 to 24	1	1	3	3
996	2	1	5	4	5	5	3	5	5	5	75.49	61.55	29.72	60.14	62.68	87.75	3	1.9	1	6	5	3	4	1	3	3	4	0	1	24.0306789207328	0	R_Y983zsPTNDAlBXr	18 to 24	NCState	27606	NHWhite	0.519421522595107	0.439180991034187	3	High	1	NHWhite	1	1	18 to 24	1	1	1	2
997	1	1	5	5	5	5	4	6	4	5	50.7	100	10.14	91.83	39.86	71.41	9	0.2	0.2	5	5	3	4	4	4	4	3	0	1	25.3187978560854	0	R_25ZxpGRO3kGD2Ap	18 to 24	NCState	28104	NHWhite	0.525967820223535	0.470085800162052	3	High	1	NHWhite	1	1	18 to 24	1	1	3	3
998	4	3	5	3	5	5	2	5	3	5	43.24	50.99	25.63	75.49	61.27	75.77	8.2	1.9	0.3	5	5	4	4	1	4	3	1	0	0.637896553014941	23.0282113373499	0	R_2TvEFGD7bNJvXbk	18 to 24	NCState	27601	NHWhite	0.131887270107869	0.13970208558186	1	Med	0	NHWhite	1	1	18 to 24	1	1	1	3
999	3	2	5	4	4	4	5	2	2	2	0	63.19	0	0	59.99	22.06	6.8	1.1	0.7	7	7	5	5	4	4	4	2	1	0	23.1112649076509	1	R_1MWoJNjxk3otP3y	25 to 32	NCState	27606	NA	-1.23529380439432	-1.06897563783145	2	Low	0	NA	NA	NA	25 to 32	0	1	3	3
1000	4	4	5	4	4	4	2	5	5	5	59.29	83.09	18.76	79.34	68.92	92.17	8	1	0	4	2	3	2	2	2	3	4	0	1	29.9532357644597	0	R_11asO6F4kvQnsv8	18 to 24	NCState	27603	NHBlack	0.519421522595107	0.696439296529677	3	High	1	NHBlack	0	0	18 to 24	1	1	1	1
1001	5	3	5	5	5	5	3	2	3	3	80.14	69.3	18.73	60.56	20.85	60.7	12	0	0.3	6	6	6	4	3	3	3	3	0	1	24.3276472712115	0	R_1Ii8C42MbW4pjtv	18 to 24	NCState	27603	NHWhite	-0.85070211926989	0.0114706895592829	1	Med	0	NHWhite	1	1	18 to 24	1	1	2	2
1002	3	1	5	5	5	5	3	6	6	6	78.8	88.25	0	38.97	68.48	79.66	6.2	3	1	5	5	6	4	3	3	3	1	0	1	25.2938435344326	0	R_22wP1Cbse2mqoBy	25 to 32	NCState	27603	NHWhite	1.10432663159158	0.47835201803323	3	High	1	NHWhite	1	1	25 to 32	0	1	2	2
1003	5	1	5	5	5	5	2	5	4	4	80.16	100	0	89.75	64.22	100	10.3	1.1	1.1	5	2	4	3	3	3	3	2	1	0	26.3201508871973	0	R_vVsRrgFoEcAjyYV	18 to 24	NCState	27605	NHWhite	0.134829837470679	1.07129463147576	3	High	1	NHWhite	1	1	18 to 24	1	1	2	2
1004	5	5	5	5	5	5	3	6	7	7	83.55	80	31.29	84.19	42.9	100	9	1.7	0	6	2	6	4	2	3	1	1	0	0	40.686863781135	0	R_3L23NDs34ZwojMY	25 to 32	NCState	27215	NHBlack	1.48891831671601	0.752305962154229	3	High	1	NHBlack	0	0	25 to 32	0	1	1	2
1005	4	4	5	4	5	4	4	6	5	6	60.05	75.78	6.15	57.74	17.92	62.82	6.5	0	0	3	6	3	3	1	3	3	1	0	0	21.699660683272	0	R_bqs0vIaYy4fT9p7	18 to 24	NCState	27526	NA	0.910559505347963	-0.116858473299798	3	High	1	NA	NA	NA	18 to 24	1	1	1	2
1006	4	3	5	5	5	5	4	3	5	6	50	35.21	19.44	63.8	69.58	64.93	5	2	1	5	6	5	4	4	4	4	1	0	0	26.6254691564852	1	R_1I41YOIshxhOZ9i	18 to 24	NCState	27516	NHWhite	0.309619233731822	-0.029435584871292	1	Med	0	NHWhite	1	1	18 to 24	1	1	3	3
1007	5	5	2	5	5	5	3	5	5	5	81.95	100	71.06	76.79	37.82	75.36	4.1	2.5	1.5	5	6	3	3	3	3	4	3	0	1	25.0173773993094	0	R_2c1HIBk59Mja21E	18 to 24	NCState	28277	NHWhite	0.519421522595107	0.602519631215472	3	High	1	NHWhite	1	1	18 to 24	1	1	2	2
1008	3	1	5	4	5	5	4	2	3	5	61.41	70.99	39.86	30	60	60.99	10.9	2	0.5	5	5	5	1	1	1	1	1	0	1	21.256810465246	1	R_2wmZzW7sP8M666j	25 to 32	NCState	27705	NHWhite	-0.469053001508273	-0.0442061600299072	1	Med	0	NHWhite	1	1	25 to 32	0	1	1	1
1009	4	4	1	5	5	4	3	4	5	5	49.86	50.14	50.14	50	49.72	49.3	4.1	0.9	1.8	3	3	2	3	3	3	3	2	0	0	29.837033439499	0	R_3KJXQVHriwgNCP7	18 to 24	NCState	27519	NHAsian	0.31910809872306	-0.294856541817851	1	Med	0	NHAsian	0	2	18 to 24	1	1	2	2
1010	1	1	5	4	5	5	4	3	3	5	28.45	80.42	38.31	79.72	67.89	90.99	6	1	1	5	7	3	3	3	3	3	4	0	1	22.797740554061	0	R_3hDAdWi2MMMGq3z	18 to 24	NCState	27104	NHWhite	-0.268739577636225	0.437117817674409	1	Med	0	NHWhite	1	1	18 to 24	1	1	2	2
1011	2	1	5	5	5	5	4	2	4	5	68.03	49.72	11.27	62.11	51.97	71.27	10	1	1.1	5	5	5	5	3	5	4	3	0	1	25.1043333424621	1	R_3mk3FD4nDrzSRDC	25 to 32	NCState	27545	NHBlack	-0.275285875264654	0.109222169073371	1	Med	0	NHBlack	0	0	25 to 32	0	1	2	3
1012	1	1	5	4	5	5	3	4	5	5	50.1626726239982	61.4137067381234	23.2873171527153	64.7785069482503	56.0151917971875	67.6462696073985	8	1.5	1.5	6	6	6	4	4	4	4	3	0	0	23.9899343728272	0	R_SDiqGdo7Z65X4kh	25 to 32	NCState	NA	NHWhite	0.31910809872306	0.0839030113699878	3	High	1	NHWhite	1	1	25 to 32	0	1	3	3
1013	3	1	5	1	5	4	3	5	4	6	59.61	31.66	45.66	59.49	72.5	59.45	6	1.9	1.5	7	7	6	4	4	4	4	2	1	0	31.5663635408903	0	R_2rZOt4GpEfV1hiZ	18 to 24	NCState	27606	NHWhite	0.516478955232297	-0.0357511730601114	3	High	1	NHWhite	1	1	18 to 24	1	1	3	3
1014	3	1	4	4	5	5	3	5	6	6	83.87	100	74.19	83.23	36.77	79.35	8.9	0.3	0	6	6	3	5	4	4	4	4	0	1	18.2384751362708	0	R_yVEHQiLKn7IPvAR	18 to 24	NCState	27519	NHAsian	0.904013207719535	0.686827864950376	3	High	1	NHAsian	0	2	18 to 24	1	1	3	3
1015	3	2	5	5	5	5	5	2	3	5	13.8	29.44	0.14	64.93	59.72	65.35	8.2	0	0.473314700210672	5	5	2	5	4	4	4	4	0	1	20.8008581697637	0	R_3HoSAP96uK3AFwR	18 to 24	NCState	27607	NHWhite	-0.469053001508273	-0.39887023388934	1	Med	0	NHWhite	1	1	18 to 24	1	1	3	3
1016	4	4	5	5	5	5	2	6	5	7	85.63	71.13	0	60.28	70.56	94.23	8	0.2	0	6	7	3	5	4	4	4	1	1	1	20.9025302908253	0	R_1dhnctcLcadlheD	18 to 24	NCState	1913	NA	1.10138406422877	0.691272715800403	3	High	1	NA	NA	NA	18 to 24	1	1	3	3
1017	4	2	5	3	5	5	2	5	2	2	35.5	63.89	0	29.1	79.63	72.09	8	2	1.08343366126898	6	5	3	4	1	3	1	1	0	0	39.7489916185942	0	R_3nPmfwEzZVPgec9	18 to 24	NCState	27607	NHWhite	-0.634353532778177	-0.059662272543844	1	Med	0	NHWhite	1	1	18 to 24	1	1	1	2
1018	5	3	5	5	5	5	3	5	6	6	60.14	59.46207016849	60.56	71.41	70.99	60.28	10	0.599747598385658	0.543928027880672	2	2	6	2	3	2	2	1	0	1	24.9432778651066	0	R_8CIpwyCSXiQRgS5	33 to 44	NCState	27603	NHWhite	0.904013207719535	0.249259566131075	3	High	1	NHWhite	1	1	Over 32	0	1	2	1
1019	2	1	5	5	5	5	3	5	6	6	70.85	0	0	24.79	71.55	70.99	4	7	2	2	2	6	3	3	4	1	5	0	1	23.8875603554697	0	R_1jrX9An4s994Irg	25 to 32	NCState	27545	NHWhite	0.904013207719535	-0.355495918595467	3	High	1	NHWhite	1	1	25 to 32	0	1	2	3
1020	3	3	5	3	5	5	3	5	4	6	60.14	29.44	28.31	60.99	59.58	80.42	5	3.3	1	5	5	3	3	1	2	2	4	0	0	22.3152233648248	0	R_3PoAt2NPJaQa8f5	18 to 24	NCState	27609	NHWhite	0.516478955232297	0.0255034342082157	3	High	1	NHWhite	1	1	18 to 24	1	1	1	1
1021	1	1	4.91722355208411	5	5	5	4	5	7	6	19.72	50.99	60.14	70.99	91.13	80.99	11	1.5	2	6	6	6	4	4	3	3	3	0	1	27.2795734303991	0	R_1l9IxpttP6hqPSj	25 to 32	NCState	27707	NHWhite	1.09778033396315	0.197867741080243	3	High	1	NHWhite	1	1	25 to 32	0	1	3	2
1022	5	3	5	5	5	3	4	5	6	6	85.21	51.13	0	81.97	75.07	100	12	0.1	1.5	2	7	6	4	3	3	3	2	0	1	27.4384139218233	0	R_T0EFnGPePuEyiYN	25 to 32	NCState	NA	NA	0.904013207719535	0.78477193691348	3	High	1	NA	NA	NA	25 to 32	0	1	2	2
1023	4	2	5	4	5	5	4	3	3	5	28.45	70.42	7.32	71.69	50.063458408965	58.31	7	0.4	0.4	5	6	3	4	4	4	4	1	0	1	19.9357941248964	0	R_2rPicfCABbsCeWV	18 to 24	NCState	27613	NHWhite	-0.268739577636225	-0.0758376846850501	1	Med	0	NHWhite	1	1	18 to 24	1	1	3	3
1024	4	1	4	4	4	5	1	6	6	6	77.32	85.92	49.58	100	61.97	100	10.1	2.5	1	4	3	3	3	3	3	3	4	0	1	23.9139117734018	0	R_3PpBAendncynxu5	18 to 24	NCState	28458	NHBlack	1.10432663159158	1.00950939467245	3	High	1	NHBlack	0	0	18 to 24	1	1	2	2
1025	5	2	5	4	5	4	4	4	5	6	71.55	50	8.45	60.42	71.27	61.55	7	3.5	0	5	5	6	5	4	4	4	2	0	0	19.9984072857035	0	R_29t6nEGOJxp8LLJ	18 to 24	NCState	27606	NHWhite	0.509932657603869	0.195914651654618	3	High	1	NHWhite	1	1	18 to 24	1	1	3	3
1026	3	2	5	5	5	5	4	3	3	5	60.56	37.75	30.7859500094721	92.68	60.7	63.1	7	3	0.5	5	5	5	4	3	4	4	2	0	1	22.8071693167608	1	R_vSJX8LgrOdbHavf	18 to 24	NCState	27606	NHWhite	-0.268739577636225	0.199892261664264	1	Med	0	NHWhite	1	1	18 to 24	1	1	2	3
1027	5	2	5	5	5	4	2	5	4	4	68.39	85.81	0	77.42	52.58	76.13	12	0	0.1	5	5	3	4	4	4	4	1	1	1	20.1753043542818	0	R_3PiNKllGqNmbt74	18 to 24	NCState	27529	NHWhite	0.134829837470679	0.523628992481956	3	High	1	NHWhite	1	1	18 to 24	1	1	3	3
1028	4	3	5	4	5	5	1	6	6	6	95.99	70.2	43.7453454615768	82.23	77.0418236127247	100	6.5	1.5	1	2	1	4	2	2	1	3	1	0	1	21.7893287026243	0	R_2zJiOo65dLyJosA	18 to 24	NCState	27820	NHWhite	1.10432663159158	1.01628032165524	3	High	1	NHWhite	1	1	18 to 24	1	1	1	1
1029	5	5	1	3	5	5	4	5	5	5	50	57.74	63.87	60.65	66.45	62.9	2	8	3	1	1	5	1	1	1	1	3	0	0	39.5797901747802	1	R_24IbnsPqgj0iEWE	18 to 24	NCState	28147	Hisp	0.519421522595107	0.0684042459859597	3	High	1	Hisp	0	0	18 to 24	1	1	1	1
1030	1	1	5	3	5	5	4	6	7	7	80.99	91.69	19.72	91.27	19.72	100	4.9	2	1.9	5	5	3	4	4	4	4	4	0	1	21.7893287026243	0	R_3DkfpP4ND5DntfZ	18 to 24	NCState	27606	NHWhite	1.48891831671601	0.694801192628958	3	High	1	NHWhite	1	1	18 to 24	1	1	3	3
1031	4	2	5	3	5	4	4	3	5	5	60.85	65.21	0	3.1	59.44	66.62	7.2	1.7	2	4	6	3	4	4	4	4	2	0	0	35.9494743825134	0	R_2aEshv2qCFPJb6k	18 to 24	NCState	21666	NHWhite	0.118794674851013	-0.250611060658674	1	Med	0	NHWhite	1	1	18 to 24	1	1	3	3
1032	3	1	5	4	5	3	1	3	5	7	26.45	7.1	5.16	57.74	90.97	68.71	10	8	0.4	6	7	6	4	1	4	4	2	0	1	32.007564015128	0	R_1KfECzdKojwWwMC	33 to 44	NCState	27713	NHWhite	0.50044379261263	-0.257591510845297	1	Med	0	NHWhite	1	1	Over 32	0	1	1	3
1033	5	3	4	5	5	5	3	5	4	4	76.2	60	24.93	77.46	70.56	81.13	12	0.2	0.1	6	6	5	4	3	3	3	2	0	0	28.1288421573383	1	R_2EppEgIfHnmPs1v	18 to 24	NCState	27606	NHAsian	0.134829837470679	0.570995195436893	3	High	1	NHAsian	0	2	18 to 24	1	1	2	2
1034	3	2	5	5	5	5	3	3	6	6	76.77	69.68	41.61	100	67.1	81.61	8	3	1	1	2	3	4	2	4	1	2	1	1	26.6250984572975	0	R_1NF8K9ezt31Oyq7	18 to 24	NCState	28532	NHWhite	0.50338635997544	0.788975569434924	3	High	1	NHWhite	1	1	18 to 24	1	1	1	3
1035	4	3	5	4	5	4	4	4	2	4	8.88	59.31	0.29	69.05	1.15	27.79	8	0.9	0	4.8897961647447	5.19450260959845	3	3.28805054851812	2.82411169466509	2.94590823311916	3.02925222384786	3	0	0	24.5136431461689	0	R_2QLqyK9tTVc5Ftv	18 to 24	NCState	28311	NA	-0.453017838888606	-0.917841903216706	1	Med	0	NA	NA	NA	18 to 24	1	1	1	1
1036	2	2	5	5	5	5	2	2	5	4	68.39	18.02	34.3	67.39	60.19	43.96	4.2	1.2	0.3	5	5	3	4	3	3	3	1	0	0.596259694568167	29.7578772925423	0	R_3mk2QpR2qUmAlyx	18 to 24	NCState	27607	NHWhite	-0.272343307901844	-0.219823974121145	1	Med	0	NHWhite	1	1	18 to 24	1	1	2	2
1037	4	3	5	4	5	2	3	3	4	3	31.55	72.39	1.27	69.44	61.83	67.04	10	1	0.1	5	5	3	3	2	2	2	3	1	0	21.8094875373424	0	R_265xisUMfKGiv32	18 to 24	NCState	28645	NHWhite	-0.456621569154224	0.0990308757317428	1	Med	0	NHWhite	1	1	18 to 24	1	1	1	1
1038	1	1	5	5	5	5	4	5	6	7	56.62	89.86	0	41.13	56.9	85.77	6	3	0.4	5	5	6	4	3	4	4	1	0	0	33.1938947551769	0	R_1F51VKF6wtc6y2h	33 to 44	NCState	27560	NHBlack	1.09483776660034	0.302242936379274	3	High	1	NHBlack	0	0	Over 32	0	1	2	3
1039	3	2	5	5	5	5	5	5	5	5	60	63.1	56.9	80.42	36.62	59.72	8.2	4.4	1	5	7	5	4	4	4	4	4	0	1	25.0605651601928	1	R_3Kx3DRBr1wYkoan	18 to 24	NCState	27302	NA	0.519421522595107	0.0781658151657608	3	High	1	NA	NA	NA	18 to 24	1	1	3	3
1040	1	1	5	5	5	5	5	1	3	5	0	13.8	0	0	13.66	4.37	7	1.5	1.5	5	5	6	3	3	4	4	2	0	0	22.4982081964164	0	R_129XJ99u6k5mQMv	25 to 32	NCState	27607	NHWhite	-0.66936642538032	-1.90300550518284	2	Low	0	NHWhite	1	1	25 to 32	0	1	2	3
1041	2	1	5	4	5	5	4	5	6	5	66.77	62.04	26.11	78.96	69.85	88.1	9.3	2.6	0.5	5	5	6	4	4	4	3	3	0	0	22.5186575719412	0	R_3DtZBOIWch2LLPl	25 to 32	NCState	27513	NHWhite	0.713188648838726	0.574971709479308	3	High	1	NHWhite	1	1	25 to 32	0	1	3	3
1042	3	1	5	5	5	5	4	1	1	5	19.15	100	0	69.01	9.72	70.99	8	2.5	2	2	5	3	3	3	3	3	5	1	0	23.4930610204281	0	R_3oyDEKRYl9C3jxO	18 to 24	NCState	28079	Hisp	-1.05690067786756	-0.160956983305918	1	Med	0	Hisp	0	0	18 to 24	1	1	2	2
1043	3	2	5	3	4	5	2	5	4	5	76.45	60.65	56.13	43.55	71.61	74.84	7.5	1	1.3	5	6	3	4	3	2	4	1	0	1	24.3659705970956	0	R_2uPa29qLunW3cGy	18 to 24	NCState	27606	NHWhite	0.325654396351488	0.285818796224726	3	High	1	NHWhite	1	1	18 to 24	1	1	2	1
1044	5	1	5	4	5	5	4	6	7	7	100	29.86	2.39	100	61.97	100	8.2	3.4	1.9	4	5	6	4	3	2	4	4	0	1	20.5977247891996	0	R_21A22z1FLccgvOz	25 to 32	NCState	27606	NHWhite	1.48891831671601	0.777455769904205	3	High	1	NHWhite	1	1	25 to 32	0	1	2	1
1045	3	2	5	5	5	5	3	7	7	7	88.73	80.99	50.99	60.42	81.69	91.41	5.1	3.4	0.8	5	5	3	4	4	4	4	1	0	1	25.7471559864995	0	R_RXpSGYvxskaKVTb	18 to 24	NCState	28056	NHWhite	1.68923174058806	0.847504137645154	3	High	1	NHWhite	1	1	18 to 24	1	1	3	3
1046	2	3	5	5	5	5	3	5	5	5	87.72	38.13	29.15	83.85	77.72	100	12	5	1.7	5	4	5	1	2	2	3	3	0	1	19.1367895161826	1	R_2a9pBwXQSqv7xgS	25 to 32	NCState	27616	NHWhite	0.519421522595107	0.744667686731722	3	High	1	NHWhite	1	1	25 to 32	0	1	1	1
1047	1	1	5	2	5	5	2	1	1	1	0	71.83	0	18.31	9.15	19.44	12	1.9	0.9	5	1	4	4	2	3	3	4	0	0	30.0901961474705	0	R_3HqtSDI7SvR78pj	18 to 24	NCState	27607	NHWhite	-1.82019891339079	-1.27397529465308	2	Low	0	NHWhite	1	1	18 to 24	1	1	1	2
1048	2	4	5	5	5	5	4	5	3	5	33.8	24.08	13.52	24.08	81.13	34.51	7	3	2	3	6	2	4	3	3	3	4	0	0	22.3152233648248	0	R_1KkkrWufhLpsW69	18 to 24	NCState	27455	NHWhite	0.131887270107869	-0.666503371951141	1	Med	0	NHWhite	1	1	18 to 24	1	1	2	2
1049	2	1	5	4	5	5	5	1	2	3	0	0	0	8.87	39.86	19.3	12	1	0.6	2	5	7	5	2	4	4	3	0	0	23.7478741048681	1	R_3PNUyENR1GcmDki	25 to 32	NCState	27606	NHWhite	-1.24478266938556	-1.6247993583204	2	Low	0	NHWhite	1	1	25 to 32	0	1	1	3
1050	2	1	5	4	5	4	4	4	5	5	40.14	70.14	39.3	90.85	71.13	100	6	2	1	5	6	3	4	4	4	3	2	0	1	21.0215462869197	0	R_1illQ68IXhkqQGq	18 to 24	NCState	23030	NHWhite	0.31910809872306	0.625285396065083	3	High	1	NHWhite	1	1	18 to 24	1	1	3	3
1051	2	1	5	5	5	4	3	5	4	5	70.56	60.14	40.7	70.42	71.41	71.27	8	1	1.5	3	3	3	1	2	1	1	2	0	1	25.4038605733461	0	R_2uBt9EKXQRQSNW8	18 to 24	NCState	27606	Hisp	0.325654396351488	0.409840532894752	3	High	1	Hisp	0	0	18 to 24	1	1	1	1
1052	3	1	4	5	5	5	4	5	6	6	67.1	100	13.87	80	52.58	77.74	7	3	3	5	5	3	4	3	3	3	2	0	1	21.300078765838	0	R_3HZIiNaFuHTOPKG	18 to 24	NCState	27455	NA	0.904013207719535	0.646427846896299	3	High	1	NA	NA	NA	18 to 24	1	1	2	2
1053	4	1	5	5	5	5	4	2	2	2	20.06	56.45	0	72.21	18.62	22.64	3	3	1.5	2	7	3	3	3	3	3	3	0	1	22.7099589864138	0	R_3mfYrqdT2xckWEz	18 to 24	NCState	28056	NHWhite	-1.23529380439432	-0.740289321806063	2	Low	0	NHWhite	1	1	18 to 24	1	1	2	2
1054	1	2	5	5	5	5	4	3	2	2	59.72	68.03	21.27	56.76	37.18	60.42	6.2	3	1.5	6	5	2	4	3	3	3	3	1	1	23.2969611501353	0	R_3nw5zKuDUDONm9e	18 to 24	NCState	27870	NHWhite	-1.03498038052227	-0.0549823729285692	1	Med	0	NHWhite	1	1	18 to 24	1	1	2	2
1055	4	1	5	5	5	5	4	5	5	5	68.71	54.19	26.45	54.52	60.97	79.35	8	2	1	5	5	5	5	4	4	4	1	1	1	22.9191457464641	1	R_1g0HCSt5E9c2uHb	18 to 24	NCState	27606	NHWhite	0.519421522595107	0.218698765178429	3	High	1	NHWhite	1	1	18 to 24	1	1	3	3
1056	4	3	5	4	5	5	2	5	5	5	39.58	70	0	70.99	56.0151917971875	66.964951061849	12	1.9	0.2	5	5	3	4	3	3	3	3	1	1	19.4854095931422	0	R_27gmfncG0BwxzK6	18 to 24	NCState	27607	NHWhite	0.519421522595107	0.108192255009695	3	High	1	NHWhite	1	1	18 to 24	1	1	2	2
1057	4	3	5	4	5	5	2	5	5	5	82.52	87.11	31.52	75.36	39.54	91.98	8.5	1	1.2	6	5	3	4	1	3	4	3	0	1	22.4649268233448	0	R_2XdPGzzzt5yc6Bf	18 to 24	NCState	27577	NHWhite	0.519421522595107	0.64356440687141	3	High	1	NHWhite	1	1	18 to 24	1	1	1	2
1058	4	5	5	4	5	5	4	6	5	2	16.61	0	0	30.34	20	76.1	3.4	0	7	5	7	7	5	4	3	3	1	0	1	22.6735503188824	1	R_2dn1mynUqBcNH5Z	45 to 54	NCState	NA	NHAsian	0.147261269824727	-1.06159216477537	1	Med	0	NHAsian	0	2	Over 32	0	1	3	2
1059	4	1	5	5	5	4	2	5	4	4	71.07	94.44	17.26	69.16	64.81	68.13	12	2.2	1.3	6	6	5	3	3	3	3	1	0	1	24.9610298037164	1	R_1CalNXzl81qoqy0	18 to 24	NCState	27606	NHAsian	0.134829837470679	0.574609543699499	3	High	1	NHAsian	0	2	18 to 24	1	1	2	2
1060	2	1	5	5	5	5	1	6	7	6	77.24	24.95	60.27	58.14	82.66	85.89	12	0.6	1	5	5	7	4	2	3	3	1	0	0	19.6404490267498	1	R_OqbHrgtOtqDDZKx	25 to 32	NCState	27616	NHBlack	1.2980937578352	0.313149305692165	3	High	1	NHBlack	0	0	25 to 32	0	1	1	2
1061	2	1	5	5	5	5	4	2	4	2	29.72	70.85	40.42	61.9725294206056	59.3	75.21	4	2.5	1	5	5	3	4	4	4	4	4	0	1	21.7992587352362	0	R_30cyaCPLKvib3Xa	18 to 24	NCState	27587	NHWhite	-0.847759551907081	0.062194637754531	1	Med	0	NHWhite	1	1	18 to 24	1	1	3	3
1062	1	1	5	5	5	5	4	5	6	6	39.72	17.61	70.28	60.7	72.25	65.35	4	2.5	0	6	6	6	5	4	4	4	5	0	0	20.9205219045233	0	R_3knpSTA7QQBh7dc	25 to 32	NCState	27606	NHWhite	0.904013207719535	-0.229796580010459	3	High	1	NHWhite	1	1	25 to 32	0	1	3	3
1063	2	3	5	4	5	3	4	5	4	4	27.79	100	29.51	70.49	28.08	55.3	7	3	2	6	5	3	4	4	4	4	3	0	0	22.3152233648248	0	R_BtzNT0HIF6oCnKx	18 to 24	NCState	27612	NHWhite	0.134829837470679	-0.0675217944226216	1	Med	0	NHWhite	1	1	18 to 24	1	1	3	3
1064	5	3	5	5	5	5	2	5	6	6	60.46	79.66	4.87	83.09	28.65	83.38	8	0	0.5	5	2	3	4	2	2	1	1	0	1	20.9410202023529	0	R_33pQIGEqBiIjkMU	18 to 24	NCState	22204	NA	0.904013207719535	0.338783760936443	3	High	1	NA	NA	NA	18 to 24	1	1	1	1
1065	3	3	5	5	5	5	2	6	7	6	80.99	100	26.62	85.77	95.07	93.52	9.2	1	0	3.92248401499728	3.70166007954665	3.78283568200862	3.19595406832151	2.73137470543133	2.92764126183978	3.02925222384786	3	0	1	38.7365843602211	0	R_9Mr7eErSvpAz9v3	18 to 24	NCState	NA	NHBlack	1.2980937578352	1.23073532799928	3	High	1	NHBlack	0	0	18 to 24	1	1	1	1
1066	5	3	5	5	5	5	3	5	5	5	100	100	89.11	100	91.4	100	8.5	0	0.4	2	2	6	3	2	2	2	1	1	1	20.5977247891996	0	R_1kYzdN9UtoruxeC	18 to 24	NCState	27606	NHAsian	0.519421522595107	1.49756503423794	3	High	1	NHAsian	0	2	18 to 24	1	1	1	1
1067	5	3	5	4	5	5	2	2	2	3	68.87	64.51	10.14	52.54	75.92	100	12	0.3	0.2	3	6	3	5	4	5	4	1	1	0	24.3921900088698	0	R_3qJ9p7Vaqn7MgcI	18 to 24	NCState	27403	NHWhite	-1.04446924551351	0.547804122214274	1	Med	0	NHWhite	1	1	18 to 24	1	1	3	3
1068	5	5	5	5	5	5	1	2	1	3	12.54	70.14	0	33.94	0	18.31	12	0.5	0	2	6	3	5	4	4	4	1	0	0	24.4072755552772	0	R_262rs4vZQFUCm1q	18 to 24	NCState	28510	NHWhite	-1.23823637175713	-1.15528028062855	2	Low	0	NHWhite	1	1	18 to 24	1	1	3	3
1069	4	1	5	4	5	5	4	3	6	5	70.85	91.55	8.87	80.99	19.44	60.56	6	5	4	3	5	5	4	3	3	3	1	0	1	25.0878862484369	1	R_2fD2i6HMCYslFGS	33 to 44	NCState	27604	NHWhite	0.312561801094631	0.241473427086601	3	High	1	NHWhite	1	1	Over 32	0	1	2	2
1070	4	2	5	4	5	4	3	5	2	4	88.25	74.79	36.39	77.65	31.52	92.26	9	0	0.5	6	6	3	3	2	2	2	3	0	1	20.7840877923089	0	R_2QtC6umKeBhxII8	18 to 24	NCState	27520	NHWhite	-0.252704415016559	0.556834516416999	1	Med	0	NHWhite	1	1	18 to 24	1	1	1	1
1071	2	2	4	2	2	2	2	2	2	2	9.36	17.8	0	31.6	16.49	17.59	8	2	2	4.8897961647447	5.28863163294422	3.45710053991917	3.28084158889537	2.82411169466509	2.92764126183978	3.02925222384786	3	0	0.362740349057458	22.150882360996	0	R_12ooiwGI6UuYtTq	25 to 32	NCState	NA	NA	-1.23529380439432	-1.44954924915104	2	Low	0	NA	NA	NA	25 to 32	0	1	1	1
1072	4	2	5	4	5	5	3	2	4	5	29.3	60.99	0	29.72	39.58	61.55	11	0.2	0	5	5	3	4	3	3	4	1	0	0	25.0902326650332	0	R_3e2DNOvFUJrZvI8	18 to 24	NCState	27106	NHWhite	-0.275285875264654	-0.502537052313729	1	Med	0	NHWhite	1	1	18 to 24	1	1	2	2
1073	5	4	5	5	5	5	3	4	4	4	94.93	86.9	72.39	89.72	69.4382923185554	92.96	9.1	0.5	0.5	2	6	3	4	4	4	4	1	0	1	23.1724403878495	0	R_1DUUza61AHoGlTM	18 to 24	NCState	98146	NHWhite	-0.0654835864013682	1.07219229539894	3	High	1	NHWhite	1	1	18 to 24	1	1	3	3
1074	3	3	4	4	4	4	2	5	5	5	63.4490989459256	62.1704749387791	29.9094702789715	68.2732398391929	56.903200941281	69.1017199071892	5.6	1.1	0.9	4.93129591876818	5.13476855586575	3.29320385310027	3.28805054851812	3	2.92764126183978	3.02925222384786	2	0	0	22.4649268233448	0	R_1mzngGYSFAW6Qro	18 to 24	NCState	NA	NHAsian	0.519421522595107	0.230521899660334	3	High	1	NHAsian	0	2	18 to 24	1	1	2	1
1075	4	4	5	4	4	5	3	7	5	7	48.59	88.72	67.32	79.96	98.48	91.71	3	4.8	1.5	5	5	3	3	2	2	2	2	1	0	22.5030737258706	0	R_2S1DRRxsPFTllxX	18 to 24	NCState	27606	NHWhite	1.30169748810082	0.881402455742784	3	High	1	NHWhite	1	1	18 to 24	1	1	1	1
1076	1	1	5	2	5	5	2	5	5	5	91.13	62.54	30.85	11.69	77.46	100	11	4	1.82456325703122	3	4	3	2	2	2	2	5	0	1	32.2804869668509	0	R_Tnf0517geeM0ylj	18 to 24	NCState	28679	NHWhite	0.519421522595107	0.405527700071117	3	High	1	NHWhite	1	1	18 to 24	1	1	1	1
1077	2	2	5	5	5	5	2	4	5	4	66.62	71.97	36.34	61.83	60.85	76.76	2.9	3	0.1	5	5	3	3	3	3	3	4	0	1	16.3078728050947	0	R_3oI8hIFbUkcBuWY	18 to 24	NCState	27606	NHAsian	0.128283539842251	0.363477298292344	3	High	1	NHAsian	0	2	18 to 24	1	1	2	2
1078	5	1	5	5	5	4	5	1	1	1	9.15	18.87	0	9.3	0	9.15	5.5	1	1	5	5	5	4	4	4	4	3	0	0	26.0633689273222	1	R_2ZVMPxpNpK9D5Ea	18 to 24	NCState	20876	NHAsian	-1.82019891339079	-1.79719769395383	2	Low	0	NHAsian	0	2	18 to 24	1	1	3	3
1079	1	1	5	3	4	4	4	5	2	6	60.42	91.41	0	100	65.49	60.85	9	1	0.3	5	5	3	4	3	4	4	2	0	1	18.3245875959339	0	R_1FkW3KGsZKs3FsD	18 to 24	NCState	27244	NHWhite	0.128944702745059	0.653692067036242	3	High	1	NHWhite	1	1	18 to 24	1	1	2	3
1080	4	1	4	4	4	4	3	2	2	2	43.94	82.54	60.7	79.58	35.63	83.52	6.7	0	2.9	3	6	3	5	4	4	4	1	0	1	25.8019770155787	0	R_2VD4SgucHpaD08u	18 to 24	NCState	28277	NHAsian	-1.23529380439432	0.265472693477627	1	Med	0	NHAsian	0	2	18 to 24	1	1	3	3
1081	4	3	5	4	5	4	3	3	3	5	40.99	79.86	0	30.42	72.68	68.87	12	0.1	0.1	5	6	6	4	3	4	4	1	1	1	24.0306789207328	0	R_1OoVhWnwzdRQv7w	25 to 32	NCState	27607	NHWhite	-0.268739577636225	0.0272626728785132	1	Med	0	NHWhite	1	1	25 to 32	0	1	2	3
1082	1	3	5	5	5	5	4	5	7	7	54.08	76.06	95.63	67.04	77.61	67.61	11.2	1.4	0.5	6	3	6	4	3	3	3	4	0	1	24.1289954769259	0	R_YSuf8J2OGabGMcF	25 to 32	NCState	27607	NHWhite	1.28860489284396	0.395783903573146	3	High	1	NHWhite	1	1	25 to 32	0	1	2	2
1083	1	1	5	4	5	5	5	3	5	3	53.0958379453556	81.97	90.42	71.97	27.18	60.85	5.1	5.9	2.9	2	2	5	4	4	3	4	2	0	1	27.4350548701097	1	R_1CKeL94z0gsqTve	18 to 24	NCState	27249	NHWhite	-0.262854442910605	0.0364549281311265	1	Med	0	NHWhite	1	1	18 to 24	1	1	3	2
1084	3	3	5	4	4	5	3	6	5	6	96.2	81.55	8.59	92.96	72.11	81.41	12	0.7	0.7	5	3	3	4	4	4	4	4	0	1	21.0335420670841	0	R_1lnmVY20FDGLN2J	18 to 24	NCState	23235	NHWhite	0.910559505347963	0.999944095696818	3	High	1	NHWhite	1	1	18 to 24	1	1	3	3
1085	2	1	5	5	5	5	4	5	6	6	66.48	62.39	87.18	68.87	38.73	78.03	11.2	2.3	1.5	6	5	3	2	3	2	3	4	0	1	21.4559633220829	0	R_qQPNHdoJTifTLix	18 to 24	NCState	27511	NHWhite	0.904013207719535	0.189831968784633	3	High	1	NHWhite	1	1	18 to 24	1	1	2	1
1086	4	1	5	5	4	5	4	5	6	5	80.8	18.91	13.75	61.89	68.77	61.6	12	0.4	0	6	6	2	4	4	4	4	2	0	1	19.839689767563	0	R_3Jx83ozRoug7tSv	18 to 24	NCState	NA	NHAsian	0.713188648838726	0.0352705551411654	3	High	1	NHAsian	0	2	18 to 24	1	1	3	3
1087	3	1	5	5	5	5	4	7	7	7	100	100	0	100	100	100	10	0.5	0.1	3	3	5	2	2	2	2	5	1	1	17.754267831768	1	R_2YD17mQrmRaI6Bl	18 to 24	NCState	27606	NHWhite	1.68923174058806	1.56226592068445	3	High	1	NHWhite	1	1	18 to 24	1	1	1	1
1088	4	3	5	3	4	5	2	4	6	4	38.87	64.37	39.72	78.03	49.01	59.3	5.5	3.5	3	1	1	3	2	2	2	3	4	0	0	20.8305479759748	0	R_O9mgVQoiNFXS6lz	18 to 24	NCState	27217	Hisp	0.32205066608587	0.00432293260114582	1	Med	0	Hisp	0	0	18 to 24	1	1	1	1
1089	3	2	5	5	5	5	3	1	2	2	18.87	18.59	0	18.59	29.58	19.01	3.5	1.5	1	5	6	6	4	3	3	4	4	1	1	41.8410438090465	0	R_2tyadIeaYoL1OSo	25 to 32	NCState	27606	NHWhite	-1.43560722826637	-1.36143815767748	2	Low	0	NHWhite	1	1	25 to 32	0	1	2	2
1090	2	1	5	4	5	5	4	6	4	6	81.69	71.41	37.04	86.62	70.42	93.24	3	3	2	5	6	5	5	4	4	4	2	0	1	19.3682921801105	1	R_1CwhKu4dmq6CSrD	18 to 24	NCState	28277	NHWhite	0.716792379104344	0.851334274366987	3	High	1	NHWhite	1	1	18 to 24	1	1	3	3
1091	5	3	5	5	5	3	4	6	5	6	65.92	29.3	8.17	76.2	85.92	70.85	11	1	1	3	3	6	2	3	4	4	1	0	0	26.3865267831868	0	R_3sgot929ELum9V1	25 to 32	NCState	83616	NHWhite	0.910559505347963	0.305387919240643	3	High	1	NHWhite	1	1	25 to 32	0	1	2	3
1092	3	4	5	4	4	4	3	3	5	5	28.59	71.97	13.38	45.49	52.25	100	10.1	0.5	0.3	7	6	3	3	1	2	3	4	0	0	18.6067411832366	0	R_3sbHqYanJ9VwzPW	18 to 24	NCState	28227	NA	0.118794674851013	0.0746547407482581	1	Med	0	NA	NA	NA	18 to 24	1	1	1	1
1093	5	2	1	5	5	5	4	6	6	7	70.42	71.97	22.68	82.11	80.28	100	12	0.5	0	4	2	3	2	2	3	3	1	0	0	21.9268569523996	0	R_1gLUGE9KwQoARZw	18 to 24	NCState	27606	NHWhite	1.29515119047239	0.864581316920823	3	High	1	NHWhite	1	1	18 to 24	1	1	1	2
1094	4	2	5	3	5	5	2	6	6	6	90.83	100	86.53	100	100	100	4.4	2.01767202541861	1.25600799139312	3	1	4	2	2	3	1	2	0	1	32.2804869668509	0	R_3oHBw0dbjPivdY8	18 to 24	NCState	27609	NA	1.10432663159158	1.49493268729074	3	High	1	NA	NA	NA	18 to 24	1	1	1	2
1095	5	1	5	4	5	5	2	3	3	3	91.13	68.31	70.42	80.85	89.44	100	9.1	0.1	0.3	5	6	3	5	4	4	4	1	0	1	22.8071693167608	0	R_Z3rpXSVfROC6xlD	18 to 24	NCState	28209	NHWhite	-0.650388695397843	1.05018611901911	3	High	1	NHWhite	1	1	18 to 24	1	1	3	3
1096	5	3	5	5	5	4	1	5	3	3	83.87	64.84	14.52	70.97	70.32	77.42	12	0	1	5	5	3	4	4	4	4	1	0	1	23.8552798685028	0	R_2ame7wq9ndEMhvI	18 to 24	NCState	27834	NA	-0.249761847653749	0.583566140476091	1	Med	0	NA	NA	NA	18 to 24	1	1	3	3
1097	1	1	5	4	5	5	4	1	2	3	8.73	19.3	0	19.15	0	8.17	6	2	1	4	5	6	1	2	4	4	4	1	1	24.3276472712115	0	R_2w77o58VKXE6Nx1	25 to 32	NCState	27606	NHWhite	-1.24478266938556	-1.73152992336687	2	Low	0	NHWhite	1	1	25 to 32	0	1	1	3
1098	1	3	5	2	5	5	4	6	7	7	50.72	1.72	0	74.5	93.12	34.67	12	1.1	0.1	6	5	3	4	3	3	4	3	0	0	25.8481252256622	0	R_ewxS8Iogz3ec8yR	18 to 24	NCState	27215	NHWhite	1.48891831671601	-0.235462077843	3	High	1	NHWhite	1	1	18 to 24	1	1	2	2
1099	1	1	5	4	5	5	4	3	5	5	74.84	60.65	22.26	73.23	73.23	87.74	4	2	1	5	5	3	4	3	3	4	2	1	1	20.5264523850847	0	R_1rOBCSFwflmgaNF	18 to 24	NCState	28226	NHWhite	0.118794674851013	0.604496184597301	3	High	1	NHWhite	1	1	18 to 24	1	1	2	2
1100	2	1	5	5	5	4	3	2	5	2	16.45	68.06	15.16	26.77	67.1	70.32	12	0	0	5	5	5	3	2	3	3	3	1	1	20.2544293760463	1	R_XBLn5EiWgw8wQh3	25 to 32	NCState	27617	NHBlack	-0.653992425663461	-0.294899418195218	1	Med	0	NHBlack	0	0	25 to 32	0	1	1	2
1101	5	2	5	4	5	5	5	2	1	1	8.87	39.72	0	8.73	0	8.73	12	0	0	5	5	3	3	3	3	3	1	0	0	25.0902326650332	0	R_1kOD6qfF2AhA7qt	18 to 24	NCState	27357	NA	-1.61988548951875	-1.65843071361325	2	Low	0	NA	NA	NA	18 to 24	1	1	2	2
1102	5	4	5	5	5	5	2	5	3	3	38.87	40.28	9.15	59.44	39.86	59.86	6	0.9	0.2	1	1	3	2	2	1	2	1	1	1	24.508649017298	0	R_2D6866ns8eqblaF	18 to 24	NCState	27834	Hisp	-0.249761847653749	-0.369572734808013	1	Med	0	Hisp	0	0	18 to 24	1	1	1	1
1103	5	3	5	3	5	5	4	2	2	4	46.3531637863596	59.03	43.84	72.21	41.55	100	9	3	1.6	3	5	3	4	3	1	4	1	0	1	23.0282113373499	0	R_1jxMv4VKtMpKTcj	18 to 24	NCState	27607	NHWhite	-0.8536446866327	0.230974460583424	1	Med	0	NHWhite	1	1	18 to 24	1	1	2	1
1104	4	3	5	4	4	5	5	4	3	2	6.77	0	0	0	0	7.74	7	1	0	5	5	3	4	3	3	3	3	0	1	22.5963408767956	0	R_3MlZWRcrcFMhX9Q	18 to 24	NCState	27703	NHWhite	-0.640899830406605	-2.02859605305615	2	Low	0	NHWhite	1	1	18 to 24	1	1	2	2
1105	1	1	5	3	5	4	3	3	3	5	60	62.39	39.44	43.1	24.79	77.32	7.5	2	1	6	6	5	3	3	3	3	1	0	1	23.1724403878495	1	R_110BfgL5C0hukSL	18 to 24	NCState	27603	NHWhite	-0.268739577636225	-0.159354206833172	1	Med	0	NHWhite	1	1	18 to 24	1	1	2	2
1106	5	1	5	5	5	5	3	5	2	2	60.7	71.27	9.01	70.56	30	80.85	6	1.14529585032169	0.741827643615129	2	6	6	4	3	3	3	1	0	0	26.4993277457295	0	R_3Pv1QdWRZorMtK2	18 to 24	NCState	27606	NHAsian	-0.634353532778177	0.178807258088769	1	Med	0	NHAsian	0	2	18 to 24	1	1	2	2
1107	3	1	5	4	5	4	3	5	5	5	70.99	30.56	67.04	71.27	86.06	91.55	5.5	2	2	6	5	6	1	2	3	2	1	0	1	43.3336217018455	0	R_2BnBDmpCDdnR6zE	25 to 32	NCState	27705	NHWhite	0.519421522595107	0.473184828536594	3	High	1	NHWhite	1	1	25 to 32	0	1	1	2
1108	4	3	5	2	5	4	2	7	7	7	99.15	80.85	99.86	100	91.41	100	10	1	0	5	7	3	4	4	4	4	3	1	1	17.9354338300513	0	R_2Bas6VRtGlFmz9I	18 to 24	NCState	27606	NHWhite	1.68923174058806	1.35524202474115	3	High	1	NHWhite	1	1	18 to 24	1	1	3	3
1109	3	1	5	5	5	5	3	5	3	6	70.99	9.01	0	34.93	84.37	98.45	6	1.8	0.5	5	5	3	1	3	3	3	2	0	1	23.6445157848634	0	R_1n7r9Lr0aoHudpN	18 to 24	NCState	NA	NHWhite	0.322711828988678	0.0898170193310486	3	High	1	NHWhite	1	1	18 to 24	1	1	2	2
1110	4	4	5	5	5	5	4	5	4	6	65.35	97.75	49.86	83.8	28.03	65.63	7	2	0.1	2	2	3	2	3	2	3	4	0	1	17.3597285466176	0	R_1ONAi3QdGmH5XWJ	18 to 24	NCState	28411	NHWhite	0.516478955232297	0.369153063594129	3	High	1	NHWhite	1	1	18 to 24	1	1	2	1
1111	1	1	5	5	5	5	3	4	5	6	80.99	62.54	12.54	80.85	100	40	6.1	3.1	0.5	4	6	3	5	4	4	4	2	0	1	25.8481252256622	0	R_3RdQ3cNC9DP1Yns	18 to 24	NCState	27615	NHWhite	0.509932657603869	0.558610963803438	3	High	1	NHWhite	1	1	18 to 24	1	1	3	3
1112	1	1	5	3	3	3	3	2	2	4	11.55	76.2	5.92	56.34	46.7620979490472	56.06	8.1	2.5	0.3	3	3	3	3	2	2	2	3	0	0	19.5258204442217	0	R_1IguTw7euUdUW6W	18 to 24	NCState	28613	NHWhite	-0.8536446866327	-0.314726458868012	1	Med	0	NHWhite	1	1	18 to 24	1	1	1	1
1113	3	1	5	5	5	5	2	5	7	7	71.55	81.27	19.58	92.82	72.3618767585136	81.13	12	2	1	5	5	3	4	3	4	2	1	1	1	24.1289954769259	0	R_2VgQmpuyosBDp3K	18 to 24	NCState	27615	NHWhite	1.28860489284396	0.815683540829525	3	High	1	NHWhite	1	1	18 to 24	1	1	2	3
1114	1	1	5	4	5	4	4	5	5	5	39.72	96.2	0.99	66.06	76.2	90.7	10.2	0.5	0	7	7	3	4	4	4	4	3	1	1	22.8625457250914	0	R_3nIYG3VQj8IwjZ8	18 to 24	NCState	28562	NHWhite	0.519421522595107	0.590960647092772	3	High	1	NHWhite	1	1	18 to 24	1	1	3	3
1115	3	3	5	5	5	3	3	2	2	3	50.85	28.85	0	36.84	54.58	59.1	5	4.9	1.5	5	5	4	3	1	2	2	3	0	1	26.7177072162786	0	R_QbpcciYh5DJUlSp	25 to 32	NCState	28311	NA	-1.04446924551351	-0.425702166296469	1	Med	0	NA	NA	NA	25 to 32	0	1	1	1
1116	5	5	5	5	5	5	4	4	6	6	80.7	100	100	100	71.55	100	8	0	0	6	6	5	4	3	3	3	1	0	1	24.9409053507707	1	R_3HTXM12QAarVpDk	18 to 24	NCState	27606	NHAsian	0.703699783847488	1.20651083089959	3	High	1	NHAsian	0	2	18 to 24	1	1	2	2
1117	3	2	5	4	5	5	3	2	2	2	18.87	30.42	0	19.01	29.15	18.59	10.3	2	0.5	5	5	6	3	3	3	3	3	0	1	22.3967181728081	0	R_VPAMaTcek1lHmpP	33 to 44	NCState	27614	NHWhite	-1.23529380439432	-1.28063200889956	2	Low	0	NHWhite	1	1	Over 32	0	1	2	2
1118	4	2	5	5	5	5	1	7	7	7	79.58	78.17	33.24	73.24	80.85	76.2	4	1	1	6	6	3	3	3	1	3	5	0	0	18.4705687482308	0	R_1EgPIKitLAF5hpV	18 to 24	NCState	27603	NHWhite	1.68923174058806	0.733654953498316	3	High	1	NHWhite	1	1	18 to 24	1	1	2	1
1119	5	4	5	5	5	5	2	4	5	3	54.93	75.92	0	34.23	64.51	84.93	12	0.5	0.3	6	6	3	4	3	3	3	3	0	0	26.7517338839672	0	R_DvjEcmsLtGP2k6d	18 to 24	NCState	27104	Hisp	-0.0625410190385581	0.190363573106086	1	Med	0	Hisp	0	0	18 to 24	1	1	2	2
1120	4	4	5	2	5	3	3	1	1	1	10.42	70.99	0.42	19.01	0.14	8.73	12	0.7	0.8	5	2	3	2	1	1	1	1	0	1	22.1321130926285	0	R_1QgsijWso0aMiLz	18 to 24	NCState	27608	NHWhite	-1.82019891339079	-1.34733818772739	2	Low	0	NHWhite	1	1	18 to 24	1	1	1	1
1121	3	3	5	4	5	4	3	3	2	2	28.73	19.3	0	19.3	18.87	39.72	9	3	0.2	5	5	3	4	4	4	4	3	0	1	22.0469303395354	0	R_2VkF2NQrJnEdsio	18 to 24	NCState	27603	NHWhite	-1.03498038052227	-1.20205614783642	2	Low	0	NHWhite	1	1	18 to 24	1	1	3	3
1122	2	2	5	4	5	5	5	5	7	5	29.44	70.7	48.73	41.27	91.27	91.83	4	4	1.4	6	6	3	5	4	4	4	3	0	1	18.5379523102796	0	R_3elEgh36aShIljj	18 to 24	NCState	27012	NHWhite	0.906955775082345	0.272065361817005	3	High	1	NHWhite	1	1	18 to 24	1	1	3	3
1123	3	1	5	5	5	5	3	6	5	6	86.06	60.14	60.7	80.99	70.56	100	6	0	1	2	2	3	2	3	4	2	3	1	1	21.9268569523996	0	R_3CCNXxJWTfsOfsQ	18 to 24	NCState	27948	NHWhite	0.910559505347963	0.81386785813108	3	High	1	NHWhite	1	1	18 to 24	1	1	2	3
1124	4	2	5	4	5	3	3	6	4	5	74.37	8.31	9.15	36.76	29.3	69.58	7	1.5	0.5	5	5	2	5	4	4	4	1	0	0	20.8051032428595	0	R_3DnBfUhiLJYexqg	18 to 24	NCState	28480	NHWhite	0.525967820223535	-0.510256570335897	1	Med	0	NHWhite	1	1	18 to 24	1	1	3	3
1125	3	3	5	4	5	5	3	3	3	3	60.56	39.01	29.58	80.99	28.73	80.28	6	1	1	6	7	6	2	2	2	5	4	0	1	31.9576820971824	0	R_ujH86DdCRPUDCzT	25 to 32	NCState	27603	NHBlack	-0.650388695397843	0.0119690692715988	1	Med	0	NHBlack	0	0	25 to 32	0	1	1	1
1126	1	2	4	4	3	3	3	2	2	2	18.59	100	43.8	39.44	64.08	100	3	4	1	3	4	3	1	1	1	4	3	0	1	25.8243895734807	0	R_3Eo13Zg1UvgKNkF	18 to 24	NCState	28602	NHWhite	-1.23529380439432	0.244601763351634	1	Med	0	NHWhite	1	1	18 to 24	1	1	1	1
1127	2	2	5	4	5	5	4	5	5	5	64.93	60.56	57.75	75.49	71.13	69.3	7	3	1	7	7	3	4	3	3	3	4	1	1	20.3711100291941	0	R_1Kv7kM15J4V0AgN	18 to 24	NCState	27606	NHWhite	0.519421522595107	0.392067519821178	3	High	1	NHWhite	1	1	18 to 24	1	1	2	2
1128	4	1	5	4	5	5	4	5	6	6	90.26	58.45	41.55	91.12	69.91	96.56	5.5	2	0.5	5	5	3	2	3	3	3	3	1	1	20.506179345692	0	R_31NneuOqKtTglz4	18 to 24	NCState	27012	NHWhite	0.904013207719535	0.876897586438122	3	High	1	NHWhite	1	1	18 to 24	1	1	2	2
1129	2	4	1	4	4	5	4	4	3	2	28.17	63.38	25.07	64.79	38.59	62.25	4.4	3	1.9	4	5	5	3	2	2	2	1	0	1	22.0469303395354	1	R_1KkWDHNfZa05sKW	18 to 24	NCState	27518	NHWhite	-0.640899830406605	-0.235584849071768	1	Med	0	NHWhite	1	1	18 to 24	1	1	1	1
1130	3	3	5	4	5	5	4	1	1	1	20.06	69.91	0	25.21	35.53	39.26	8.3	1.2	0.854060496521434	5	5	3	5	4	4	4	3	0	1	25.6060512121024	0	R_1PRym8ChsbjeF6C	18 to 24	NCState	27520	NHWhite	-1.82019891339079	-0.740152238864773	2	Low	0	NHWhite	1	1	18 to 24	1	1	3	3
1131	2	1	3	2	3	5	4	2	4	2	16.06	0	0	9.72	15.21	10.42	5.1	8	4.7	5	5	2	4	4	4	4	3	0	0	30.5151478358512	0	R_1mOaRgZ4Qez2aDs	18 to 24	NCState	28660	NHWhite	-0.847759551907081	-1.75343418555799	2	Low	0	NHWhite	1	1	18 to 24	1	1	3	3
1132	5	1	5	5	5	5	3	6	5	4	39.72	77.46	39.86	100	70.85	70.56	8.1	0	0	7	7	2	3	2	2	2	1	0	0	27.894029206031	0	R_33lKjBbiM0eG3Do	18 to 24	NCState	27560	NHAsian	0.528910387586345	0.516558842108483	3	High	1	NHAsian	0	2	18 to 24	1	1	1	1
1133	2	1	5	3	5	5	5	1	1	1	10.28	20.28	19.86	0	0	8.87	8.2	0	0	2	3	3	4	3	3	3	4	0	1	18.6566764602312	0	R_1CHmx17VFmv7R0L	18 to 24	NCState	27519	NHAsian	-1.82019891339079	-1.85005234872208	2	Low	0	NHAsian	0	2	18 to 24	1	1	2	2
1134	3	3	5	4	5	5	4	5	5	5	69.72	80.28	18.17	64.23	77.04	84.93	3.8	5.3	2.5	5	6	3	3	2	3	3	1	1	1	17.8547263755254	0	R_1LHZb447MZ17X4M	18 to 24	NCState	27607	NHWhite	0.519421522595107	0.646976561806855	3	High	1	NHWhite	1	1	18 to 24	1	1	1	2
1135	4	4	5	5	5	5	5	2	1	5	100	94.08	64.65	95.35	52.68	100	4.1	0.4	0.7	5	5	5	3	4	4	4	1	0	1	19.0528954300096	1	R_2thdrcv5tjgdWOG	18 to 24	NCState	27606	NHAsian	-0.85658725399551	1.12964362988972	1	Med	0	NHAsian	0	2	18 to 24	1	1	3	3
1136	4	4	5	5	5	5	3	6	6	6	93.02	61.25	68.44	84.28	92.78	59.73	1.6	0.5	0.5	2	4	5	4	1	1	1	2	0	1	29.264058528117	1	R_ub4HuuMAcWdWSMV	45 to 54	NCState	27704	NHBlack	1.10432663159158	0.758718403558416	3	High	1	NHBlack	0	0	Over 32	0	1	1	1
1137	5	2	5	5	5	5	4	5	2	5	44.65	43.52	23.24	66.62	51.3118844063911	57.46	4.4	1	0.4	3	2	3	2	1	1	1	4	0	1	19.2045384090768	0	R_UYHSNHHkbCunxrX	18 to 24	NCState	27606	NHWhite	-0.0618798561357499	-0.182849512482952	1	Med	0	NHWhite	1	1	18 to 24	1	1	1	1
1138	3	4	5	5	5	5	3	2	4	4	66.06	0	18.87	60.85	60.42	50	8	2	1	7	3	6	1	2	2	2	4	0	0	24.3276472712115	0	R_2bK9StglfQ6AnPu	25 to 32	NCState	27606	Hisp	-0.466110434145463	-0.366025630591893	1	Med	0	Hisp	0	0	25 to 32	0	1	1	1
1139	5	3	5	5	5	5	5	4	2	2	52.68	75.35	28.03	69.86	30.14	60.7	5.9	3	2.9	5	5	3	5	4	2	5	1	0	1	18.0113467823282	0	R_1Z9C3K8pS2PezXr	18 to 24	NCState	22015	NHWhite	-0.834666956650224	-0.00820298812050462	1	Med	0	NHWhite	1	1	18 to 24	1	1	3	1
1140	2	1	5	4	5	5	2	2	2	6	50.42	39.01	39.44	70.7	39.58	49.86	7	0	0	5	6	2	4	4	4	4	2	0	0.829002635491365	16.9310495355685	0	R_2TSQQKlQ9m9f9kL	18 to 24	NCState	27320	NHWhite	-0.471995568871083	-0.288219517808546	1	Med	0	NHWhite	1	1	18 to 24	1	1	3	3
1141	3	4	1	4	5	5	3	5	5	4	52.9	32.53	43.04	46.44	57.72	57.17	6	1	0.4	5	5	5	3	2	2	2	2	0	1	21.1437549183853	1	R_2SBSXzkZDvTzfJj	18 to 24	NCState	27606	NHAsian	0.328596963714298	-0.304235786334826	1	Med	0	NHAsian	0	2	18 to 24	1	1	1	1
1142	2	2	5	5	5	5	3	4	5	5	62.11	61.13	9.15	74.08	32.82	71.97	2.9	2	2	6	6	3	3	3	3	3	1	1	0	23.5704546790962	0	R_sM7kWmXYaay7F2F	18 to 24	NCState	27591	NHWhite	0.31910809872306	0.0969962563667788	3	High	1	NHWhite	1	1	18 to 24	1	1	2	2
1143	5	4	4	5	5	5	3	2	2	2	27.5208699202812	53.8010430386002	15.1059750125431	54.3096689184598	47.4015367013364	51.209970907909	9.1	0.599747598385658	0.508897737141918	5	5	3	3	3	2	2	1	0	1	27.4350548701097	0	R_6D1DdHAdh8ot1gR	18 to 24	NCState	28270	Hisp	-1.23529380439432	-0.403800364062346	1	Med	0	Hisp	0	0	18 to 24	1	1	2	1
1144	4	3	4	3	4	4	3	4	4	4	66.76	32.25	63.8	66.06	44.37	64.37	8	1.5	0.931412153677793	5	6	6	3	1	3	3	1	0	1	24.4327834612452	0	R_27exxgjURDkZMGE	25 to 32	NCState	27265	NHBlack	-0.0654835864013682	-0.104551757973106	1	Med	0	NHBlack	0	0	25 to 32	0	1	1	2
1145	4	1	5	4	5	5	5	2	2	3	16.13	0	0	67.74	37.1	57.74	10.5	1	0.4	5	5	3	4	4	4	4	1	0	0	21.7688845961291	0	R_1cYQiWwJuQVdqS2	18 to 24	NCState	34787	NHWhite	-1.04446924551351	-0.798172887323747	2	Low	0	NHWhite	1	1	18 to 24	1	1	3	3
1146	5	2	5	5	5	5	5	7	1	7	100	0	0	100	100	100	12	0	0.7	5	3	3	2	1	1	1	1	1	0	22.3777750796242	0	R_2TpaSSZjk6okAAd	18 to 24	NCState	27606	NHWhite	0.526628983126343	0.85126390724464	3	High	1	NHWhite	1	1	18 to 24	1	1	1	1
1147	4	2	5	5	5	5	2	2	2	2	80.56	72.39	16.06	62.82	49.58	71.83	2.3	1	0.9	4	7	6	1	2	3	3	1	0	1	23.7694385842951	0	R_71UkLv5JUo40Xfz	25 to 32	NCState	27606	NHAsian	-1.23529380439432	0.353953824112003	1	Med	0	NHAsian	0	2	25 to 32	0	1	1	2
1148	4	1	5	5	5	5	2	6	6	5	40.7	72.39	9.3	100	90.85	95.92	10	1	0	1	1	5	1	1	1	1	1	0	0	24.3659705970956	1	R_1F2lkQPdBWSBhi8	25 to 32	NCState	27606	Hisp	0.913502072710773	0.830716252417721	3	High	1	Hisp	0	0	25 to 32	0	1	1	1
1149	4	3	5	5	5	5	3	3	3	3	20.42	29.01	0	12.39	29.15	39.72	5	1	0.5	5	6	3	3	2	2	2	2	0	1	21.1437549183853	0	R_0BzwXjbZqmexh4t	18 to 24	NCState	27526	NHWhite	-0.650388695397843	-1.1680019982269	2	Low	0	NHWhite	1	1	18 to 24	1	1	1	1
1150	4	2	5	3	4	4	4	6	6	6	86.34	61.55	18.45	63.8	84.23	82.11	11.2	4.2	1	4	5	4	3	2	3	3	3	0	0	31.1697980662397	0	R_1hL5aWjpMAKM8lS	33 to 44	NCState	27529	NHAsian	1.10432663159158	0.665332598420647	3	High	1	NHAsian	0	2	Over 32	0	1	1	2
1151	1	1	5	5	5	5	2	4	3	3	21.97	50.99	0	61.97	21.13	30.85	10	4	4	3	3	4	2	1	2	2	3	0	1	31.0930621861244	0	R_0v2QIVSBjZcHGw1	18 to 24	NCState	27520	NHWhite	-0.450075271525796	-0.759899103326782	1	Med	0	NHWhite	1	1	18 to 24	1	1	1	1
1152	4	3	5	2	1	5	4	2	2	2	0	100	0.32	18.06	68.71	78.71	5	7	0	5	5	3	4	3	3	3	2	0	0	23.0282113373499	0	R_3R7nLpyfjmR6w2f	18 to 24	NCState	30009	NHWhite	-1.23529380439432	-0.177452122432788	1	Med	0	NHWhite	1	1	18 to 24	1	1	2	2
1153	5	1	5	4	5	5	3	4	4	4	73.07	48.42	6.3	81.66	61.6	66.76	11	1	0.5	3	5	5	3	2	3	4	3	0	1	30.553291770646	1	R_1r8k6L5n43pOjA2	25 to 32	NCState	28262	NHBlack	-0.0654835864013682	0.320351286708259	1	Med	0	NHBlack	0	0	25 to 32	0	1	1	2
1154	1	1	5	5	5	4	4	3	2	7	81.13	80.7	80.7	70.7	64.93	75.63	10	2	2.5	5	6	6	4	3	3	3	1	0	1	23.3038494243184	0	R_12imGiWLCmTU9iG	25 to 32	NCState	35216	NHWhite	-0.0808575861182264	0.620065926938348	3	High	1	NHWhite	1	1	25 to 32	0	1	2	2
1155	3	5	5	5	5	5	4	4	4	4	46.7	47.56	0	50.43	0	46.42	6	5	3	6	5	3	5	4	4	4	3	0	1	20.9823165284531	0	R_ag8tT60zyi4pITT	18 to 24	NCState	27613	NHWhite	-0.0654835864013682	-0.729138251247033	1	Med	0	NHWhite	1	1	18 to 24	1	1	3	3
1156	3	1	5	5	5	5	3	5	4	6	70.42	61.13	0	71.13	57.18	87.04	9	0.5	0.5	4	5	5	4	3	4	4	3	0	1	19.3682921801105	1	R_3FUtH4e693KRvNE	18 to 24	NCState	27560	NA	0.516478955232297	0.433797157169219	3	High	1	NA	NA	NA	18 to 24	1	1	2	3
1157	5	5	5	5	5	5	1	5	5	5	50	29.3	0	49.72	100	81.27	12	0.1	0	5	6	6	3	1	3	3	1	0	1	30.1138148257652	0	R_1eWYBHY2Z8pRdoj	25 to 32	NCState	27604	NHAsian	0.519421522595107	0.176921730671011	3	High	1	NHAsian	0	2	25 to 32	0	1	1	2
1158	4	1	5	5	5	5	2	3	3	5	62.18	5.44	10.03	36.1	58.17	38.4	12	1	1	4	2	6	4	4	4	4	2	0	0	39.1318556292029	0	R_3rNgi0fRzll15Ra	25 to 32	NCState	27613	NHWhite	-0.268739577636225	-0.64460139953843	1	Med	0	NHWhite	1	1	25 to 32	0	1	3	3
1159	1	1	2	4	4	4	1	5	6	6	27.89	100	10.99	80.99	86.9	98.31	6.3	2	4.3	4	4	3	2	3	3	3	4	0	1	21.1845116896954	0	R_0qtiD0HBAWV42UF	18 to 24	NCState	25654	NHWhite	0.904013207719535	0.780244728379822	3	High	1	NHWhite	1	1	18 to 24	1	1	2	2
1160	5	3	5	5	5	5	1	6	5	7	64.93	60.56	54.37	80.42	61.13	80.99	12	0.6	0.2	3	5	7	2	1	3	3	1	0	1	39.9376476859462	1	R_3Ehf9mMhLGHed5h	25 to 32	NCState	27591	NHWhite	1.10138406422877	0.44219314956207	3	High	1	NHWhite	1	1	25 to 32	0	1	1	2
1161	1	1	5	4	5	5	4	5	3	5	81.13	50.28	60.56	65.35	80.99	86.76	7	1	0.597943039946026	5	6	3	4	3	3	3	4	0	1	20.5264523850847	0	R_3j1cSSZQUsYlIpz	18 to 24	NCState	27705	NHWhite	0.131887270107869	0.569384131133518	3	High	1	NHWhite	1	1	18 to 24	1	1	2	2
1162	4	3	5	4	5	5	3	3	2	2	60.28	20	40.56	63.94	64.23	42.82	4	1	1	6	7	5	4	3	4	4	4	0	1	24.8889174536162	1	R_diYXbLwVJ2Xz05z	18 to 24	NCState	27606	NA	-1.03498038052227	-0.269172731431452	1	Med	0	NA	NA	NA	18 to 24	1	1	2	3
1163	2	2	4	5	5	5	4	2	2	3	37.61	68.73	54.51	63.66	69.86	44.51	4.3	0	1	6	6	3	5	4	4	4	4	0	0	14.5125897307527	0	R_1JPURZKkH8Q4Acx	18 to 24	NCState	28173	NHWhite	-1.04446924551351	-0.036053499038965	1	Med	0	NHWhite	1	1	18 to 24	1	1	3	3
1164	5	4	5	4	5	5	2	2	2	2	0	18.73	0	0	0	1.13	12	0.2	0	4	6	6	2	3	3	3	3	0	1	31.6173044180408	0	R_U9Aw7joXx8YoJJn	25 to 32	NCState	28270	NHWhite	-1.23529380439432	-1.99532141774539	2	Low	0	NHWhite	1	1	25 to 32	0	1	2	2
1165	3	1	5	2	2	3	2	3	7	3	59.44	91.41	59.44	27.46	60.14	60.28	5	6.3	1.3	7	7	5	4	3	3	2	4	0	1	20.5977247891996	1	R_2UXI6GqaLgmxybT	18 to 24	NCState	27560	NA	0.124679809576632	0.0633187248354491	1	Med	0	NA	NA	NA	18 to 24	1	1	2	2
1166	2	3	5	4	5	5	2	5	7	6	80.85	24.79	9.01	18.87	80.42	100	10	0	0	4	2	3	2	1	3	1	2	0	0.738492330267259	21.699660683272	0	R_2coVPpVZ7NqeNPQ	25 to 32	NCState	27707	NHWhite	1.09778033396315	0.137220411351786	3	High	1	NHWhite	1	1	25 to 32	0	1	1	2
1167	5	2	5	5	5	4	4	7	5	7	91.83	29.86	0	80.85	80.7	100	8	1	1	5	7	5	3	3	3	3	1	0	0	19.5258204442217	1	R_23eQp6z5xsxNIoo	18 to 24	NCState	12304	NHWhite	1.30169748810082	0.716191629640959	3	High	1	NHWhite	1	1	18 to 24	1	1	2	2
1168	2	2	5	5	5	5	3	3	4	5	47.3261907722488	70.14	0	30.28	30.42	70.85	8.2	3.1	1	5	6	3	4	4	4	4	2	0	1	20.1190402380805	0	R_1oooucWKJUIKVCY	18 to 24	NCState	37046	NA	-0.0749724513926064	-0.299265274404802	1	Med	0	NA	NA	NA	18 to 24	1	1	3	3
1169	3	2	5	3	4	5	2	3	3	2	59.31	30.66	38.4	68.48	37.82	68.48	6	1	0.597943039946026	3	3	3	2	3	2	3	2	1	1	20.9823165284531	0	R_5dqoQNy2Pttz6Df	18 to 24	NCState	28586	NHWhite	-0.841213254278652	-0.170665598779825	1	Med	0	NHWhite	1	1	18 to 24	1	1	2	1
1170	2	1	4	4	5	5	3	3	4	4	0	13.38	9.44	61.41	26.48	14.79	3	1.5	1	6	6	3	5	3	4	4	3	1	0	23.627607851729	0	R_332AzX3AJNSk03F	18 to 24	NCState	27607	NHWhite	-0.265797010273415	-1.27446886781643	2	Low	0	NHWhite	1	1	18 to 24	1	1	2	3
1171	5	5	5	2	5	4	2	5	6	5	74.08	61.41	0	72.7139754558761	61.2003150050767	81.18531765322	7.9	0.6	0.539595061707272	2	4	2	5	4	1	2	3	0	1	22.1121335722929	0	R_1DFFMeqomNbFt6Z	18 to 24	NCState	28590	NA	0.713188648838726	0.460218767474559	3	High	1	NA	NA	NA	18 to 24	1	1	3	1
1172	5	3	5	5	5	5	3	4	4	4	56.45	90.54	24.64	48.14	67.62	60.74	6.1	1	2	5	7	3	4	4	4	4	3	0	0	21.1845116896954	0	R_1KwOJKjqXkxotdK	18 to 24	NCState	27615	NHWhite	-0.0654835864013682	0.248491560166592	1	Med	0	NHWhite	1	1	18 to 24	1	1	3	3
1173	5	1	5	5	5	5	4	6	5	5	100	79.37	18.07	90.49	78.27	100	5	0	1	2	2	6	4	4	4	4	1	0	1	23.3301271739719	0	R_2rCTBSsw4D8WtW8	25 to 32	NCState	27606	NHWhite	0.719734946467154	1.18149313676672	3	High	1	NHWhite	1	1	25 to 32	0	1	3	3
1174	3	1	5	5	5	5	5	6	7	7	49.15	68.31	80.99	88.59	76.76	60.99	3.1	1.5	0.2	6	5	5	5	5	4	4	2	0	1	19.1311294187214	1	R_sXSW5m6ztHfvITn	25 to 32	NCState	28445	NHWhite	1.48891831671601	0.407831002314226	3	High	1	NHWhite	1	1	25 to 32	0	1	3	3
1175	4	2	5	5	5	5	4	4	6	5	21.83	23.1	0	35.49	63.8	65.77	7.9	0.8	0.7	4	4	3	3	2	2	2	3	0	1	20.9823165284531	0	R_sYTiYDHjHRFE3uN	18 to 24	NCState	27607	NHWhite	0.512875224966679	-0.569689264840589	1	Med	0	NHWhite	1	1	18 to 24	1	1	1	1
1176	2	5	1	3	5	5	4	7	7	7	100	77.61	29.72	95.77	70.56	100	2	3	1	5	7	5	4	1	4	4	1	1	1	24.1289954769259	1	R_1Cw6wQP8Vnwkn9T	18 to 24	NCState	27516	NHAsian	1.68923174058806	1.15017769912037	3	High	1	NHAsian	0	2	18 to 24	1	1	1	3
1177	5	3	5	5	5	5	1	6	2	7	78.31	100	9.72	100	50.99	100	12	0	0	6	6	3	5	4	4	4	1	1	1	19.3682921801105	0	R_yL5ewPG8HbNXdYt	18 to 24	NCState	27514	NHAsian	0.520082685497915	1.03428134337019	3	High	1	NHAsian	0	2	18 to 24	1	1	3	3
1178	1	1	5	5	5	5	1	3	3	3	60.7	59.3	61.69	64.08	73.66	78.03	8.1	4.2	4.2	6	5	3	4	1	4	4	1	0	1	21.2866913623101	0	R_1JXFOHsBZKqR0n8	18 to 24	NCState	27603	NHWhite	-0.650388695397843	0.352646591217585	1	Med	0	NHWhite	1	1	18 to 24	1	1	1	3
1179	2	3	5	4	5	5	4	4	3	3	60	29.72	40	91.41	30.28	60.56	4	6.1	1.5	5	4	4	5	2	3	4	1	1	1	24.412118268681	0	R_0ln2Ib0OUnV5i2B	18 to 24	NCState	28166	NHWhite	-0.450075271525796	-0.118887892063284	1	Med	0	NHWhite	1	1	18 to 24	1	1	1	2
1180	4	4	5	3	4	4	3	7	5	6	71.41	60.7	70.99	59.15	81.27	60	4	0.2	0	2	2	3	3	3	2	4	1	0	1	20.231139223043	0	R_2wvlNUAU039OWOv	18 to 24	NCState	27519	NHWhite	1.11087292922001	0.324999737436634	3	High	1	NHWhite	1	1	18 to 24	1	1	2	1
1181	3	1	5	4	5	4	5	2	1	1	60.56	21.97	0	44.51	5.07	29.58	12	1.0404546907388	0.1	5	4	7	3	2	3	3	3	0	0	21.2866913623101	1	R_1lmlDwh346iQkmG	25 to 32	NCState	27607	NA	-1.61988548951875	-0.94297985899553	2	Low	0	NA	NA	NA	25 to 32	0	1	1	2
1182	2	1	5	4	5	5	4	1	2	2	39.86	60.56	0	34.23	66.34	13.52	12	0	0	4	6	3	4	4	4	4	3	0	0.358481545459268	26.6053945193828	0	R_3h4158YSZCuc902	18 to 24	NCState	27519	NHWhite	-1.43560722826637	-0.557904239601363	1	Med	0	NHWhite	1	1	18 to 24	1	1	3	3
1183	3	1	5	4	5	5	4	3	3	5	19.3	19.44	0	39.58	8.59	29.58	8	0.3	0.3	5	7	3	5	4	4	4	2	1	1	18.6528511832534	0	R_3Ja5mtmHBEi1psH	18 to 24	NCState	27106	NHWhite	-0.268739577636225	-1.27405341461968	2	Low	0	NHWhite	1	1	18 to 24	1	1	3	3
1184	4	2	5	4	5	4	2	7	2	5	100	100	28.99	91.52	89.83	100	9.2	1.9	0.5	1	1	3	1	1	1	1	3	1	0	28.8890811345637	0	R_RW79yWKALblBR0l	18 to 24	NCState	28386	Hisp	0.338746991608345	1.42279049333521	3	High	1	Hisp	0	0	18 to 24	1	1	1	1
1185	4	2	5	5	5	5	3	5	5	5	69.03	74.19	34.52	71.61	81.61	70.97	12	1	0.6	6	7	3	5	3	4	4	1	0	0	20.0876858896575	0	R_dbfQLwq7adKptDj	18 to 24	NCState	27607	NHAsian	0.519421522595107	0.581798017573337	3	High	1	NHAsian	0	2	18 to 24	1	1	2	3
1186	4	1	5	5	5	5	4	4	3	4	66.06	19.3	0	0	81.13	70.56	8	2	1	3	3	6	4	3	3	3	3	0	1	23.1724403878495	0	R_D2G8bHpOH1TZjZT	45 to 54	NCState	27511	NHWhite	-0.259250712644987	-0.368697788812454	1	Med	0	NHWhite	1	1	Over 32	0	1	2	2
1187	3	3	5	4	5	4	1	3	3	2	29.3	90.7	0	28.87	28.73	49.58	12	0	0.4	5	2	5	1	3	1	1	4	0	0	23.7481086517729	1	R_3LiLJQS19vARFLZ	25 to 32	NCState	28278	NHBlack	-0.841213254278652	-0.47011842093849	1	Med	0	NHBlack	0	0	25 to 32	0	1	2	1
1188	4	2	5	5	4	4	3	4	5	5	61.28	80.63	41.51	85.58	62.04	90.21	6.1	0.2	0.4	3	3	4	1	1	1	1	4	0	0	26.4464614577377	0	R_3etBa1J50sLySRt	18 to 24	NCState	27615	Hisp	0.31910809872306	0.673250208489342	3	High	1	Hisp	0	0	18 to 24	1	1	1	1
1189	5	2	5	4	5	5	3	7	6	7	70.56	100	0	100	100	100	8	0	0.8	7	7	5	2	1	2	2	1	0	0	25.6781959875096	1	R_1k09MVyC3tQCsuh	18 to 24	NCState	27606	NA	1.49546461434444	1.34609466756441	3	High	1	NA	NA	NA	18 to 24	1	1	1	1
1190	4	3	5	4	4	4	4	2	2	2	0	0	0	8.59	3.8	9.58	12	0.2	0.2	5	5	5	1	2	3	3	3	0	0	18.6166920909444	1	R_1r7ksVIjaIcLo7a	18 to 24	NCState	27606	NHWhite	-1.23529380439432	-1.97196833066568	2	Low	0	NHWhite	1	1	18 to 24	1	1	1	2
1191	3	2	5	5	5	5	3	6	5	6	59.31	42.98	45.56	78.22	57.31	63.61	9.3	0	0.1	4.99190816366613	5.28863163294422	3.30346024359668	3.28805054851812	2.82411169466509	2.94590823311916	3.02925222384786	3	0	0.857899680111802	17.3755347510695	0	R_3rMqH0QHE5L3Lmk	18 to 24	NCState	NA	NA	0.910559505347963	0.0989035455445794	3	High	1	NA	NA	NA	18 to 24	1	1	1	1
1192	4	4	5	5	5	5	5	1	1	1	13.18	84.81	4.87	70.77	39.83	13.18	12	1	1	2	5	3	4	3	3	3	1	1	1	23.2969611501353	0	R_2af6m5u8Z3qUdg0	18 to 24	NCState	27803	NHWhite	-1.82019891339079	-0.512112474378044	2	Low	0	NHWhite	1	1	18 to 24	1	1	2	2
1193	5	2	5	5	5	5	4	5	5	5	39.01	83.1	24.65	58.87	50.99	55.49	1.9	1	0.1	7	6	3	5	3	4	3	1	0	1	25.7471559864995	0	R_3L7w1Uek3GnvIK0	18 to 24	NCState	27265	NHWhite	0.519421522595107	-0.0177694640646924	3	High	1	NHWhite	1	1	18 to 24	1	1	2	3
1194	3	2	5	4	5	5	5	5	3	3	64.47	27.79	12.32	62.75	64.76	64.47	8.4	2	1.4	5	5	3	4	3	3	3	1	1	0	29.2133936068426	0	R_uekxoDhRgOCkLMl	18 to 24	NCState	27616	NHBlack	-0.249761847653749	-0.0234931838927551	1	Med	0	NHBlack	0	0	18 to 24	1	1	2	2
1195	3	2	5	4	5	5	3	6	5	6	41.94	72.26	0	80.32	28.71	62.9	12	1.2	0	5	6	3	5	4	4	4	4	1	1	32.2804869668509	0	R_2b2iWKgWpsbBCpw	18 to 24	NCState	27606	NHAsian	0.910559505347963	-0.0254254579413576	3	High	1	NHAsian	0	2	18 to 24	1	1	3	3
1196	3	2	5	4	5	5	5	3	5	5	68.24	71.01	19.97	95.04	18.88	76.41	8	0.1	0.5	5	6	3	3	3	3	3	4	0	0	20.3434318905675	0	R_39mI9IYGQUBmC9b	18 to 24	NCState	27603	NHWhite	0.118794674851013	0.296714089975315	3	High	1	NHWhite	1	1	18 to 24	1	1	2	2
1197	1	1	4	4	4	4	4	3	1	1	39.44	82.11	0	100	50.28	70.99	7	3	0	5	2	5	4	4	4	4	3	0	1	24.2761630544424	1	R_bvV9mz5yLSth9ct	18 to 24	NCState	27316	NHWhite	-1.4195720656467	0.396073679335663	1	Med	0	NHWhite	1	1	18 to 24	1	1	3	3
1198	5	1	5	5	5	5	3	2	2	3	71.06	22.64	30.09	65.04	61.6	70.77	6.2	1.1	0.8	5	6	3	4	3	3	3	4	0	0	22.150882360996	0	R_31zKibtTlOt3EAH	18 to 24	NCState	27511	NHWhite	-1.04446924551351	0.0293400550779362	1	Med	0	NHWhite	1	1	18 to 24	1	1	2	2
1199	4	4	5	1	4	5	4	5	5	5	80.52	40.4	13.47	38.11	69.34	71.35	5.9	1.9	0.5	5	5	4	3	3	3	3	2	0	0	26.4993277457295	0	R_3hgLSIiOFeu1bNv	18 to 24	NCState	27606	NHWhite	0.519421522595107	0.0877593606024813	3	High	1	NHWhite	1	1	18 to 24	1	1	2	2
1200	5	5	5	3	5	4	2	4	4	4	59.15	61.41	28.03	50.99	50.99	75.92	8.1	6.1	0.7	2	3	3	1	1	1	1	3	0	0	28.6047812400334	0	R_3fuVs1OCHNkaeOW	18 to 24	NCState	27597	NHWhite	-0.0654835864013682	0.0725015184088907	1	Med	0	NHWhite	1	1	18 to 24	1	1	1	1
1201	1	1	5	4	4	4	4	5	4	2	67.62	68.77	28.08	47.28	42.41	59.03	5	2.5	0	2	2	2	2	2	1	1	3	0	0	26.6250984572975	0	R_3HCGZPzEPVUEOhu	18 to 24	NCState	28640	NHWhite	-0.246819280290939	-0.0333069870431203	1	Med	0	NHWhite	1	1	18 to 24	1	1	1	1
1202	1	1	5	4	5	5	4	7	6	7	83.87	82.26	7.42	89.03	65.16	100	5.7	1.5	1.5	5	6	3	4	4	4	4	4	0	1	22.3138446276892	0	R_Xib6fLtTrJ9w7O9	18 to 24	NCState	27513	NHWhite	1.49546461434444	0.974130617653806	3	High	1	NHWhite	1	1	18 to 24	1	1	3	3
1203	1	3	5	5	5	5	3	4	4	4	62.68	59.86	37.61	39.58	56.2	68.59	6.5	1.9	1.4	5	3	3	3	2	2	2	1	0	1	24.9610298037164	0	R_31miiE2VDc9AipJ	18 to 24	NCState	28532	NA	-0.0654835864013682	-0.0137720088461956	1	Med	0	NA	NA	NA	18 to 24	1	1	1	1
1204	5	4	5	5	5	5	3	4	3	3	50.43	69.91	37.25	57.31	85.39	69.05	10	2	1	6	6	3	3	3	3	3	2	0	1	23.5876447406664	0	R_2sYWTKDrzOZoF8E	18 to 24	NCState	18966	NHWhite	-0.450075271525796	0.322476928812552	1	Med	0	NHWhite	1	1	18 to 24	1	1	2	2
1205	3	1	5	4	3	4	2	4	3	2	71.22	41.46	51.54	59.16	44.38	60.07	7.4	1	1	3	4	3	4	4	4	4	1	0	1	19.3682921801105	0	R_296BmqKSFmffbn5	18 to 24	NCState	27546	NHWhite	-0.640899830406605	-0.090123172845252	1	Med	0	NHWhite	1	1	18 to 24	1	1	3	3
1206	4	3	5	5	5	5	1	6	5	6	85.67	82.23	81.95	100	49.86	99.14	8	0.5	0.7	6	6	3	4	3	3	3	2	0	1	23.2714868202867	0	R_9uxH0ER19lmY1Z7	18 to 24	NCState	19711	NA	0.910559505347963	0.946948278229666	3	High	1	NA	NA	NA	18 to 24	1	1	2	2
1207	5	3	5	5	5	5	2	6	6	7	77.61	62.82	78.73	100	65.92	100	6.3	0	0	5	5	4	3	1	3	3	1	0	1	21.6328924965542	0	R_R3lYoUwGpKBFPO1	18 to 24	NCState	27713	NHWhite	1.29515119047239	0.877114601507519	3	High	1	NHWhite	1	1	18 to 24	1	1	1	2
1208	5	2	5	5	5	5	4	7	5	6	89.29	81.68	58.11	87.38	65.03	82.86	5	0	0	4	5	4	2	1	1	1	3	0	1	19.8393565290221	0	R_1Ia2KwlH9VZMo9A	18 to 24	NCState	27856	NHAsian	1.11087292922001	0.866442611827003	3	High	1	NHAsian	0	2	18 to 24	1	1	1	1
1209	3	2	5	5	5	4	4	3	2	2	26.13	7.74	27.1	78.71	26.77	26.13	9.9	1.1	1.1	1	3	3	1	1	1	1	1	0	0	21.8264665893831	0	R_3RektfGoJaPC6yl	18 to 24	NCState	28110	NHWhite	-1.03498038052227	-0.905973442222102	2	Low	0	NHWhite	1	1	18 to 24	1	1	1	1
1210	5	4	5	4	5	5	3	3	1	3	0	39.71	0	0	17.99	18.8	5	0	0.2	3	3	4	2	2	2	2	1	1	0	23.1103763887586	0	R_2tfDu0eHrsuiPxQ	18 to 24	NCState	27613	NHBlack	-1.03792294788508	-1.57665106042522	2	Low	0	NHBlack	0	0	18 to 24	1	1	1	1
1211	5	5	5	5	5	5	2	6	6	6	85.48	70.97	47.74	75.81	77.74	80.97	6.5	0.4	0.4	6	6	3	5	5	5	5	1	1	0	21.699660683272	0	R_1HedWgqWrhQGm6l	18 to 24	NCState	27612	NHWhite	1.10432663159158	0.75768496522527	3	High	1	NHWhite	1	1	18 to 24	1	1	3	3
1212	2	2	5	4	4	5	4	2	2	5	68.71	26.77	6.13	90.97	10.32	86.13	10	0.8	0	3	2	3	4	4	4	4	3	0	0	16.9823431434302	0	R_3KOCGsI4UhaClzx	18 to 24	NCState	27613	NHWhite	-0.662820127751891	-0.0352035675249298	1	Med	0	NHWhite	1	1	18 to 24	1	1	3	3
1213	5	5	5	5	5	5	3	3	3	2	32.95	67.34	28.82	38.44	75.22	83.57	10	0	0	4	2	3	3	2	2	2	3	0	1	29.1801101180327	0	R_us6TXPSeqpuEULL	18 to 24	NCState	28401	NHWhite	-0.841213254278652	0.0694736968358682	1	Med	0	NHWhite	1	1	18 to 24	1	1	1	1
1214	4	1	4	3	4	3	5	4	2	5	39.35	84.19	12.9	65.48	14.19	35.16	9.2	0	0.9	2	2	2	3	3	3	3	3	0	0	21.6178726346741	0	R_1T6gTFw2Y2smQ7v	18 to 24	NCState	28054	Hisp	-0.262193280007797	-0.389656811165185	1	Med	0	Hisp	0	0	18 to 24	1	1	2	2
1215	5	4	1	4	4	5	4	6	7	6	87.97	56.16	31.23	85.67	74.79	83.38	8.2	1.3	1.3	5	5	2	3	2	2	3	2	0	1	24.2103652251382	0	R_3G6UIQoEJt7xXCE	18 to 24	NCState	27607	NHAsian	1.2980937578352	0.739981922529635	3	High	1	NHAsian	0	2	18 to 24	1	1	1	1
1216	4	5	5	5	5	5	4	7	7	7	100	100	100	100	100	100	10.7	1	0.4	6	4	4	2	1	1	1	3	1	1	32.4879607961274	0	R_31Y4s3YzQHq4nHI	18 to 24	NCState	27607	NHWhite	1.68923174058806	1.56226592068445	3	High	1	NHWhite	1	1	18 to 24	1	1	1	1
1217	3	1	5	1	4	5	4	3	5	4	62.75	70.2	0	100	46.99	60.17	3	2.5	2	5	5	2	4	4	4	4	4	0	0	23.7523312884464	0	R_3M0vX23NUbx6h1V	18 to 24	NCState	27518	NHWhite	-0.0720298840297964	0.375652261661063	1	Med	0	NHWhite	1	1	18 to 24	1	1	3	3
1218	3	2	5	5	5	5	4	3	2	2	61.36	8.02	3.39	41.02	30.85	37.29	5.9	2.3	2.1	3	3	5	4	3	4	2	1	0	1	25.7471559864995	1	R_2aCVqQPXdoyW4tp	25 to 32	NCState	27302	NHWhite	-1.03498038052227	-0.809713957618677	2	Low	0	NHWhite	1	1	25 to 32	0	1	2	3
1219	4	3	5	4	5	4	2	2	2	2	5.69	66.23	0.74	0.21	49.8	93.96	3	1	0	5	5	2	3	2	2	2	3	0	1	22.6574972681195	0	R_1MX9s2pDiS7SRJ1	18 to 24	NCState	72176	NHWhite	-1.23529380439432	-0.534794293548504	1	Med	0	NHWhite	1	1	18 to 24	1	1	1	1
1220	5	5	5	5	5	5	1	4	5	3	44.93	60.42	0	54.93	8.45	60.28	11	0.5	0	5	6	2	3	3	3	3	3	0	0	28.0411540437539	0	R_3HLV2Bdhmxr8rQc	18 to 24	NCState	27607	NHAsian	-0.0625410190385581	-0.448485783002365	1	Med	0	NHAsian	0	2	18 to 24	1	1	2	2
1221	4	1	5	4	5	5	4	2	5	5	17.1	66.45	14.19	34.84	78.71	86.77	10	1	0.7	6	5	3	4	3	3	3	2	1	0	25.8481252256622	0	R_2zC5BsbxvqFx0Gw	18 to 24	NCState	27607	NHWhite	-0.0815187490210346	-0.0294146432144297	1	Med	0	NHWhite	1	1	18 to 24	1	1	2	2
1222	2	2	5	4	5	4	3	4	1	2	37.54	100	0	61.03	60.46	65.62	8	6	2	2	2	3	2	2	1	3	1	0	1	21.9480438960878	0	R_yKFSlcEcG45jPJ7	18 to 24	NCState	28625	NHWhite	-1.02843408289384	0.255790472944877	1	Med	0	NHWhite	1	1	18 to 24	1	1	1	1
1223	1	1	5	5	5	5	5	2	2	3	44.08	40.7	0	60.56	69.72	30	9.5	1.5	1.9	6	6	3	5	4	4	4	4	0	1	19.6777331163992	0	R_3MQIf5My1j5tOVn	18 to 24	NCState	27502	NHAsian	-1.04446924551351	-0.322075042266996	1	Med	0	NHAsian	0	2	18 to 24	1	1	3	3
1224	2	1	5	4	4	5	3	5	4	4	100	90.83	100	100	100	86.53	5	1.2	1	7	7	2	1	1	1	1	1	0	0	21.1092214265494	0	R_12wYOECplV9CM6b	18 to 24	NCState	27513	NHWhite	0.134829837470679	1.39479801752944	3	High	1	NHWhite	1	1	18 to 24	1	1	1	1
1225	4	2	5	4	4	4	4	1	1	1	28.06	8.71	17.42	48.39	6.13	47.1	5	2	3	5	4	4	4	3	3	3	1	0	0	29.2887306663326	0	R_1meH7Rp92bQ6aEP	18 to 24	NCState	28445	NHWhite	-1.82019891339079	-1.10609756864264	2	Low	0	NHWhite	1	1	18 to 24	1	1	2	2
1226	4	2	5	5	4	4	2	5	7	7	70.56	60.28	8.73	80.7	80.56	90.7	8	2	1	3	3	5	1	1	1	1	1	0	0	25.1046262854279	1	R_1loQXdsGa3In4DW	45 to 54	NCState	27607	NHWhite	1.28860489284396	0.703521749445763	3	High	1	NHWhite	1	1	Over 32	0	1	1	1
1227	2	5	5	3	4	4	4	5	4	6	75.93	59.03	5.16	38.4	26.65	94.56	7	2	1.03724223160787	6	6	3	4	3	3	3	4	1	1	34.8675365075388	0	R_3MtfnHJai9RTpGH	18 to 24	NCState	27606	NHWhite	0.516478955232297	0.043715279250219	3	High	1	NHWhite	1	1	18 to 24	1	1	2	2
1228	4	2	5	4	5	5	4	2	1	1	11.76	67.84	0	65.88	100	99.61	7.9	0	0	6	6	3	3	2	3	3	1	0	0.50109767065038	33.5249443095838	0	R_ekVFNZ3LyxxNh3b	18 to 24	NCState	27587	NA	-1.61988548951875	0.429383874255872	1	Med	0	NA	NA	NA	18 to 24	1	1	1	2
1229	5	5	5	3	5	5	3	2	2	2	100	68.71	12.58	70	28.39	38.39	10	0	0	1	1	3	2	1	2	1	3	0	1	20.9823165284531	0	R_Uyf90gAXUkfpynL	18 to 24	NCState	27704	Hisp	-1.23529380439432	0.110534690971874	1	Med	0	Hisp	0	0	18 to 24	1	1	1	1
1230	5	2	5	5	5	5	2	7	7	7	100	100	87.39	100	100	100	12	0.2	0.1	4	4	3	2	2	1	3	1	0	1	21.256810465246	0	R_xsf2O3ROL0r2un7	18 to 24	NCState	28216	Hisp	1.68923174058806	1.56226592068445	3	High	1	Hisp	0	0	18 to 24	1	1	1	1
1231	5	5	5	5	5	5	5	5	4	5	28.53	8.69	16.01	48.04	16.18	28.04	12	0	0.3	5	3	3	5	3	3	3	3	0	0	24.6317428621016	0	R_1LzNqCkpKCrZJC5	18 to 24	NCState	27513	NHAsian	0.325654396351488	-1.17448789349133	1	Med	0	NHAsian	0	2	18 to 24	1	1	2	2
1232	4	2	5	3	5	4	1	2	4	2	0	100	5.35	28.73	50.42	59.72	12	0.9	0.5	2	2	3	2	3	3	3	1	0	1	22.4858495615429	0	R_2Xbbub5dzHTcneQ	18 to 24	NCState	NA	NA	-0.847759551907081	-0.380009848314354	1	Med	0	NA	NA	NA	18 to 24	1	1	2	2
1233	5	4	5	5	5	5	2	5	6	5	68.77	100	90.26	68.19	49.28	100	9	1.5	0.4	5	5	3	3	3	2	3	1	0	1	18.7944488163425	0	R_1pxSFsnMyCcifaQ	18 to 24	NCState	28516	NHWhite	0.713188648838726	0.715181338475031	3	High	1	NHWhite	1	1	18 to 24	1	1	2	1
1234	1	1	5	4	5	5	3	3	6	6	62.41	38.29	22.07	63.11	61.75	56.48	12	0	1	3	5	3	4	3	3	3	4	0	0	31.4240658840569	0	R_ZgEmXLpZfJV439D	18 to 24	NCState	27606	NHWhite	0.50338635997544	-0.0445993587937811	3	High	1	NHWhite	1	1	18 to 24	1	1	2	2
1235	4	2	5	4	5	5	4	5	4	5	46.9627186955416	73.87	22.58	79.68	37.3461177828748	46.77	6.1	2.2	0	5	6	2	4	3	4	4	4	0	0	23.5674082939861	0	R_2ZEL8mLj9hJ7db8	18 to 24	NCState	28226	NHWhite	0.325654396351488	-0.0393416227714389	1	Med	0	NHWhite	1	1	18 to 24	1	1	2	3
1236	3	3	3	5	5	5	4	5	5	5	49.35	59.35	2.58	69.03	61.94	69.35	8	2	0	5	6	4	5	4	5	5	2	1	1	19.6360101122569	0	R_UbtYlQq78yXUzE5	25 to 32	NCState	27513	NHWhite	0.519421522595107	0.152339295968182	3	High	1	NHWhite	1	1	25 to 32	0	1	3	3
1237	3	2	4	4	5	5	3	6	7	6	79.08	19.77	17.48	67.91	50.43	79.94	7	1.1	1	5	5	4	3	3	3	3	3	1	1	25.0592650884567	0	R_1ro8RidaViXsiOZ	18 to 24	NCState	27587	NHWhite	1.2980937578352	0.0747186820989843	3	High	1	NHWhite	1	1	18 to 24	1	1	2	2
1238	5	5	5	4	4	5	2	6	4	5	52.71	67.8	11.53	74.58	51.35	94.91	12	0	0	4	5	3	3	2	2	3	3	0	1	25.0573501147002	0	R_xeZHVCl2owuMYpj	25 to 32	NCState	27703	NA	0.525967820223535	0.392686910825413	3	High	1	NA	NA	NA	25 to 32	0	1	1	1
1239	4	4	5	5	5	5	2	5	4	5	75.92	66.34	50.99	80	66.48	75.92	8	1	0.5	5	6	4	4	3	3	3	1	1	1	19.7394862563163	0	R_0PnPJYbjDaS9IzL	18 to 24	NCState	28405	NHWhite	0.325654396351488	0.562624434734421	3	High	1	NHWhite	1	1	18 to 24	1	1	2	2
1240	3	2	1	4	5	5	2	5	4	4	56.73	95.42	48.14	74.5	37.3461177828748	36.96	11	0	0	4	4	3	3	3	4	3	4	0	0	21.6178726346741	0	R_2v835Rt10n4yaSY	18 to 24	NCState	28742	NHWhite	0.134829837470679	0.0726564375713036	1	Med	0	NHWhite	1	1	18 to 24	1	1	2	3
1241	3	2	5	2	5	5	4	3	3	3	37.54	43.27	7.16	18.05	33.81	32.66	12	0.5	0.5	5	4	3	5	4	4	4	1	1	1	16.9472556575967	0	R_1ML2XezEBzAEDp0	18 to 24	NCState	NA	NHWhite	-0.650388695397843	-0.917423256104515	1	Med	0	NHWhite	1	1	18 to 24	1	1	3	3
1242	2	1	5	2	5	4	4	5	4	6	81.94	75.81	4.19	56.77	21.61	36.45	12	0.7	2	6	5	3	3	3	3	4	2	0	0	22.2399379492637	0	R_3rYSDW7D7ngAoVs	18 to 24	NCState	29406	NHWhite	0.516478955232297	-0.135563180814947	3	High	1	NHWhite	1	1	18 to 24	1	1	2	2
1243	2	2	5	4	5	4	2	6	4	3	75.07	59.6	79.94	88.83	80.8	69.91	11	1	0.5	2	4	4	2	1	1	1	4	0	1	34.9709929523665	0	R_2usUOYxuWrOfs47	18 to 24	NCState	27606	NHWhite	0.144318702461917	0.636127559445832	3	High	1	NHWhite	1	1	18 to 24	1	1	1	1
1244	5	3	5	5	5	5	3	6	6	6	77.74	100	19.03	81.94	65.16	100	7.6	1.8	0.5	7	6	3	4	2	4	4	3	0	1	31.7495980507609	0	R_3MLSgoJMkJcOLrv	18 to 24	NCState	27106	NHWhite	1.10432663159158	1.00260886992713	3	High	1	NHWhite	1	1	18 to 24	1	1	1	3
1245	5	2	5	5	5	5	4	7	7	7	81.15	70.33	70.33	91.31	91.64	84.1	8	2	1	3	2	3	4	3	4	4	1	0	1	36.0460183810993	0	R_1dgiqjFKwVA5ftu	18 to 24	NCState	27603	NHWhite	1.68923174058806	0.964764531716764	3	High	1	NHWhite	1	1	18 to 24	1	1	2	3
1246	1	1	5	4	4	5	4	5	5	7	70.42	79.86	29.15	86.76	68.31	100	8.4	1	0.7	5	4	5	2	3	3	4	3	0	1	15.8086522090204	1	R_31S2PHsGw1Wr9lI	18 to 24	NCState	28411	NHWhite	0.901070640356725	0.865150398843877	3	High	1	NHWhite	1	1	18 to 24	1	1	2	2
1247	1	3	1	5	5	5	5	5	5	5	91.98	48.42	14.33	89.11	67.05	68.48	4.4	0	0.7	5	5	2	3	3	3	3	1	0	1	16.9735002665272	0	R_3Op127vyvFHSkms	18 to 24	NCState	27607	NHAsian	0.519421522595107	0.568579545545601	3	High	1	NHAsian	0	2	18 to 24	1	1	2	2
1248	3	4	5	4	5	5	3	2	4	3	49.44	37.75	31.83	47.18	37.18	74.51	9.4	1.15692447694388	0.81903020578268	3	6	2	4	3	1	3	4	0	1	22.9191457464641	0	R_3JrgcizbA139ZZA	18 to 24	NCState	27587	Hisp	-0.656934993026272	-0.309911436691111	1	Med	0	Hisp	0	0	18 to 24	1	1	2	1
1249	3	2	5	5	5	5	4	2	4	2	49.44	7.04	8.31	67.04	24.93	32.39	4	2.24479825992496	1.26681917129306	5	5	3	5	4	4	4	3	0	1	22.7099589864138	0	R_3phTJfs7fDg2vUB	18 to 24	NCState	28684	NHWhite	-0.847759551907081	-0.792753436023841	1	Med	0	NHWhite	1	1	18 to 24	1	1	3	3
1250	2	3	5	4	5	5	3	7	7	7	78.71	38.06	37.1	85.48	88.71	100	7	1.5	1	5	4	3	3	2	2	2	1	0	1	20.9410202023529	0	R_3EhYfjO6b9iGBmW	18 to 24	NCState	28349	NHWhite	1.68923174058806	0.772795842191131	3	High	1	NHWhite	1	1	18 to 24	1	1	1	1
1251	1	1	4	5	5	5	3	1	3	1	74.52	62.1704749387791	27.2997612350536	72.5309247368865	80.32	75.48	3.1	0	1	6	6	3	2	3	3	3	2	1	0	27.7058531223461	0	R_2Xml0HCGNddOuVp	18 to 24	NCState	28078	NHAsian	-1.43266466090356	0.568024909281339	1	Med	0	NHAsian	0	2	18 to 24	1	1	2	2
1252	3	1	5	5	5	5	3	5	4	7	72.39	89.86	70.42	99.15	75.77	71.97	11.2	1.50559496882552	0.977603583338902	6	6	3	4	3	3	3	2	0	1	26.6254691564852	0	R_3kB7dIt0Y0l2Gjo	18 to 24	NCState	28451	NHWhite	0.707303514113106	0.886020512899133	3	High	1	NHWhite	1	1	18 to 24	1	1	2	2
1253	2	1	5	4	4	5	3	5	6	6	71.61	60.97	17.74	63.87	68.71	86.13	5	1	0.9	6	5	3	5	4	4	4	2	0	1	23.0282113373499	0	R_pSqLCK6vCwwGApz	18 to 24	NCState	27513	NHWhite	0.904013207719535	0.467328209246021	3	High	1	NHWhite	1	1	18 to 24	1	1	3	3
1254	4	3	5	4	5	5	4	5	3	2	71.06	89.68	58.45	69.91	20.34	67.34	6.6	0	0.4	4	6	2	4	4	4	4	1	0	0	22.3777750796242	0	R_2upTufpnBGj6lh3	18 to 24	NCState	27513	NHAsian	-0.440586406534558	0.205699339903077	1	Med	0	NHAsian	0	2	18 to 24	1	1	3	3
1255	1	1	5	4	5	5	5	5	5	6	68.19	51.29	35.82	87.39	62.7620748430765	63.04	2.9	4	1	5	7	3	5	4	4	4	4	0	1	21.1437549183853	0	R_2eW30xkLzWpYFZt	18 to 24	NCState	27523	NHWhite	0.710246081475916	0.327967940746483	3	High	1	NHWhite	1	1	18 to 24	1	1	3	3
1256	1	1	5	4	5	4	5	3	3	3	24.07	68.19	0	63.9	0	51	6	1	0	6	6	3	4	4	4	4	4	0	1	22.5610881323724	0	R_3ErTi3spbZLv2EN	18 to 24	NCState	27607	NHWhite	-0.650388695397843	-0.613839565391361	1	Med	0	NHWhite	1	1	18 to 24	1	1	3	3
1257	5	1	5	5	3	5	4	1	1	1	1.43	28.08	0	69.63	0	24.93	3	1	1	5	5	3	4	3	3	3	1	0	0	20.0842081047043	0	R_2YxGqSPwUr9rMwB	18 to 24	NCState	23120	NHWhite	-1.82019891339079	-1.22065106969125	2	Low	0	NHWhite	1	1	18 to 24	1	1	2	2
1258	4	3	5	4	5	5	3	5	5	5	35.07	100	14.51	87.46	81.13	91.55	10	0	0	5	6	3	2	3	3	3	3	0	0	20.8051032428595	0	R_TjAB44yVuKF8Fy1	18 to 24	NCState	27455	NHWhite	0.519421522595107	0.786270629395583	3	High	1	NHWhite	1	1	18 to 24	1	1	2	2
1259	1	1	5	5	5	5	4	5	5	5	59.72	92.54	19.15	80.7	30.42	69.58	12	0.5	0.1	4	6	3	4	4	4	4	3	0	1	18.8840848756078	0	R_wZbQgYjjP7cyUDf	18 to 24	NCState	27282	Hisp	0.519421522595107	0.315723586686381	3	High	1	Hisp	0	0	18 to 24	1	1	3	3
1260	4	3	5	4	5	5	4	6	6	5	69.34	0.29	0	68.77	0	75.07	5.4	0	0.2	5	6	2	4	1	4	4	2	0	1	19.3682921801105	0	R_OJpQJWosFBTQSSl	18 to 24	NCState	27607	NA	0.913502072710773	-0.545295495716317	1	Med	0	NA	NA	NA	18 to 24	1	1	1	3
1261	3	3	4	5	5	5	2	5	5	5	71.94	70.97	42.26	57.74	77.74	86.13	6.5	1.9	0.5	4	5	4	3	2	1	3	3	0	1	20.9823165284531	0	R_XjsjCupwoscAY5H	18 to 24	NCState	27609	NA	0.519421522595107	0.563273025325246	3	High	1	NA	NA	NA	18 to 24	1	1	1	1
1262	4	1	5	3	5	5	5	2	2	2	22.58	9.03	25.16	4.19	29.68	16.45	12	3	0.9	5	5	3	4	2	2	2	1	0	0	21.1092214265494	0	R_5cMwzJtUHguk81j	18 to 24	NCState	28034	NHWhite	-1.23529380439432	-1.52777042939118	2	Low	0	NHWhite	1	1	18 to 24	1	1	1	1
1263	4	1	5	5	5	5	5	2	2	3	56.73	58.17	37.25	62.46	52.15	49	5.5	0.5	1.3	4	3	3	5	4	4	4	3	0	1	22.6703883611849	0	R_2EtlJs1EaTyvdY6	18 to 24	NCState	20155	NHWhite	-1.04446924551351	-0.0788003343255292	1	Med	0	NHWhite	1	1	18 to 24	1	1	3	3
1264	5	5	5	5	5	5	5	6	5	3	18.34	52.72	53.01	52.72	52.72	39.26	9	0	0.7	6	6	5	4	3	3	3	1	0	0	22.3152233648248	1	R_2WJq3Pg0moavwmy	18 to 24	NCState	27603	NHAsian	0.338085828705536	-0.541418440285843	1	Med	0	NHAsian	0	2	18 to 24	1	1	2	2
1265	5	3	5	5	5	4	5	1	1	6	1.41	26.8	0	0	4.61	11.28	12	0	0	6	5	3	4	4	4	4	1	0	0	19.7662134078593	0	R_eha7m7ZF0EGyMeZ	18 to 24	NCState	27513	NHWhite	-0.866076118986749	-1.81584515934291	2	Low	0	NHWhite	1	1	18 to 24	1	1	3	3
1266	5	2	5	5	5	5	3	4	5	5	39.3	100	66.2	60.14	70.99	64.08	12	0.659105914981385	0.5	3	2	3	3	3	3	3	1	1	1	18.5612800059393	0	R_3PB35f9GNXOobXm	18 to 24	NCState	27603	NHWhite	0.31910809872306	0.329634366029007	3	High	1	NHWhite	1	1	18 to 24	1	1	2	2
1267	4	2	5	5	5	5	4	5	6	6	49.35	70.65	27.42	67.42	79.68	80.97	7	1	1	3	6	4	4	4	3	3	2	0	1	21.4125196156294	0	R_T4R4gMbAJmn2Jk5	33 to 44	NCState	27603	NHWhite	0.904013207719535	0.442416037434435	3	High	1	NHWhite	1	1	Over 32	0	1	3	2
1268	4	3	5	5	5	5	5	5	4	6	96.28	88.25	32.38	88.83	87.97	100	10	1	0.2	6	6	3	4	3	3	3	2	1	1	21.6328924965542	0	R_dhafL4Rf3kPYVix	18 to 24	NCState	27613	NA	0.516478955232297	1.27796630090561	3	High	1	NA	NA	NA	18 to 24	1	1	2	2
1269	3	2	5	4	5	4	4	3	4	4	36.62	86.48	30	71.27	44.79	74.79	9.3	1.5	2.2	6	3	3	4	3	3	3	3	1	1	25.6060512121024	0	R_20PdLHe0gjyQjIz	18 to 24	NCState	28090	NHWhite	-0.265797010273415	0.180669140748542	1	Med	0	NHWhite	1	1	18 to 24	1	1	2	2
1270	2	2	5	5	5	5	5	3	3	4	29.15	26.9	43.24	100	42.82	37.61	6	1	0.597943039946026	5	1	3	3	3	3	3	4	1	1	25.0592650884567	0	R_AHFyuqC9h28VBHX	18 to 24	NCState	6492	NHWhite	-0.459564136517034	-0.381584731014073	1	Med	0	NHWhite	1	1	18 to 24	1	1	2	2
1271	5	1	5	5	5	5	5	3	6	6	73.8	88.03	66.06	83.94	36.06	72.11	10	0.1	3	6	5	3	4	3	4	4	1	1	1	25.6853126455056	0	R_1q8tlzzCFDksfhS	18 to 24	NCState	20774	NHBlack	0.50338635997544	0.472740616311351	3	High	1	NHBlack	0	0	18 to 24	1	1	2	3
1272	5	1	5	5	5	5	2	2	2	3	48.07	58.23	31.84	58.35	41.96	51.64	12	0.4	0	4	5	3	3	3	3	3	3	0	0	25.7268636136071	0	R_1flmCYs9zD4jY45	18 to 24	NCState	27358	NHWhite	-1.04446924551351	-0.229097563622019	1	Med	0	NHWhite	1	1	18 to 24	1	1	2	2
1273	2	1	4	5	5	2	3	1	1	1	0	100	0	0	0	0	12	3	0.2	2	2	3	1	5	1	1	1	0	0	21.5225205960616	0	R_1C7MMOwBuOgVUq2	25 to 32	NCState	27606	NA	-1.82019891339079	-1.42606944229372	2	Low	0	NA	NA	NA	25 to 32	0	1	3	1
1274	3	3	5	5	5	5	3	5	6	6	70.42	81.55	54.08	66.34	51.97	100	8	0.2	0	3	3	3	3	3	3	3	1	1	1	17.3597285466176	0	R_2wRG2CgD5cVbv6p	18 to 24	NCState	30179	NHWhite	0.904013207719535	0.602618875832117	3	High	1	NHWhite	1	1	18 to 24	1	1	2	2
1275	2	5	5	5	5	5	2	6	5	5	67.75	81.97	8.45	82.54	29.58	80.99	10.5	0.1	0	2	2	3	1	2	2	2	3	0	1	26.6053945193828	0	R_1mgSOoCR4jomFgT	18 to 24	NCState	27239	NHWhite	0.719734946467154	0.393504045941837	3	High	1	NHWhite	1	1	18 to 24	1	1	1	1
1276	4	1	5	5	5	5	3	2	2	2	63.15	31.45	0	80.98	0	73.16	6	2	2	6	5	4	4	3	3	3	4	0	0	31.1932622322035	0	R_cBHRZ7Z1UmhR8lj	18 to 24	NCState	28645	NHWhite	-1.23529380439432	-0.293042814857131	1	Med	0	NHWhite	1	1	18 to 24	1	1	2	2
1277	1	1	5	5	5	5	3	5	6	6	70.99	81.13	60.14	80.7	70.42	79.72	8.2	2	1.5	4	5	3	4	4	4	4	5	0	1	25.6853126455056	0	R_2ZOX9f3q2ReX9Bk	18 to 24	NCState	27603	NHWhite	0.904013207719535	0.695272147548227	3	High	1	NHWhite	1	1	18 to 24	1	1	3	3
1278	3	2	5	4	5	5	4	2	2	2	44.37	38.59	45.63	49.44	43.52	70.56	6	1	0.5	4	2	3	1	1	1	1	2	0	1	25.7471559864995	0	R_3ewQmA1yGG4GVx4	18 to 24	NCState	27603	NHWhite	-1.23529380439432	-0.306678389396946	1	Med	0	NHWhite	1	1	18 to 24	1	1	1	1
1279	1	1	5	4	5	5	5	2	2	3	58.06	68.71	0	59.03	60.32	58.71	7	2	1	5	5	3	4	3	3	3	3	0	1	28.1916732245137	0	R_25A3Rg3K3P9rN6W	18 to 24	NCState	27249	NHWhite	-1.04446924551351	0.115625481575825	1	Med	0	NHWhite	1	1	18 to 24	1	1	2	2
1280	5	1	5	5	5	5	2	5	5	6	9.58	100	0	100	70.42	80.56	10.2	0.9	1	5	5	3	3	3	3	3	1	0	1	19.7662134078593	0	R_W8Jfd2SrA0i8vU5	18 to 24	NCState	27265	NHWhite	0.710246081475916	0.528196004544773	3	High	1	NHWhite	1	1	18 to 24	1	1	2	2
1281	4	2	5	3	4	5	4	5	3	6	57.04	40.56	5.07	35.92	40.7	65.49	8	2	2	6	6	3	4	4	4	4	2	0	0	21.1845116896954	0	R_2uVTsuOlzmmt79D	18 to 24	NCState	19355	NHWhite	0.322711828988678	-0.359732013926786	1	Med	0	NHWhite	1	1	18 to 24	1	1	3	3
1282	3	3	5	5	5	5	2	6	4	6	81.09	18.34	6.59	51	26.93	88.83	4	1	0	2	3	4	2	2	1	2	4	0	1	21.4665238329558	0	R_T5Aow3WdSfdr1hT	18 to 24	NCState	27603	NHWhite	0.716792379104344	-0.155547063582778	3	High	1	NHWhite	1	1	18 to 24	1	1	1	1
1283	4	1	5	5	5	5	3	6	6	6	42.26	78.71	0	61.61	79.35	84.19	7	1	0.597943039946026	6	4	4	3	3	3	3	1	0	1	19.1367895161826	0	R_1CdWwVPMivVmPGy	18 to 24	NCState	28601	NHWhite	1.10432663159158	0.42648873512479	3	High	1	NHWhite	1	1	18 to 24	1	1	2	2
1284	2	1	5	4	5	5	4	1	2	2	2.54	0	0	0	0	1.69	10	2.3	2	4	3	3	5	4	4	4	3	0	1	22.1425109012979	0	R_1gTiDXEKLrwXvYv	18 to 24	NCState	28306	NHBlack	-1.43560722826637	-2.10558973140057	2	Low	0	NHBlack	0	0	18 to 24	1	1	3	3
1285	5	2	5	5	5	5	4	2	2	1	39.44	49.58	19.15	70	100	94.79	8.7	0.1	0	5	5	3	3	3	4	2	3	0	0	27.1228398812353	0	R_2PzojKU17YVPvsP	18 to 24	NCState	27519	NHWhite	-1.42611836327513	0.49679817812603	1	Med	0	NHWhite	1	1	18 to 24	1	1	2	3
1286	5	1	5	3	4	5	4	2	2	2	10	61.69	8.87	18.03	70.42	90.7	6	0.9	1.3	5	6	3	4	4	4	4	1	0	0	19.9006018903199	0	R_2BhNyxKNT7ogVfE	18 to 24	NCState	30075	NHWhite	-1.23529380439432	-0.272734727151527	1	Med	0	NHWhite	1	1	18 to 24	1	1	3	3
1287	1	1	5	4	5	5	5	2	2	5	20.86	92.86	0	81.14	100	82.16	12	1	0.1	5	5	3	5	4	4	4	3	0	1	19.7933819596453	0	R_bsKibaHsIwGg8Kd	18 to 24	NCState	28152	NHWhite	-0.662820127751891	0.654912688763223	1	Med	0	NHWhite	1	1	18 to 24	1	1	3	3
1288	4	2	5	4	5	5	5	3	3	4	29.72	62.25	19.01	44.08	44.23	60	8.1	0.6	0.9	4	3	3	4	1	3	3	3	0	1	21.4559633220829	0	R_1E0ZZo8zVPmOud6	18 to 24	NCState	27604	NHWhite	-0.459564136517034	-0.360657910950102	1	Med	0	NHWhite	1	1	18 to 24	1	1	1	2
1289	5	5	5	5	5	5	2	6	7	7	82.37	77.86	75.75	76.03	94.76	100	12	0.1	0	1	1	3	1	1	1	1	1	0	0	25.8481252256622	0	R_2EzRwCkPoHkh9dK	18 to 24	NCState	27501	Hisp	1.48891831671601	1.05800052809086	3	High	1	Hisp	0	0	18 to 24	1	1	1	1
1290	4	2	5	5	5	4	4	2	2	1	57.31	20.92	1.15	72.78	35.24	30.37	9.7	2.9	1	2	4	3	5	4	4	4	3	0	0	20.3434318905675	0	R_3g28ZItypgT55LN	18 to 24	NCState	27344	NHBlack	-1.42611836327513	-0.531430721835607	1	Med	0	NHBlack	0	0	18 to 24	1	1	3	3
1291	3	3	5	4	5	5	2	1	2	1	7.45	100	12.89	100	0	100	1.1	1.3	0.9	6	5	3	4	3	3	3	1	0	1	21.699660683272	0	R_1Hi2c0CNT3AJMkp	18 to 24	NCState	NA	NHWhite	-1.62643178714717	0.130356340322562	1	Med	0	NHWhite	1	1	18 to 24	1	1	2	2
1292	2	2	5	4	5	5	3	5	3	5	39.86	91.13	8.73	39.58	70.7	50.28	10.5	1	0.5	5	5	3	4	4	4	3	3	0	1	23.7099248251264	0	R_pSmYYd7BrgP1SBX	18 to 24	NCState	NA	NHWhite	0.131887270107869	0.0110689168596199	1	Med	0	NHWhite	1	1	18 to 24	1	1	3	3
1293	1	1	5	4	5	4	5	1	1	6	48.17	31.27	10.28	22.11	10.14	34.93	5.3	2.6	1.1	5	5	5	5	4	4	4	3	0	0	21.9375554284925	1	R_2dfEw0dm5xQj80l	18 to 24	NCState	27606	NHWhite	-0.866076118986749	-1.05538811680308	2	Low	0	NHWhite	1	1	18 to 24	1	1	3	3
1294	5	4	5	5	4	3	4	2	2	2	0	77.77	0	78.02	77.4	11.57	11.4	0	0	6	6	3	4	3	4	4	1	0	0	25.1046262854279	0	R_339kdZxKKVWUdb8	18 to 24	NCState	NA	NA	-1.23529380439432	-0.334685587394555	1	Med	0	NA	NA	NA	18 to 24	1	1	2	3
1295	5	3	5	5	5	5	4	5	5	3	70.85	70.56	29.01	71.27	100	71.55	12	0	0	5	6	3	5	3	3	3	2	0	1	16.4742796704528	0	R_2ccS36OJY55qKKR	18 to 24	NCState	29204	NHAsian	0.137772404833489	0.709586173471378	3	High	1	NHAsian	0	2	18 to 24	1	1	2	2
1296	3	3	5	5	5	5	3	3	3	3	59.72	70.7	19.01	90.85	28.87	70.42	7.9	1.8	0.8	6	6	3	5	4	2	4	1	1	1	22.0469303395354	0	R_2DTSikSWUoNVOam	18 to 24	NCState	20175	NHWhite	-0.650388695397843	0.230519513074089	1	Med	0	NHWhite	1	1	18 to 24	1	1	3	1
1297	1	1	5	5	5	5	3	5	6	6	61.41	0	34.8899811755854	60.85	81.83	82.39	4.2	1.8	1.8	5	5	5	3	3	3	3	1	0	1	21.6328924965542	1	R_cvWP7megvgOYmWd	18 to 24	NCState	27606	NHWhite	0.904013207719535	0.00682195669604051	3	High	1	NHWhite	1	1	18 to 24	1	1	2	2
1298	5	3	5	5	5	5	4	5	3	3	63.47	5.08	14.95	65.59	28.77	73.77	7	2	1	6	6	3	3	4	4	3	1	0	1	20.0283027816795	0	R_2riP7GxWCAG2JS0	18 to 24	NCState	28075	NA	-0.249761847653749	-0.371374681203962	1	Med	0	NA	NA	NA	18 to 24	1	1	3	3
1299	3	2	1	5	5	5	3	7	7	7	90.26	90.26	8.6	100	63.61	95.99	12	0	0	3	5	3	4	3	3	3	4	1	1	29.2281143897133	0	R_1mxfNLSXkzITl1P	18 to 24	NCState	28214	NHBlack	1.68923174058806	1.1172753377271	3	High	1	NHBlack	0	0	18 to 24	1	1	2	2
1300	4	3	5	5	5	5	4	6	6	6	90.65	79.35	49.35	78.39	69.03	100	12	1.6	0.7	2	6	3	4	4	4	4	2	0	1	22.7099589864138	0	R_YXFU2fttSiitA7T	18 to 24	NCState	27606	NHWhite	1.10432663159158	0.953339283622155	3	High	1	NHWhite	1	1	18 to 24	1	1	3	3
1301	2	2	5	5	5	5	2	5	6	6	89.03	72.26	71.29	78.71	80.32	83.87	6.2	0.8	0.5	7	5	3	5	4	4	4	4	1	1	26.5710130815575	0	R_3qqv4hj7wSowIxU	18 to 24	NCState	28786	NA	0.904013207719535	0.855883944683751	3	High	1	NA	NA	NA	18 to 24	1	1	3	3
1302	4	4	5	5	5	5	2	4	3	3	29.01	60.99	18.59	18.87	45.49	65.77	12	0.8	0.3	1	1	3	1	1	1	1	1	1	1	29.1801101180327	0	R_1DnzknscMow7774	18 to 24	NCState	27526	Hisp	-0.450075271525796	-0.508723469468585	1	Med	0	Hisp	0	0	18 to 24	1	1	1	1
1303	4	3	5	5	5	5	2	5	5	6	62.82	91.69	18.73	68.31	66.76	71.69	5.5	1	0	5	3	3	3	2	2	2	2	0	0	21.1845116896954	0	R_9LZ6a2Z9q9vyVjP	18 to 24	NCState	27858	NHWhite	0.710246081475916	0.529867302873023	3	High	1	NHWhite	1	1	18 to 24	1	1	1	1
1304	3	3	5	5	5	5	4	5	4	5	68.87	63.8	65.21	83.66	71.69	79.72	11.1	0.3	0.3	3	5	3	3	3	3	3	2	0	1	22.6735503188824	0	R_1mgbaBlnKEWiKlv	18 to 24	NCState	27606	NA	0.325654396351488	0.588021089170952	3	High	1	NA	NA	NA	18 to 24	1	1	2	2
1305	5	2	5	5	5	5	4	5	5	5	72.39	71.41	0	70.42	21.41	79.58	9.1	3.1	0.7	2	7	3	5	5	2	5	4	0	1	19.1367895161826	0	R_2dyg0lJ0qq4o7G6	18 to 24	NCState	27614	NA	0.519421522595107	0.190332258934778	3	High	1	NA	NA	NA	18 to 24	1	1	3	1
1306	4	3	4	5	4	4	4	5	2	5	80.65	74.19	0	27.42	43.87	70.32	10	0.3	2	4	2	3	2	2	2	2	1	0	0	23.4930610204281	0	R_TnKjj2zKowxbZjH	18 to 24	NCState	27615	NHWhite	-0.0618798561357499	0.0501496029142937	1	Med	0	NHWhite	1	1	18 to 24	1	1	1	1
1307	2	2	5	3	4	5	4	2	2	3	54.51	60.28	14.08	81.13	48.718394891075	54.23	8	1	1	5	7	3	4	3	4	4	4	0	0	22.8892451063625	0	R_3KNrdn9ikGUesuT	18 to 24	NCState	27603	NHWhite	-1.04446924551351	0.0724139259625601	1	Med	0	NHWhite	1	1	18 to 24	1	1	2	3
1308	4	2	5	5	5	5	3	1	2	2	0	78.17	0	17.89	70.99	29.01	5	0	0	6	2	3	1	1	1	1	1	0	0	30.7852700912502	0	R_3nSL6AomIKPePfs	18 to 24	NCState	28210	NHBlack	-1.43560722826637	-0.694112862217869	2	Low	0	NHBlack	0	0	18 to 24	1	1	1	1
1309	3	2	5	5	5	5	3	3	3	5	28.73	21.41	29.58	72.39	30.14	61.69	5	3	2	7	7	3	5	4	4	4	4	1	0	23.0125740949756	0	R_3gNNuUexWdmYoDO	18 to 24	NCState	27606	NHWhite	-0.268739577636225	-0.541275557227003	1	Med	0	NHWhite	1	1	18 to 24	1	1	3	3
1310	4	3	5	5	5	4	1	6	6	6	28.65	90.54	26.36	90.26	76.5	100	10	2	2	4	5	3	5	4	4	4	3	0	0	21.6232778776669	0	R_3lREKnp8M0oMoeV	18 to 24	NCState	27605	NHWhite	1.10432663159158	0.72198110482477	3	High	1	NHWhite	1	1	18 to 24	1	1	3	3
1311	4	2	5	5	5	5	3	2	4	2	28.39	7.74	9.35	27.42	69.35	48.71	9.5	2.5	0.5	5	5	3	4	4	4	4	2	0	0	16.9310495355685	0	R_1pssJLL5VbgLmVW	18 to 24	NCState	27540	NHWhite	-0.847759551907081	-0.778420182115493	1	Med	0	NHWhite	1	1	18 to 24	1	1	3	3
1312	4	2	4	4	4	4	5	1	1	1	34.51	96.62	0	47.89	28.31	67.89	12	0	0	4	6	3	3	3	1	4	3	0	1	23.5674082939861	0	R_xt66ZSqO5Vdf5ER	18 to 24	NCState	28443	NHWhite	-1.82019891339079	-0.11269408701913	1	Med	0	NHWhite	1	1	18 to 24	1	1	2	1
1313	2	1	5	4	5	5	3	2	1	2	47.56	11.17	0	80.23	85.39	74.79	9.6	1.7	1	5	6	3	5	4	5	5	3	0	1	20.5977247891996	0	R_2uETqXsVxqMWlBs	18 to 24	NCState	27607	NHWhite	-1.42906093063794	0.097518641231327	1	Med	0	NHWhite	1	1	18 to 24	1	1	3	3
1314	4	1	5	3	5	5	4	4	4	4	39.26	64.18	6.88	68.77	69.91	95.42	9	0	0.4	7	7	3	4	3	4	4	1	0	1	19.4854095931422	0	R_31plYDDiUxh8QIf	18 to 24	NCState	27607	NHWhite	-0.0654835864013682	0.368555501644546	1	Med	0	NHWhite	1	1	18 to 24	1	1	2	3
1315	5	1	5	5	5	5	5	6	5	7	82.54	60.85	23.52	40.85	60	83.94	10.2	3	1.2	5	6	3	4	3	3	3	1	0	1	30.6664626185083	0	R_3sj0x62kxnLoOaF	18 to 24	NCState	27517	NHWhite	1.10138406422877	0.293655383281351	3	High	1	NHWhite	1	1	18 to 24	1	1	2	2
1316	3	1	5	5	5	4	4	1	2	2	33.1	19.44	0	75.21	22.54	29.3	8.2	2.7	4.1	6	6	3	3	3	4	4	2	0	0	20.0638004129754	0	R_1LAsrOhgoecrA3M	18 to 24	NCState	26712	NHWhite	-1.43560722826637	-0.805350151140369	2	Low	0	NHWhite	1	1	18 to 24	1	1	2	3
NA.4	2.00895791506428	1.88294666976218	4.91722355208411	4.41414456485157	4.8810533607184	4.62489575146385	3.40303468828504	4.45563111101996	4.240941302401	4.07412243131062	48.3324624829437	61.1306441004557	26.7404461003582	64.7785069482503	52.5057394110253	65.3042873806471	7.47304319682319	1.39646870759864	0.977603583338902	4.8897961647447	5.14841188279904	3.2126080263938	3.28805054851812	2.82411169466509	2.94590823311916	3.02925222384786	2.88983884923882	0.232645791896619	0.650341230744271	23.4350583060815	0	NA	NA	NA	NA	NA	0.0866163254873226	0.0242675820180662	1	Med	0	NA	NA	NA	NA	NA	NA	1	1
1318	4	2	5	5	5	5	3	3	4	5	61.69	63.24	28.31	92.25	80.7	80.99	7.1	3.1	2.9	5	5	3	3	3	4	3	1	1	1	21.9268569523996	0	R_20U97qNmYxK8HM0	18 to 24	NCState	27703	NHWhite	-0.0749724513926064	0.672525720736498	3	High	1	NHWhite	1	1	18 to 24	1	1	2	3
1319	4	2	5	5	5	5	2	4	4	6	70.82	56.03	29.69	82.08	71.52	96.59	7	1	1	3	5	5	5	4	4	4	2	0	0	21.6178726346741	1	R_3IXo8rrulHPyLuu	18 to 24	NCState	27518	NA	0.31616553136025	0.662167405826171	3	High	1	NA	NA	NA	18 to 24	1	1	3	3
1320	5	3	5	5	5	5	4	6	2	6	71.55	81.55	9.29	66.34	19.72	61.13	10	0	1	4	5	3	3	3	3	3	1	0	1	25.7471559864995	0	R_1mqqBUzQq2fickQ	18 to 24	NCState	27560	NHAsian	0.329258126617106	0.0731730565137015	3	High	1	NHAsian	0	2	18 to 24	1	1	2	2
1321	4	2	5	4	4	5	3	3	5	5	57.22	72.82	56.08	60.8	86.98	81.12	9.2	0.5	0.5	3	6	3	2	2	2	2	3	1	0.629494202368297	23.5674082939861	0	R_xgSZIvZWS4oh7Tb	18 to 24	NCState	27704	NHWhite	0.118794674851013	0.522539166156255	3	High	1	NHWhite	1	1	18 to 24	1	1	1	1
1322	5	2	5	5	5	5	2	5	6	6	2.9	23.23	0	30.97	74.19	72.9	12	0.5	1	3	5	3	3	2	2	2	1	0	0.562965625913458	22.1425109012979	0	R_1oGWIbMwFtzgOAB	18 to 24	NCState	27606	NA	0.904013207719535	-0.609022873482199	1	Med	0	NA	NA	NA	18 to 24	1	1	1	1
1323	5	5	5	5	5	5	1	7	2	7	100	39.44	0	82.25	8.45	91.27	12	2	0.1	5	5	3	5	4	4	4	3	1	0	26.4464614577377	0	R_1Ib0S886klRW5Vy	18 to 24	NCState	27607	NHWhite	0.720396109369962	0.244846958667579	3	High	1	NHWhite	1	1	18 to 24	1	1	3	3
1324	3	2	5	4	5	5	3	5	5	5	54.15	63.32	33.81	55.01	48.71	70.77	5.9	3	2.1	5	5	3	4	4	4	4	1	0	1	19.005974430634	0	R_24AhvbNWWrLBYNC	18 to 24	NCState	27104	NHWhite	0.519421522595107	0.0229618670088353	3	High	1	NHWhite	1	1	18 to 24	1	1	3	3
1325	1	3	5	5	5	5	4	6	4	6	69.86	80.28	9.58	72.11	81.41	82.11	12	0.5	0	5	2	3	2	1	3	1	4	0	1	23.4033530509669	0	R_237c5R8hFDeax8W	18 to 24	NCState	27603	NHWhite	0.716792379104344	0.717979135625327	3	High	1	NHWhite	1	1	18 to 24	1	1	1	2
1326	5	5	5	5	5	5	3	4	4	4	63.52	60.7	28.5992224314962	67.75	53.94	84.51	10.3	0.7	0	4	6	3	1	1	1	1	1	0	1	19.4209304435539	0	R_2V8hRVwdY58kTZU	18 to 24	NCState	20151	NHAsian	-0.0654835864013682	0.311394322154225	1	Med	0	NHAsian	0	2	18 to 24	1	1	1	1
1327	3	3	5	5	5	4	4	6	6	6	60.65	100	0	100	77.1	54.19	8	0	0.4	5	5	3	5	4	4	4	1	0	1	25.7930641305069	0	R_2qjZ3ig73MOi2BL	18 to 24	NCState	23233	NHWhite	1.10432663159158	0.75323709195369	3	High	1	NHWhite	1	1	18 to 24	1	1	3	3
1328	4	2	5	3	5	5	3	7	7	7	100	100	64.65	100	73.1	100	6.2	0.3	0.2	7	6	2	4	3	3	3	1	1	0	29.2887306663326	0	R_r6ykHEZSBJLlqO5	18 to 24	NCState	28105	NHAsian	1.68923174058806	1.35988756656689	3	High	1	NHAsian	0	2	18 to 24	1	1	2	2
1329	2	1	5	5	5	5	1	5	2	1	57.51	63.89	0	68.67	78.14	78.63	12	0.6	1.5	5	6	3	4	4	4	4	1	1	1	20.5181363015787	0	R_2bPNBICI5iSBxpa	18 to 24	NCState	20850	NHBlack	-0.825178091658986	0.434198333684724	1	Med	0	NHBlack	0	0	18 to 24	1	1	3	3
1330	4	1	5	5	5	4	4	2	2	2	35.24	72.78	0	73.07	0	46.99	5.5	2	0.8	7	4	3	3	3	4	4	1	0	1	28.341937898603	0	R_2ZHrZZhChhcMSCC	18 to 24	NCState	29579	NA	-1.23529380439432	-0.461545109759941	1	Med	0	NA	NA	NA	18 to 24	1	1	2	3
1331	3	1	5	5	5	5	4	5	2	6	50.71	0	0	71.81	30.17	74.08	5	6	1	3	3	3	3	3	3	3	1	0	1	24.2367942363003	0	R_7WANJRqGfq9RvHz	18 to 24	NCState	28461	NHWhite	0.128944702745059	-0.442118372200386	1	Med	0	NHWhite	1	1	18 to 24	1	1	2	2
1332	2	3	5	3	3	3	3	5	2	2	1.94	100	7.42	70	34.52	82.9	9.1	0.2	1.4	1	2	4	1	1	1	1	2	0	1	22.3142018549662	0	R_31KNsGlfHgIZFmL	18 to 24	NCState	27603	Hisp	-0.634353532778177	-0.00297125265111662	1	Med	0	Hisp	0	0	18 to 24	1	1	1	1
1333	2	1	5	5	5	5	5	2	1	3	29.58	60.14	70.85	81.27	28.59	19.15	5	1	1	2	7	4	2	2	2	3	3	0	1	20.3711100291941	0	R_UhjlP7sBw97GUBr	25 to 32	NCState	27513	NA	-1.23823637175713	-0.528370283355043	1	Med	0	NA	NA	NA	25 to 32	0	1	1	1
1334	4	3	5	5	5	5	4	5	5	5	70.85	81.83	39.3	80.7	69.3	90.7	11.2	1	0	5	5	3	2	2	3	2	3	1	1	22.5963408767956	0	R_1i4Z7HwF800N1We	18 to 24	NCState	NA	NHWhite	0.519421522595107	0.774159066578062	3	High	1	NHWhite	1	1	18 to 24	1	1	1	2
1335	5	2	5	3	5	4	3	5	4	5	86.45	21.61	6.77	53.55	17.42	61.94	7	0.5	0.5	2	3	3	4	4	4	4	2	0	1	22.5963408767956	0	R_1opZoSmxfRjksRk	18 to 24	NCState	27615	NA	0.325654396351488	-0.349712184460659	1	Med	0	NA	NA	NA	18 to 24	1	1	3	3
1336	4	1	5	4	5	4	3	2	1	2	9.15	65.49	0	49.86	55.35	29.3	12	0.4	0.5	5	3	3	3	2.82411169466509	2.94590823311916	2.98764042069341	3	0	1	23.8619667269857	0	R_1ilAim3ifV0jGoy	18 to 24	NCState	80134	NHWhite	-1.42906093063794	-0.595172109525788	2	Low	0	NHWhite	1	1	18 to 24	1	1	1	1
1337	2	2	5	3	5	3	2	3	3	5	19.01	80.7	29.44	91.27	60.28	81.27	7.5	1.9	0.5	5	6	3	4	3	2	4	4	1	1	19.7662134078593	0	R_2SD0dltdtxclr2b	18 to 24	NCState	27587	NHWhite	-0.268739577636225	0.324499599146897	1	Med	0	NHWhite	1	1	18 to 24	1	1	2	1
1338	5	3	5	4	5	5	4	2	6	6	34.84	85.81	8.39	26.13	55.16	63.55	5	0.5	0	5	5	3	4	4	4	4	2	0	1	23.2969611501353	0	R_1hFM6DJx4HFHzLa	18 to 24	NCState	21704	NHWhite	0.303072936103393	-0.17964401668319	1	Med	0	NHWhite	1	1	18 to 24	1	1	3	3
1339	4	2	5	4	5	5	5	5	2	3	8.87	0	0	29.86	0	19.44	8	2	1	7	3	3	3	3	3	3	1	0	0	23.7340038723287	0	R_26g2J9nTOOvaZbo	18 to 24	NCState	28117	NA	-0.443528973897368	-1.70263916598127	2	Low	0	NA	NA	NA	18 to 24	1	1	2	2
1340	1	1	5	4	5	5	5	7	7	7	100	100	73.55	100	84.19	100	6.7	3.6	1	5	6	3	4	4	4	4	1	1	1	21.4559633220829	0	R_3J97RtJmie7nkO0	18 to 24	NCState	27106	NHWhite	1.68923174058806	1.44332161664733	3	High	1	NHWhite	1	1	18 to 24	1	1	3	3
1341	3	1	5	4	5	4	3	5	6	6	40	50.42	71.41	92.11	80.28	77.61	6.1	0	0	5	5	3	4	1	4	4	3	0	1	19.2045384090768	0	R_T0jPvVNkjrtceL7	18 to 24	NCState	27608	NA	0.904013207719535	0.392249053354767	3	High	1	NA	NA	NA	18 to 24	1	1	1	3
1342	4	4	1	4	5	5	3	2	3	3	67.04	63.52	29.86	71.69	71.97	69.44	4	0.8	0.7	5	6	5	4	4	4	4	1	0	1	25.6857467156681	1	R_3NQV9vkhm6bFJQq	25 to 32	NCState	27603	NHWhite	-0.85070211926989	0.407774490240069	1	Med	0	NHWhite	1	1	25 to 32	0	1	3	3
1343	4	3	4	4	5	4	3	3	3	4	35.48	58.39	89.68	68.71	50	39.03	12	0	0	4	3	3	3	3	3	3	3	0	1	27.4384139218233	0	R_rcfcDgJkIhYd8cN	25 to 32	NCState	27606	NHWhite	-0.459564136517034	-0.27873565091745	1	Med	0	NHWhite	1	1	25 to 32	0	1	2	2
1344	1	3	1	5	5	4	4	6	4	2	70.08	59.24	0.77	73.47	54.27	68.94	12	0	0.2	6	6	5	3	3	3	3	1	0	0	25.8426960878286	1	R_3IQR5o9rul5AElH	18 to 24	NCState	27606	NHAsian	-0.0465058564188916	0.275922268193631	1	Med	0	NHAsian	0	2	18 to 24	1	1	2	2
1345	2	1	5	4	5	5	4	3	2	5	43.7893379974377	38.11	0	48.14	39.54	49.4660607133877	6.5	4	2	6	6	3	2	2	2	2	4	0	1	22.4349384419614	0	R_3CCR9FCUXOVYLxY	18 to 24	NCState	27703	NA	-0.462506703879844	-0.514102833609448	1	Med	0	NA	NA	NA	18 to 24	1	1	1	1
1346	4	4	5	4	5	5	4	3	2	2	29.3	60.42	0	39.44	71.13	71.41	12	0.2	0.5	1	1	5	2	1	1	1	2	0	0	25.6857467156681	1	R_Ap4xkh8diX1TTLX	18 to 24	NCState	27607	Hisp	-1.03498038052227	-0.122197471136384	1	Med	0	Hisp	0	0	18 to 24	1	1	1	1
1347	2	2	4	2	4	4	3	5	5	5	37.53	60.49	6.8	17.3	25.78	38.84	10	1.5	1.5	5	3	4	3	2	3	3	3	0	1	22.3967181728081	0	R_3oMTt7vYHWWdzY0	18 to 24	NCState	27520	NHWhite	0.519421522595107	-0.81412260646508	1	Med	0	NHWhite	1	1	18 to 24	1	1	1	2
1348	2	1	5	5	5	5	4	2	2	5	72.78	76.5	26.65	84.24	64.18	80.23	6.6	3.1	1	5	5	3	4	3	3	3	2	0	0	27.894029206031	0	R_sOv0XF3woNggbIZ	18 to 24	NCState	27513	NHAsian	-0.662820127751891	0.658706687637108	1	Med	0	NHAsian	0	2	18 to 24	1	1	2	2
1349	2	1	5	4	5	4	5	5	6	6	70.99	79.86	23.24	75.63	82.54	85.92	8.1	0.1	0.1	2	2	3	3	3	3	3	4	1	0	25.1096073620719	0	R_QcF7jABjcdNJ8MF	18 to 24	NCState	28546	NHWhite	0.904013207719535	0.786854058310141	3	High	1	NHWhite	1	1	18 to 24	1	1	2	2
1350	4	2	3	3	3	5	3	6	6	7	73.55	82.9	5.81	70.65	60.97	59.03	12	1	0.6	5	2	2	3	3	3	3	3	0	0	38.9574173575328	0	R_2THR78ns79rzGUh	18 to 24	NCState	27607	NA	1.29515119047239	0.423852914351901	3	High	1	NA	NA	NA	18 to 24	1	1	2	2
1351	1	1	5	3	5	5	4	6	6	6	70.7	96.06	61.27	95.77	81.41	100	8.1	4	3	5	6	3	4	4	4	4	4	1	1	21.0215462869197	0	R_2P4Db6Ym2orwygY	18 to 24	NCState	7704	NHWhite	1.10432663159158	1.14784274972311	3	High	1	NHWhite	1	1	18 to 24	1	1	3	3
1352	3	3	5	4	5	5	3	2	4	3	0	50.14	0	60.7	81.13	0	10	0	0.1	5	5	4	5	1	4	4	3	0	0	18.3090887015107	0	R_20VCbhZzHtFQxzB	18 to 24	NCState	27527	NHWhite	-0.656934993026272	-0.719515546356964	1	Med	0	NHWhite	1	1	18 to 24	1	1	1	3
1353	5	5	5	5	5	5	4	6	6	6	68.06	100	0	68.39	9.68	100	9.8	1.25470909331604	1	5	5	3	5	4	4	4	1	1	0	21.1092214265494	0	R_DHpfdvRTMD4TNex	18 to 24	NCState	27410	NHWhite	1.10432663159158	0.413527930538507	3	High	1	NHWhite	1	1	18 to 24	1	1	3	3
1354	3	1	5	3	5	5	5	5	2	3	69.35	71.29	80.65	30	94.52	79.35	8	4	4	6	6	3	5	3	3	4	3	0	0	23.4033530509669	0	R_xur0anuyIBXjwLn	18 to 24	NCState	28056	NHWhite	-0.443528973897368	0.415330450062986	1	Med	0	NHWhite	1	1	18 to 24	1	1	2	2
1355	3	3	5	4	5	5	3	2	2	2	67.91	55.3	0	47.56	38.97	70.49	8.5	2	0.8	2	2	3	2	2	2	1	4	1	1	19.4854095931422	0	R_2ZD1biMnhWO8orm	18 to 24	NCState	27502	NHWhite	-1.23529380439432	-0.063742560430984	1	Med	0	NHWhite	1	1	18 to 24	1	1	1	1
1356	4	2	5	4	5	5	3	6	7	6	15.21	61.97	37.46	34.37	27.32	68.59	7	0.3	0.3	4	6	3	4	3	4	4	3	0	0	18.9020862813832	0	R_2QoNenhnQb7ScLf	18 to 24	NCState	28412	NHAsian	1.2980937578352	-0.603289485363894	3	High	1	NHAsian	0	2	18 to 24	1	1	2	3
1357	4	1	5	5	5	5	3	2	2	2	69.03	91.61	0	97.74	26.77	39.68	12	0	0	7	7	3	5	4	4	4	2	0	1	22.7099589864138	0	R_07ETqMb729epEbL	18 to 24	NCState	27518	NHWhite	-1.23529380439432	0.249520546801044	1	Med	0	NHWhite	1	1	18 to 24	1	1	3	3
1358	4	1	5	4	5	5	4	6	6	6	49	100	20.92	100	63.32	73.93	8.2	0.2	0	5	5	3	1	1	4	4	3	0	1	21.4559633220829	0	R_2742HjrhoO2Yap5	18 to 24	NCState	28409	NHWhite	1.10432663159158	0.713894977503694	3	High	1	NHWhite	1	1	18 to 24	1	1	1	3
1359	2	1	5	4	5	4	3	5	5	4	66.13	90.97	25.81	97.1	42.26	75.81	6	2	0.8	5	5	3	1	5	4	5	3	0	0	22.3152233648248	0	R_shtmgTSsL1Ou66l	18 to 24	NCState	28226	NHWhite	0.328596963714298	0.609772782532251	3	High	1	NHWhite	1	1	18 to 24	1	1	3	3
1360	3	1	5	5	5	5	4	7	2	7	90.28	76.48	0	100	19.86	0	10.2	0	1.8	6	6	2	3	3	3	3	3	0	1	25.8481252256622	0	R_3ESDeR3d3uHLswK	18 to 24	NCState	27604	NA	0.720396109369962	-0.0384909683915099	3	High	1	NA	NA	NA	18 to 24	1	1	2	2
1361	1	2	3	2	3	5	1	1	4	5	4.08	65.21	0	23.1	22.11	34.23	8.6	2	2	2	3	3	5	4	4	4	4	1	1	32.9220658441317	0	R_1ODmD2unTQjmpYI	18 to 24	NCState	28226	NHWhite	-0.475599299136701	-1.04572634361808	2	Low	0	NHWhite	1	1	18 to 24	1	1	3	3
1362	3	2	1	3	3	3	3	1	1	1	0	0	0	0	0	0	8.1	2.1	2	7	6	2	2	3	4	2	5	0	0	27.467094127635	0	R_A4YSIEKjnf4HJD3	18 to 24	NCState	27606	NHAsian	-1.82019891339079	-2.13707145573353	2	Low	0	NHAsian	0	2	18 to 24	1	1	2	3
1363	2	1	5	4	5	5	2	5	3	6	63.9	60.34	31.86	68.14	58.39	73.9	12	1	0	5	5	3	3	3	3	3	3	0	0	22.8071693167608	0	R_aWAcPGi8KvLjHZ7	18 to 24	NCState	28398	NHWhite	0.322711828988678	0.267444729893156	3	High	1	NHWhite	1	1	18 to 24	1	1	2	2
1364	3	3	5	5	5	5	5	5	1	2	0	0.29	0	79.66	28.94	78.8	11	0.5	0	4	3	4	3	3	3	3	1	0	1	17.745500292098	0	R_8BOQQrezILnazlf	18 to 24	NCState	28716	NHWhite	-0.828120659021796	-0.727541128163881	1	Med	0	NHWhite	1	1	18 to 24	1	1	2	2
1365	4	3	5	5	5	5	4	5	2	4	23.98	54.37	0	48.94	75.67	44	12	0.5	0.5	5	5	3	4	3	3	3	1	0	0	19.5775508503568	0	R_3Ks9lCpwGmHUG4x	18 to 24	NCState	28411	NHWhite	-0.252704415016559	-0.307690811403326	1	Med	0	NHWhite	1	1	18 to 24	1	1	2	2
1366	4	1	5	4	5	5	2	7	5	7	61.41	100	9.3	70.42	81.55	66.06	10	1	0	1	2	4	3	1	1	1	1	0	1	30.6664626185083	0	R_3kHRFakw39uqKXh	18 to 24	NCState	28333	NA	1.30169748810082	0.662790248401786	3	High	1	NA	NA	NA	18 to 24	1	1	1	1
1367	4	2	5	5	5	5	4	5	6	4	50.99	80.99	0	70.56	59.86	70.99	9	1	0	4	3	3	3	4	1	1	1	0	0	31.5663635408903	0	R_1gjzS0xEEj9amjz	18 to 24	NCState	27406	NHWhite	0.522364089957917	0.326405201252978	3	High	1	NHWhite	1	1	18 to 24	1	1	3	1
1368	4	2	5	5	5	4	1	3	6	6	72.68	11.27	6.62	6.2	75.35	80.28	9.4	1.1	0.8	3	5	3	5	4	4	4	3	0	1	19.7394862563163	0	R_2xQ43DFk000Hm6m	18 to 24	NCState	25702	NHWhite	0.50338635997544	-0.300835243860051	1	Med	0	NHWhite	1	1	18 to 24	1	1	3	3
1369	2	2	5	5	5	5	2	6	5	6	60.65	85.48	51.61	81.29	86.77	71.29	7.5	0.6	0.5	4	5	3	3	3	3	3	3	0	1	24.2103652251382	0	R_8va0wsXzaSKjYNr	18 to 24	NCState	27529	NA	0.910559505347963	0.71366049516503	3	High	1	NA	NA	NA	18 to 24	1	1	2	2
1370	2	2	5	3	5	3	4	3	3	3	2.9	2.58	0.32	4.84	0	2.26	6	1.6	1.5	4	6	3	3	1	2	3	1	0	1	18.6558373116746	0	R_8HbedKjHseMAw1j	18 to 24	NCState	28539	Hisp	-0.650388695397843	-2.04433848517905	2	Low	0	Hisp	0	0	18 to 24	1	1	1	1
1371	1	1	5	3	4	5	4	5	2	3	79.94	79.37	0	100	48.42	100	1	5	1	5	3	3	3	3	2	3	5	0	0	23.0558894759765	0	R_1kRFYGQpVqpMiEP	18 to 24	NCState	27537	NHWhite	-0.443528973897368	0.880235316528363	3	High	1	NHWhite	1	1	18 to 24	1	1	2	1
1372	2	2	5	2	4	5	5	2	1	2	3.24	8.32	0	29.9	28.63	28.91	10.5	0.5	0.5	2	6	5	3	4	3	3	4	0	0	25.0902326650332	1	R_1OjlgTQAlHDBQFn	18 to 24	NCState	27607	NHWhite	-1.42906093063794	-1.39723325434867	2	Low	0	NHWhite	1	1	18 to 24	1	1	3	2
1373	2	3	5	4	4	5	4	5	4	4	70.85	29.58	8.45	81.27	64.93	60.28	2.5	1.5	1	5	6	2	3	2	4	3	2	1	1	23.4033530509669	0	R_VLl6ZXgZzq1WfZL	18 to 24	NCState	28270	NHWhite	0.134829837470679	0.143056178497955	1	Med	0	NHWhite	1	1	18 to 24	1	1	1	3
1374	3	2	5	5	5	5	4	4	4	4	38.06	59.68	0	75.81	16.77	73.23	6	1	0.4	5	5	3	4	4	4	4	2	0	1	23.9139117734018	0	R_1F5jNhGuEXZ429s	18 to 24	NCState	28605	NHWhite	-0.0654835864013682	-0.188245500782082	1	Med	0	NHWhite	1	1	18 to 24	1	1	3	3
1375	4	5	5	5	5	5	3	6	4	6	28.17	100	0	8.03	100	80.14	12	0.3	0	6	5	4	4	1	4	1	4	1	1	28.7883877069529	0	R_3IcNcjna6qTVkiL	25 to 32	NCState	27612	NA	0.716792379104344	0.201185364789309	3	High	1	NA	NA	NA	25 to 32	0	1	1	3
1376	1	2	5	4	5	5	3	2	5	7	8.88	100	9.17	61.32	29.51	52.15	8.1	1.4	1	5	5	3	5	3	4	4	5	0	1	20.1753043542818	0	R_tXveTx5GqYwM4N3	18 to 24	NCState	27607	NHWhite	0.300130368740583	-0.287617181683535	1	Med	0	NHWhite	1	1	18 to 24	1	1	2	3
1377	1	1	5	4	5	5	3	6	5	6	80.97	66.77	21.94	52.9	66.77	91.94	4.8	2	2	5	6	3	4	3	3	4	4	1	1	33.2813730716219	0	R_2xwR2DxtRpiHkCy	18 to 24	NCState	27606	NHWhite	0.910559505347963	0.525360166369519	3	High	1	NHWhite	1	1	18 to 24	1	1	2	2
1378	4	3	5	4	4	4	4	4	2	3	38.11	26.93	10.32	54.73	41.83	73.93	10	1	2	3	5	3	4	3	3	4	2	1	0	24.3091830423836	0	R_1mKsXnhn5Zzv53W	18 to 24	NCState	NA	NHWhite	-0.643842397769415	-0.3833976840615	1	Med	0	NHWhite	1	1	18 to 24	1	1	2	2
1379	1	1	5	4	5	5	4	6	5	7	80.42	70	29.01	100	85.63	100	5	3	1	6	5	3	3	3	3	3	4	1	1	19.3702685364554	0	R_3fAI46AnkPnkZa8	18 to 24	NCState	27408	NHWhite	1.10138406422877	1.0970831434344	3	High	1	NHWhite	1	1	18 to 24	1	1	2	2
1380	3	3	5	4	5	4	3	5	5	5	69.05	91.69	53.87	80.52	32.38	83.95	10	1.8	2.6	5	4	3	3	1	1	1	1	1	0	23.1103763887586	0	R_1LGrt1F6jWUQ9GZ	18 to 24	NCState	27589	NA	0.519421522595107	0.500699591995796	3	High	1	NA	NA	NA	18 to 24	1	1	1	1
1381	5	4	5	5	5	5	3	7	7	7	89.15	66.76	72.96	80.85	91.83	99.01	12	0	0.1	6	5	3	4	4	4	4	1	0	1	24.7996122094537	0	R_3RwNkkB1ECOlywi	18 to 24	NCState	27519	NHAsian	1.68923174058806	1.03509129273428	3	High	1	NHAsian	0	2	18 to 24	1	1	3	3
1382	3	2	5	4	5	4	4	3	5	5	60	37.46	60.28	60.14	61.13	61.69	7.5	0.5	0.4	7	6	3	5	4	4	4	3	1	1	21.7893287026243	0	R_3RjtdGW6WyD0zWV	18 to 24	NCState	28625	NHWhite	0.118794674851013	-0.0553569273326447	1	Med	0	NHWhite	1	1	18 to 24	1	1	3	3
1383	5	5	5	5	5	5	1	7	7	7	100	100	60.7	100	100	100	12	0.1	0	3	3	3	3	3	3	3	3	0	1	17.754267831768	0	R_1j6TvuAmlZ4d2GE	18 to 24	NCState	27607	NA	1.68923174058806	1.56226592068445	3	High	1	NA	NA	NA	18 to 24	1	1	2	2
1384	1	1	5	1	1	1	3	2	2	2	12.11	70.14	11.97	49.01	12.54	36.62	12	4	1.5	2	3	3	1	1	3	3	5	1	1	24.9827710806341	0	R_3hi7nSOTC8xHO15	33 to 44	NCState	27624	NA	-1.23529380439432	-0.813185999941524	2	Low	0	NA	NA	NA	Over 32	0	1	1	2
1385	4	1	5	4	5	5	4	2	5	3	59.68	22.26	19.68	61.61	59.35	50.65	8.7	1.74550093928606	2.1	2	2	3	3	3	2	3	1	0	0	25.0672004440275	0	R_32RZbgQHdbeQlNa	18 to 24	NCState	28269	NA	-0.463167866782653	-0.252075542531933	1	Med	0	NA	NA	NA	18 to 24	1	1	2	1
1386	5	5	5	5	5	5	5	7	1	1	100	83.38	83.67	81.38	71.63	81.09	7	0	1	2	5	5	1	1	3	3	1	0	1	25.5141895100164	1	R_2WJeShojYk1ZcTp	18 to 24	NCState	27606	NHAsian	-0.61831837015851	0.948837252796437	1	Med	0	NHAsian	0	2	18 to 24	1	1	1	2
1387	2	2	5	2	3	4	4	1	1	1	23.97	0	0	17.62	17.56	9.88	12	5.2	5.4	6	2	3	2	3	3	3	3	0	0	21.1092214265494	0	R_2VaKRqRLrXTJkJO	18 to 24	NCState	28532	NHWhite	-1.82019891339079	-1.62311638009706	2	Low	0	NHWhite	1	1	18 to 24	1	1	2	2
1388	5	4	5	4	5	5	4	2	2	2	8.88	49.57	18.62	79.94	0	68.48	5	8	2	4	2	3	2	3	3	2	1	0	0	23.3271352345174	0	R_2TuwczdCBfcDPZg	18 to 24	NCState	27524	NHWhite	-1.23529380439432	-0.605955651572358	1	Med	0	NHWhite	1	1	18 to 24	1	1	2	2
1389	4	4	5	5	5	5	3	3	5	3	31.13	59.86	0	70.28	82.54	63.52	10	1	0.5	5	5	2	3	3	3	3	1	0	1	22.9191457464641	0	R_1n7vJAlgpCtWyby	18 to 24	NCState	16500	NHWhite	-0.262854442910605	0.142178920235981	1	Med	0	NHWhite	1	1	18 to 24	1	1	2	2
1390	4	5	5	4	5	5	3	5	5	7	71.27	80.85	57.04	70.42	65.92	72.39	12	0	0	5	5	3	2	2	2	1	3	0	1	20.9823165284531	0	R_5C0MiWZlGckvTIB	18 to 24	NCState	27606	NHWhite	0.901070640356725	0.529502616116022	3	High	1	NHWhite	1	1	18 to 24	1	1	1	1
1391	4	3	5	5	5	3	3	4	5	7	70.14	100	19.15	69.3	81.13	70.42	12	0.3	0.473314700210672	5	3	3	4	4	4	4	3	0	1	20.9823165284531	0	R_3fP29RAMhpR1oRt	18 to 24	NCState	28401	NHWhite	0.700757216484678	0.748519667008397	3	High	1	NHWhite	1	1	18 to 24	1	1	3	3
1392	2	2	5	5	5	5	2	3	5	3	69.3	62.96	92.11	69.01	60.99	60.85	9.2	0.1	1.5	5	6	5	5	4	4	4	4	0	1	18.4225690698799	1	R_24r5On9L3vBJAqr	18 to 24	NCState	27106	NHWhite	-0.262854442910605	0.252664097171928	1	Med	0	NHWhite	1	1	18 to 24	1	1	3	3
1393	2	1	5	4	5	3	4	2	2	2	10.7	59.3	0	34.37	14.79	65.07	5	2	1	7	5	2	5	4	4	4	2	0	0	23.0558894759765	0	R_1kIeL9lwnYsDsDy	18 to 24	NCState	28730	NHWhite	-1.23529380439432	-0.776381923415084	2	Low	0	NHWhite	1	1	18 to 24	1	1	3	3
1394	4	1	5	5	5	5	2	2	3	3	19.35	73.23	0	59.35	0	55.48	12	1	1	5	6	4	4	3	3	3	3	1	0	16.7252574989579	0	R_1Nh9BBdtTyeknae	18 to 24	NCState	27605	NHWhite	-0.85070211926989	-0.612432348066991	1	Med	0	NHWhite	1	1	18 to 24	1	1	2	2
1395	2	1	5	5	5	4	4	4	4	6	61.41	87.61	4.93	79.15	52.25	53.1	6	1.2	1	5	5	3	4	4	3	3	3	0	1	21.5225205960616	0	R_2uK86vXOnkwYm4b	18 to 24	NCState	23322	NA	0.31616553136025	0.320684849944417	3	High	1	NA	NA	NA	18 to 24	1	1	3	2
1396	5	1	5	2	5	5	5	3	2	2	9.38	5.54	0	38.55	30.08	10.32	9	0	1.5	2	2	4	2	2	1	1	1	1	0	22.7481882874877	0	R_27VhrdQlRZvcswt	18 to 24	NCState	12540	Hisp	-1.03498038052227	-1.43792239049159	2	Low	0	Hisp	0	0	18 to 24	1	1	1	1
1397	3	2	5	4	5	5	2	3	4	4	19.15	49.72	0	70	80.56	74.51	5.9	1	0.1	7	7	3	4	4	1	4	1	0	0	20.8305479759748	0	R_pAShHpFAgWvyDKh	18 to 24	NCState	27587	Hisp	-0.265797010273415	0.0485816545526487	1	Med	0	Hisp	0	0	18 to 24	1	1	3	1
1398	2	1	5	5	5	5	4	3	2	1	40	60.99	29.44	60.85	45.21	39.86	7	0.7	0.7	1	1	4	2	1	1	1	4	0	1	24.0306789207328	0	R_2pPKcLrI3Fw4BuF	18 to 24	NCState	27830	Hisp	-1.22580493940308	-0.315154947036844	1	Med	0	Hisp	0	0	18 to 24	1	1	1	1
1399	2	3	5	4	5	5	2	4	4	4	29.86	29.44	19.58	70.7	50	80.7	6	1	0.1	6	7	3	4	4	4	4	2	0	1	18.2457354534086	0	R_3MxvYFiRxsWuc3a	18 to 24	NCState	27235	NHWhite	-0.0654835864013682	-0.194688214342195	1	Med	0	NHWhite	1	1	18 to 24	1	1	3	3
1400	5	1	1	5	5	5	5	7	5	6	100	100	0	100	19.86	100	11	0.5	0.4	5	4	4	3	3	3	3	1	0	0	18.399877571105	0	R_DJgda7uctJjg1FL	18 to 24	NCState	27560	NHAsian	1.11087292922001	0.95934393930968	3	High	1	NHAsian	0	2	18 to 24	1	1	2	2
1401	2	1	5	5	5	5	3	5	6	7	43.52	42.25	26.76	62.68	80.99	94.37	7	1	1	6	5	3	4	4	5	5	2	1	1	24.5894038680481	0	R_3JeJGUbJXEXema4	18 to 24	NCState	27949	NHWhite	1.09483776660034	0.274082382748171	3	High	1	NHWhite	1	1	18 to 24	1	1	3	3
1402	1	2	5	2	3	4	2	3	3	3	25.48	61.29	0	31.29	48.5578873283496	56.77	4.5	2.5	0.5	3	3	4	3	3	3	4	3	0	1	23.0282113373499	0	R_1EjmoU3feSKdZAl	18 to 24	NCState	27265	NHWhite	-0.650388695397843	-0.485543988173997	1	Med	0	NHWhite	1	1	18 to 24	1	1	2	2
1403	2	3	5	4	5	4	3	7	7	7	27.62	71.81	39.33	87.62	89.2	94.32	10	2	1	7	7	3	5	4	5	5	1	0	0	24.7996122094537	0	R_2YlCDjHeioKsYrR	18 to 24	NCState	28704	NHAsian	1.68923174058806	0.61406780644006	3	High	1	NHAsian	0	2	18 to 24	1	1	3	3
1404	2	2	5	3	5	4	4	5	5	5	88.94	34.5	1.31	85.87	63.53	85.43	6	2.4	1	1	2	4	1	1	1	2	4	0	1	23.9139117734018	0	R_2CoXN38FXsBF1Ba	18 to 24	NCState	27606	NHWhite	0.519421522595107	0.525437656196598	3	High	1	NHWhite	1	1	18 to 24	1	1	1	1
1405	3	1	5	3	5	5	5	3	5	4	69.35	63.87	0	82.58	36.45	85.16	3.5	1	1.1	3	6	3	4	4	3	4	2	1	1	22.8625457250914	0	R_1jwdO9WCL5hJwPx	18 to 24	NCState	37076	NHWhite	-0.0720298840297964	0.360203708724788	1	Med	0	NHWhite	1	1	18 to 24	1	1	3	2
1406	3	2	5	3	5	5	3	5	3	7	57.18	25.77	59.01	60.56	36.9	61.13	7	1.4	0.5	6	6	3	5	4	4	4	4	0	1	26.4699993128177	0	R_1pomtcLZjJyzFAi	18 to 24	NCState	27518	NHWhite	0.513536387869487	-0.34260394473506	1	Med	0	NHWhite	1	1	18 to 24	1	1	3	3
1407	5	4	5	5	5	4	5	2	2	6	27.15	0	0	9.04	0	8.1	3.7	5	2	5	5	4	4	2	2	2	1	0	0	26.544442068476	0	R_2v0tr8OBAWiGX9S	18 to 24	NCState	27526	NHWhite	-0.471995568871083	-1.80909628787341	2	Low	0	NHWhite	1	1	18 to 24	1	1	1	1
1408	2	1	5	5	5	5	3	5	7	6	9.01	65.35	0	0	91.27	49.3	10	2	2	5	6	5	4	3	4	3	5	0	0	26.4993277457295	1	R_0eR5RqrfBnKEQSd	25 to 32	NCState	27603	NHWhite	1.09778033396315	-0.545313195191415	3	High	1	NHWhite	1	1	25 to 32	0	1	2	3
1409	3	1	5	5	5	4	2	6	6	7	100	100	52.63	100	82.82	100	6.8	0	0	5	4	3	3	2	2	4	1	1	1	31.7548257166827	0	R_3RlJKvTjfZEVFsg	25 to 32	NCState	27606	NHWhite	1.29515119047239	1.43301461496922	3	High	1	NHWhite	1	1	25 to 32	0	1	1	1
1410	2	2	2	1	1	1	4	1	3	2	2.11	60.14	0	0	3.52	0	3.9	0.9	0.902485619630243	5	3	5	4	3	3	3	2	0	0	23.4745087958263	1	R_2aCRXXrZFly0r8D	18 to 24	NCState	NA	NHWhite	-1.24184010202275	-1.66749936938436	2	Low	0	NHWhite	1	1	18 to 24	1	1	2	2
1411	3	3	5	4	5	5	4	3	3	4	71.83	60.14	75.35	79.86	70.7	76.06	7	0.7	0.2	5	4	3	4	3	3	3	2	0	1	20.5482501164045	0	R_2AWr2PFDsD02Nf7	18 to 24	NCState	27330	NHWhite	-0.459564136517034	0.520282388983673	1	Med	0	NHWhite	1	1	18 to 24	1	1	2	2
1412	3	1	5	5	5	5	4	5	5	6	85.16	48.06	10.32	77.1	79.68	79.35	8.6	3.4	3.4	6	7	3	4	4	4	4	1	0	1	20.1190402380805	0	R_2VdRFsSXLqv86Sp	18 to 24	NCState	27263	NHWhite	0.710246081475916	0.604318495670402	3	High	1	NHWhite	1	1	18 to 24	1	1	3	3
1413	5	4	5	2	5	4	2	5	6	6	46.2	100	38.87	59.86	83.24	61.69	8	0	0	2	3	4	3	2	3	2	1	0	0	22.5939000082159	0	R_25GfNHUhhIdfp1T	18 to 24	NCState	27292	NHBlack	0.904013207719535	0.452235959406854	3	High	1	NHBlack	0	0	18 to 24	1	1	1	2
1414	2	1	5	5	5	5	4	6	5	6	21.61	100	0.32	11.94	36.45	20.97	6	2.5	1	5	3	3	4	3	3	4	1	0	0	23.6747726556678	0	R_1IuhxYidtDgzeyk	18 to 24	NCState	28326	NHWhite	0.910559505347963	-0.745301089996772	1	Med	0	NHWhite	1	1	18 to 24	1	1	2	2
1415	2	2	5	4	5	4	3	2	2	2	77.74	67.74	16.77	13.55	37.1	56.13	7.6	1.8	1.4	5	5	3	4	4	4	4	1	0	0	22.7621025186649	0	R_1MLkY0ZuaWNSIrH	18 to 24	NCState	27518	NHWhite	-1.23529380439432	-0.27872904916925	1	Med	0	NHWhite	1	1	18 to 24	1	1	3	3
1416	5	1	5	4	5	5	3	6	2	6	100	100	100	100	100	100	6.3	1.3	1.2	3	2	4	1	1	2	4	1	1	0	26.3201508871973	0	R_3qWhCm2TfZJaqZY	45 to 54	NCState	27511	NHWhite	0.329258126617106	1.56226592068445	3	High	1	NHWhite	1	1	Over 32	0	1	1	1
1417	5	5	5	5	5	4	2	5	5	3	70	40.65	63.87	83.23	62.9	90.32	6.5	0	0	5	3	4	1	1	1	1	2	0	1	20.0168298547733	0	R_1IawB0NYbHbJVgK	25 to 32	NCState	27609	NA	0.137772404833489	0.442877400338859	3	High	1	NA	NA	NA	25 to 32	0	1	1	1
1418	4	4	5	3	5	4	3	4	4	2	19.03	71.29	11.61	39.68	47.74	40.32	10	0	0.3	4	3	3	2	2	2	3	3	0	1	22.6551215213157	0	R_1PRFPoOMIh4K2df	18 to 24	NCState	27217	NHBlack	-0.447132704162986	-0.530557542307122	1	Med	0	NHBlack	0	0	18 to 24	1	1	1	1
1419	5	3	5	1	5	5	3	5	4	5	76.5	50.72	65.04	79.08	42.41	68.48	6.3	1	1	7	7	3	4	3	3	3	4	0	0	22.7099589864138	0	R_ykJvryLbBLSl4Ix	18 to 24	NCState	27603	NHWhite	0.325654396351488	0.211419483938216	3	High	1	NHWhite	1	1	18 to 24	1	1	2	2
1420	2	2	5	5	5	5	3	2	2	2	18.87	20	0	31.13	7.04	19.72	8	1.7	0.5	5	7	3	5	4	5	5	3	0	1	24.0306789207328	0	R_2rClzfIUmZFYaxC	18 to 24	NCState	27408	NHWhite	-1.23529380439432	-1.42249114156408	2	Low	0	NHWhite	1	1	18 to 24	1	1	3	3
1421	2	2	5	5	5	5	4	3	6	6	60.98	19.15	52.11	60.7	70.42	61.13	12	0.8	0.3	5	4	6	2	3	3	2	4	0	1	23.0282113373499	0	R_2ZBQY09X5gOD4eQ	33 to 44	NCState	27605	Hisp	0.50338635997544	-0.108547267293774	3	High	1	Hisp	0	0	Over 32	0	1	2	2
1422	5	5	5	5	5	5	4	1	1	1	13.75	6.88	0	20.06	55.01	12.89	12	0	0.1	6	2	3	3	3	3	3	1	0	0	25.0672004440275	0	R_1DwEyw5WWh0xc69	18 to 24	NCState	24504	NHWhite	-1.82019891339079	-1.32652313485859	2	Low	0	NHWhite	1	1	18 to 24	1	1	2	2
1423	5	4	5	5	5	5	2	6	7	7	63.52	60.85	30.56	72.54	57.18	91.55	12	1.3	1.3	3	4	3	2	1	1	1	1	0	1	41.6017163395273	0	R_0BvWZYgmE7OCelj	18 to 24	NCState	13142	NHWhite	1.48891831671601	0.425851795703817	3	High	1	NHWhite	1	1	18 to 24	1	1	1	1
1424	2	3	5	2	4	4	4	3	6	5	51.83	29.86	25.35	73.24	57.04	66.76	9.3	0.8	0.543928027880672	3	6	3	4	4	4	4	4	0	1	22.2399379492637	0	R_3Mu4x1WMwUv2QPJ	18 to 24	NCState	27607	NHWhite	0.312561801094631	-0.0643950890442504	1	Med	0	NHWhite	1	1	18 to 24	1	1	3	3
1425	4	2	5	4	5	5	4	2	3	2	0	91.97	0	18.87	44.23	80.42	11	2	1.5	6	5	3	4	3	3	3	1	0	0	29.649320111789	0	R_1Cq1CzYyrLDhMuN	18 to 24	NCState	28409	NHBlack	-1.0415266781507	-0.399720341270485	1	Med	0	NHBlack	0	0	18 to 24	1	1	2	2
1426	5	3	5	5	5	5	2	6	6	6	59.31	32.48	21.27	71.15	81.11	81.95	10	2	1.00284486005854	3	3	6	2	2	1	1	1	1	1	32.9220658441317	0	R_a9p2Ud3JRBFGKyt	18 to 24	NCState	NA	NHWhite	1.10432663159158	0.290054256103745	3	High	1	NHWhite	1	1	18 to 24	1	1	1	1
1427	2	4	5	4	5	5	4	3	3	2	30.7	62.54	18.87	71.69	20.7	40	6	2	1	6	6	3	4	3	3	3	2	0	0	21.910045205132	0	R_VJ8zAYSYvlBrURz	18 to 24	NCState	27607	NHWhite	-0.841213254278652	-0.475271254234902	1	Med	0	NHWhite	1	1	18 to 24	1	1	2	2
1428	5	5	5	5	5	5	4	3	3	2	71.13	100	0	60.7	19.58	60.99	12	0	0	7	6	3	4	4	4	4	1	0	1	19.3682921801105	0	R_O11JNuBirBDJnot	18 to 24	NCState	27705	NA	-0.841213254278652	0.157276516449912	1	Med	0	NA	NA	NA	18 to 24	1	1	3	3
1429	4	3	5	4	5	5	3	2	2	3	33.55	75.16	8.39	79.03	81.94	100	5	0.4	0	5	5	3	2	2	2	2	1	0	0	20.6741568702629	0	R_bsm7DOCmIY8xjd7	18 to 24	NCState	28803	NHWhite	-1.04446924551351	0.606154407709288	1	Med	0	NHWhite	1	1	18 to 24	1	1	1	1
1430	5	2	5	5	5	5	2	5	7	6	75.64	87.68	71.06	100	95.42	100	12	0.599747598385658	0.2	6	3	3	2	1	4	3	2	0	1	31.885215697869	0	R_20O0R2D6OizfFUI	18 to 24	NCState	27614	NHAsian	1.09778033396315	1.2613435253973	3	High	1	NHAsian	0	2	18 to 24	1	1	1	3
1431	3	2	5	5	5	5	4	3	3	3	70.7	60.85	9.58	61.41	61.27	77.18	3	1	0.1	5	5	5	3	3	3	3	4	0	0	22.2399379492637	1	R_2AGwBzdVJg6E2qI	18 to 24	NCState	27603	NHWhite	-0.650388695397843	0.317602546278354	1	Med	0	NHWhite	1	1	18 to 24	1	1	2	2
1432	4	2	5	4	5	4	1	6	6	7	100	100	77.94	100	80.52	100	11	0.3	1	4	3	3	5	3	3	3	3	1	1	21.9268569523996	0	R_3rTnFw2rbX6AeH1	18 to 24	NCState	28079	NHWhite	1.29515119047239	1.41571088952422	3	High	1	NHWhite	1	1	18 to 24	1	1	2	2
1433	4	3	5	3	3	5	2	5	5	5	59.6	62.18	32.09	85.39	39.26	84.81	8.7	1	0.5	6	5	3	4	2	4	3	3	0	1	23.3722215057968	0	R_eytalbBYZLIDFAJ	18 to 24	NCState	27295	NHWhite	0.519421522595107	0.315942921671838	3	High	1	NHWhite	1	1	18 to 24	1	1	1	3
1434	5	4	5	5	5	5	1	6	7	6	70.33	69.92	61.14	49.3	90.39	81.62	9	0.5	0.5	4	2	6	1	1	1	3	2	0	0	28.459531366693	0	R_9WEBi6jRo10HgK5	33 to 44	NCState	25714	NHWhite	1.2980937578352	0.542248736001651	3	High	1	NHWhite	1	1	Over 32	0	1	1	1
1435	5	2	5	5	5	5	2	5	3	6	38.11	86.82	0	10.89	72.21	89.68	6.3	1.25470909331604	1	5	5	3	4	3	3	3	1	0	0	21.2866913623101	0	R_UAyRgoK6B8jS6aJ	18 to 24	NCState	27519	NHAsian	0.322711828988678	0.0650545072850339	3	High	1	NHAsian	0	2	18 to 24	1	1	2	2
1436	5	2	5	4	4	5	1	4	4	4	87.89	59.01	74.79	93.24	67.89	82.39	9.9	0.9	0.5	5	5	3	4	4	4	4	4	0	1	34.0103254783236	0	R_3IXJ6GIfB0n8K2j	18 to 24	NCState	27519	NHWhite	-0.0654835864013682	0.756436689471339	3	High	1	NHWhite	1	1	18 to 24	1	1	3	3
1437	5	2	5	4	5	5	4	3	3	3	0	0	0	8.87	0	0	10	1	1	5	3	4	3	3	3	3	1	1	1	24.2103652251382	0	R_1JLczApFMxmj9Lu	18 to 24	NCState	27615	NHWhite	-0.650388695397843	-2.07121289037349	2	Low	0	NHWhite	1	1	18 to 24	1	1	2	2
1438	5	5	5	4	5	5	4	5	4	5	30	86.62	11.13	63.38	63.38	70.99	8.1	0.5	0.5	6	5	3	5	4	4	4	1	1	1	24.2761630544424	0	R_3Dws6Ust0xQWMhC	18 to 24	NCState	27526	NHWhite	0.325654396351488	0.185481480152394	3	High	1	NHWhite	1	1	18 to 24	1	1	3	3
1439	3	2	5	4	5	5	2	6	7	7	89.4	89.11	17.48	79.08	83.95	79.08	4	4	1.8	3	2	5	3	3	2	3	3	0	1	19.9182612033044	1	R_2cBXTIQDwlQeKoE	18 to 24	NCState	28462	NHWhite	1.48891831671601	0.972094224244585	3	High	1	NHWhite	1	1	18 to 24	1	1	2	1
1440	3	1	5	4	5	5	3	6	6	6	87.89	83.52	78.31	68.17	93.8	87.46	3	1	1	5	7	3	4	4	3	4	2	0	1	20.8008581697637	0	R_2TF5RO9W2wL0avS	18 to 24	NCState	27511	NHWhite	1.10432663159158	0.977985348624291	3	High	1	NHWhite	1	1	18 to 24	1	1	3	2
1441	5	1	5	5	5	5	4	5	1	1	20.65	10.65	100	8.06	17.74	14.52	6.5	2	1.5	5	5	3	5	4	4	4	1	0	0	23.9888651171867	0	R_3mn31JLvhcIE1dr	18 to 24	NCState	18036	NHWhite	-1.0189452179026	-1.60617166638276	2	Low	0	NHWhite	1	1	18 to 24	1	1	3	3
1442	4	2	5	5	5	5	2	5	5	5	74.19	73.55	0	79.68	60.32	68.06	12	1	1	5	5	3	3	3	3	3	1	0	1	23.5465734179692	0	R_r2NhHVFjkJitJ6N	18 to 24	NCState	27107	NHWhite	0.519421522595107	0.49278892529565	3	High	1	NHWhite	1	1	18 to 24	1	1	2	2
1443	3	3	3	3	3	3	3	2	2	2	9.54	7.62	9.51	9.68	5.09	9.95	7.9	0.5	1.5	2	3	3	2	2	2	2	3	0	0	17.7207058887968	0	R_12y7brXnoFCPtp9	18 to 24	NCState	27265	NHAsian	-1.23529380439432	-1.82713250898702	2	Low	0	NHAsian	0	2	18 to 24	1	1	1	1
1444	1	5	5	5	5	3	5	7	3	7	90.7	9.78	8.63	77.49	80.77	98.29	12	1.48842717751129	0	4	5	6	5	4	2	2	1	0	1	19.9688238429731	0	R_3CVQ3wYk5YTvT36	25 to 32	NCState	27605	NHWhite	0.914163235613581	0.527721248480258	3	High	1	NHWhite	1	1	25 to 32	0	1	3	1
1445	1	2	5	5	5	5	4	5	6	7	81.13	90.85	29.01	100	81.27	82.39	8	3.9	2.8	6	2	3	2	2	2	2	2	1	1	20.5977247891996	0	R_RDZKsQDGOR8tyyR	18 to 24	NCState	28787	NHWhite	1.09483776660034	1.08403722049598	3	High	1	NHWhite	1	1	18 to 24	1	1	1	1
1446	1	1	4	3	5	4	5	2	2	3	41.83	67.05	14.9	35.82	35.53	40.69	6.7	1	1.5	6	6	5	4	3	3	3	4	0	1	30.071118106148	1	R_WwJb7sBsLMmPmmZ	18 to 24	NCState	27606	NHWhite	-1.04446924551351	-0.510999816137905	1	Med	0	NHWhite	1	1	18 to 24	1	1	2	2
1447	5	3	5	5	5	5	4	3	3	3	60.56	60.56	0	71.41	61.13	62.39	8	1.8	0.9	4.8897961647447	5	5	3.28805054851812	3	3	3	2	0	1	25.0173773993094	1	R_6AaIiBnMhk74FrP	18 to 24	NCState	28270	NHWhite	-0.650388695397843	0.201989384109498	1	Med	0	NHWhite	1	1	18 to 24	1	1	2	2
1448	5	3	5	5	5	5	4	6	4	7	36.45	76.77	75.16	75.48	80.32	35.81	12	0	0.2	4	5	6	4	4	4	4	1	0	1	24.3276472712115	0	R_SI4C6FP8gs3Vrl7	25 to 32	NCState	83406	NHWhite	0.907616937985153	0.112996214530985	3	High	1	NHWhite	1	1	25 to 32	0	1	3	3
1449	3	5	1	5	5	4	3	3	5	5	41.02	13.76	0	24.01	37.32	43.29	12	0.2	0	5	7	3	4	4	3	4	3	1	0	23.2443222437465	0	R_3oHPm0ALxHExbux	18 to 24	NCState	28570	NHWhite	0.118794674851013	-0.950321173606904	1	Med	0	NHWhite	1	1	18 to 24	1	1	3	2
1450	3	2	5	5	5	5	2	5	5	5	59.03	72.21	53.58	81.38	48.14	87.97	6.5	1.37532039665033	0.943206211789569	3	3	6	3	2	2	2	4	0	1	23.8875603554697	0	R_2alWnxOrvheZnik	18 to 24	NCState	27612	NHWhite	0.519421522595107	0.444096596213696	3	High	1	NHWhite	1	1	18 to 24	1	1	1	1
1451	3	2	5	3	3	4	3	5	5	5	64.45	65.62	32.61	73.15	71.93	67.48	3	0.4	0.9	6	1	6	2	1	3	1	2	1	1	43.0450411921232	0	R_22nKBKuwJdQ5wN0	25 to 32	NCState	27613	NHWhite	0.519421522595107	0.399346104381826	3	High	1	NHWhite	1	1	25 to 32	0	1	1	2
1452	3	4	5	5	5	5	3	5	7	6	38.06	16.77	28.06	64.19	35.48	70.32	10.2	2	2	5	5	2	4	4	3	4	2	0	1	20.4981092239503	0	R_1lAW2mVfoO2TCOB	18 to 24	NCState	28078	NHWhite	1.09778033396315	-0.46094512034625	3	High	1	NHWhite	1	1	18 to 24	1	1	3	2
1453	3	2	5	5	5	5	4	7	7	7	70.65	100	25.81	100	99.68	100	7.2	1.5	0.1	2	1	3	3	4	2	2	1	1	1	20.8008581697637	0	R_2BlZZakoSGOcwi8	18 to 24	NCState	28792	Hisp	1.68923174058806	1.34434804233881	3	High	1	Hisp	0	0	18 to 24	1	1	3	1
1454	3	3	5	5	5	5	4	3	4	2	8.17	21.83	35.35	18.31	11.55	14.08	12	2	1	5	5	5	5	5	5	5	1	0	1	23.4033530509669	1	R_1mxZncd5DZdgonY	25 to 32	NCState	27603	NHWhite	-0.647446128035033	-1.59212480166479	2	Low	0	NHWhite	1	1	25 to 32	0	1	3	3
1455	4	3	5	5	5	5	4	6	5	5	72.58	100	62.58	83.23	44.19	100	9.1	1.2	1.4	6	6	3	5	3	4	5	1	0	1	26.8863537727075	0	R_10Z3P4zuzUdEscA	18 to 24	NCState	8098	NHWhite	0.719734946467154	0.816533400250767	3	High	1	NHWhite	1	1	18 to 24	1	1	2	3
1456	3	2	5	4	4	4	5	2	2	2	26.14	77.92	0.23	29.37	23.36	57.6	3.6	5	3	4	3	3	3	3	3	3	1	1	1	23.6747726556678	0	R_1K8YUJDoKr4DV2a	18 to 24	NCState	28139	NHWhite	-1.23529380439432	-0.559984961547153	1	Med	0	NHWhite	1	1	18 to 24	1	1	2	2
1457	3	1	5	4	5	4	4	2	2	3	19.3	29.72	0	4.08	9.15	19.15	10.2	2	0.5	5	5	3	4	3	2	4	2	0	0	21.2866913623101	0	R_BWAKJAOu0vgYJep	18 to 24	NCState	28139	NHWhite	-1.04446924551351	-1.53952034550273	2	Low	0	NHWhite	1	1	18 to 24	1	1	2	1
1458	1	1	5	4	4	4	4	5	4	4	10.85	41.97	1.27	56.34	28.73	22.82	3	1	1	6	4	5	4	4	4	3	4	1	1	21.4559633220829	1	R_22Y8rEhn7U6xoHf	18 to 24	NCState	29710	NHWhite	0.134829837470679	-0.951274205932394	1	Med	0	NHWhite	1	1	18 to 24	1	1	3	3
1459	4	1	5	4	5	5	5	5	4	6	52.44	90.83	6.02	52.44	52.44	82.81	9	2.1	1	5	5	5	5	4	4	4	1	0	1	22.2399379492637	1	R_2ASedc8MRedpjNO	18 to 24	NCState	29464	NHWhite	0.516478955232297	0.306394551267459	3	High	1	NHWhite	1	1	18 to 24	1	1	3	3
1460	4	5	5	4	5	5	3	5	4	3	70.32	61.96	30.84	77.52	38.33	68.3	9.1	1.2	0.8	4	5	5	2	3	2	2	1	0	0	22.1121335722929	1	R_33DPrfjfVILzlIa	25 to 32	NCState	27606	NHAsian	-0.0559947214101299	0.202313049974017	1	Med	0	NHAsian	0	2	25 to 32	0	1	2	1
1461	2	3	1	5	5	5	3	5	6	6	18.05	75.07	8.6	76.5	20.92	67.62	6.3	0.4	1	2	2	3	4	4	4	4	1	0	1	22.3967181728081	0	R_2XaGP0cRy96DaVg	18 to 24	NCState	20169	NHWhite	0.904013207719535	-0.23199920244653	3	High	1	NHWhite	1	1	18 to 24	1	1	3	3
1462	4	4	5	4	5	5	2	2	2	2	9.01	9.3	9.15	9.01	9.01	19.86	7	0	0	5	5	5	4	4	3	4	3	0	0	23.5312891850273	1	R_2zzJhglq0oqvNNe	18 to 24	NCState	27606	NA	-1.23529380439432	-1.71932220320951	2	Low	0	NA	NA	NA	18 to 24	1	1	3	2
1463	5	3	5	5	5	5	4	6	7	6	83.56	100	32.33	88.47	100	66.42	2.9	0	0.6	6	6	5	2	3	3	3	2	0	1	20.8008581697637	1	R_yWSxkvSfKieOw7L	18 to 24	NCState	27606	NHAsian	1.2980937578352	1.10099074092313	3	High	1	NHAsian	0	2	18 to 24	1	1	2	2
1464	2	2	5	5	5	4	2	5	6	6	77.65	75.07	18.91	69.63	76.79	100	10	0.5	0	5	5	6	5	2	4	4	2	0	1	21.9268569523996	0	R_4Jfv0N81nxPPfHj	25 to 32	NCState	27519	NHWhite	0.904013207719535	0.820791776310159	3	High	1	NHWhite	1	1	25 to 32	0	1	1	3
1465	1	1	5	4	5	5	3	2	4	4	27.74	50.65	4.19	50	39.68	50	5.2	0.8	0.6	5	5	3	5	4	4	4	4	1	1	27.4636330522661	0	R_1eFc2JVY5X4llCm	18 to 24	NCState	28210	NHWhite	-0.466110434145463	-0.523872457250842	1	Med	0	NHWhite	1	1	18 to 24	1	1	3	3
1466	4	4	5	4	4	4	3	2	3	3	18.91	46.13	0	6.88	2.01	28.37	12	0	2	5	3	5	3	3	3	4	3	1	1	31.885215697869	1	R_0d215QrzaDC1jvH	18 to 24	NCState	27612	NHBlack	-0.85070211926989	-1.38863424238141	2	Low	0	NHBlack	0	0	18 to 24	1	1	2	2
1467	2	1	5	4	5	5	4	5	3	5	54.23	76.2	81.55	80.99	49.15	76.62	10	1.3	0.6	5	7	3	4	3	3	4	4	0	1	30.8965871837994	0	R_2D2inssl70lcH6g	18 to 24	NCState	27513	NA	0.131887270107869	0.355749931659756	3	High	1	NA	NA	NA	18 to 24	1	1	2	2
1468	1	1	5	4	5	5	5	3	7	6	61.41	8.73	44.93	55.35	87.04	89.01	7	1	0.5	3	3	5	3	2	2	2	3	0	1	24.3739743338862	1	R_2c7yxyE1xr7CcG9	18 to 24	NCState	27043	NHWhite	0.697153486219059	0.117513755303301	3	High	1	NHWhite	1	1	18 to 24	1	1	1	1
1469	3	1	5	4	5	4	4	2	3	2	40.42	0	0	70.85	18.73	39.72	10	0.5	0.5	7	7	3	5	4	4	4	3	1	0	21.6178726346741	0	R_128Sbt5s44ITTkZ	18 to 24	NCState	22039	NA	-1.0415266781507	-0.871743918753081	2	Low	0	NA	NA	NA	18 to 24	1	1	3	3
1470	4	1	5	5	5	5	4	5	5	5	61.69	8.87	0	54.23	19.86	70.42	9.1	0.5	0.5	4	2	6	4	4	4	4	2	1	1	22.0469303395354	0	R_8dJB78AodmDFNBf	25 to 32	NCState	27604	NHWhite	0.519421522595107	-0.534311840732683	1	Med	0	NHWhite	1	1	25 to 32	0	1	3	3
1471	1	4	5	4	5	5	3	1	1	5	16.77	16.13	0	0	12.26	14.84	11	1.2	0.3	3	2	6	2	3	2	1	2	0	1	29.5345098146613	0	R_r9mqiq0Zax0yqWJ	25 to 32	NCState	27253	NHBlack	-1.05690067786756	-1.69434159412667	2	Low	0	NHBlack	0	0	25 to 32	0	1	2	1
1472	5	4	5	3	5	5	2	4	5	6	72.14	97.5	31.63	80.49	82.9	73.46	10.1	0.4	0.2	6	6	6	2	3	2	2	1	0	0	20.9065748899203	0	R_3oEAezQuwH7V8VX	18 to 24	NCState	27606	NHAsian	0.509932657603869	0.864911522952743	3	High	1	NHAsian	0	2	18 to 24	1	1	2	1
1473	3	3	5	4	5	5	2	3	5	5	28.71	70.32	24.84	60.97	28.39	79.35	11	0.4	0.2	5	2	3	3	3	3	3	1	1	0	23.7099248251264	0	R_1l6IoPkCFMFsITb	18 to 24	NCState	27603	NHWhite	0.118794674851013	-0.157548195835639	1	Med	0	NHWhite	1	1	18 to 24	1	1	2	2
1474	2	1	5	4	5	4	3	5	5	5	49.41	100	18.04	38.82	77.25	91.37	9	3	1.5	4	3	6	3	2	1	2	2	0	1	19.7341712571596	0	R_qEFlcgE7YV8rF3b	18 to 24	NCState	27606	NHWhite	0.519421522595107	0.499863241817915	3	High	1	NHWhite	1	1	18 to 24	1	1	1	1
1475	5	5	5	5	5	5	2	3	2	3	91.9	91.38	93.93	93.34	33.21	74.74	12	0	0	2	3	6	1	2	2	2	3	0	0	21.1336719004799	0	R_3dJNtEAik6lf6pi	18 to 24	NCState	27606	NHAsian	-0.844155821641462	0.697783449640336	1	Med	0	NHAsian	0	2	18 to 24	1	1	1	1
1476	5	5	5	5	5	5	2	5	5	4	24.51	49.3	34.23	19.01	23.66	28.03	12	1.9	0	2	6	5	1	2	4	4	1	0	0	30.7863935943921	1	R_1Lnu7aTMdiYCevL	25 to 32	NCState	27615	NHWhite	0.328596963714298	-1.07461299741013	1	Med	0	NHWhite	1	1	25 to 32	0	1	1	3
1477	4	2	5	5	5	4	3	5	2	3	23.55	61.29	0	15.16	20.32	11.94	1.8	5.1	1.4	5	5	3	4	3	4	3	1	1	0	30.4095590890144	0	R_ypPGGnnIfungysN	25 to 32	NCState	28445	NHWhite	-0.443528973897368	-1.17228766107567	2	Low	0	NHWhite	1	1	25 to 32	0	1	2	3
1478	1	1	5	5	5	5	4	5	6	6	77.04	91.27	24.93	81.97	81.13	89.86	9.2	3	2	3	2	6	4	4	3	2	3	0	1	29.2281143897133	0	R_daO9gJtEWUgwUFz	33 to 44	NCState	27343	NHWhite	0.904013207719535	0.978782762930943	3	High	1	NHWhite	1	1	Over 32	0	1	3	2
1479	5	3	5	5	5	5	4	6	5	5	77.46	85.49	16.06	100	50.99	69.58	7.1	0.4	0.4	4	6	6	3	4	4	4	1	1	0	20.8859234076493	0	R_3qkA7kKBg89YwFB	25 to 32	NCState	48335	NHAsian	0.719734946467154	0.693914162122604	3	High	1	NHAsian	0	2	25 to 32	0	1	3	3
1480	3	3	5	4	5	5	4	2	2	2	39.44	70.42	8.87	50.28	70.56	60.85	12	1	1	6	7	3	4	3	3	4	4	1	1	23.8063018340338	0	R_1jjs6cRvqlbFTyS	18 to 24	NCState	27546	NHWhite	-1.23529380439432	0.0193804254353671	1	Med	0	NHWhite	1	1	18 to 24	1	1	2	2
1481	2	2	5	4	5	5	4	7	7	7	90.14	10.56	0	92.11	71.27	100	4	3	3	2	5	3	3	2	3	3	4	0	1	21.4559633220829	0	R_1LSvURd6JuOYNE3	18 to 24	NCState	27606	NHWhite	1.68923174058806	0.579217675595785	3	High	1	NHWhite	1	1	18 to 24	1	1	1	2
1482	4	1	5	3	5	5	4	5	3	5	60.42	60.42	9.01	39.3	29.3	39.3	6	2	1	7	6	3	4	4	3	4	1	0	0	22.920266596706	0	R_1DUYijmDQlpUPIY	18 to 24	NCState	28594	NHWhite	0.131887270107869	-0.453222453215778	1	Med	0	NHWhite	1	1	18 to 24	1	1	3	2
1483	4	3	5	3	5	5	3	5	5	6	55.78	100	39.43	62.37	29.44	61.73	6.9	1.9	0	6	6	6	3	3	3	3	1	0	1	17.7140087210384	0	R_87JSSJ0j38wVISR	18 to 24	NCState	27606	NHAsian	0.710246081475916	0.136763130683323	3	High	1	NHAsian	0	2	18 to 24	1	1	2	2
1484	2	1	5	5	5	4	2	4	3	3	26.45	48.39	38.39	79.35	18.71	58.39	10	1	1	6	6	3	4	3	2	4	3	0	1	25.8481252256622	0	R_2XgMbqDWnLmFuXq	18 to 24	NCState	27909	NHWhite	-0.450075271525796	-0.425558430016014	1	Med	0	NHWhite	1	1	18 to 24	1	1	2	1
1485	1	2	1	5	5	5	3	5	5	5	68.24	68.3	0	61.0530038281844	69.1	47.25	10.4	1	0.5	7	6	6	3	3	3	3	1	0	0.593216825273728	23.5872850988741	0	R_DpZKjG3uwPJHA3f	25 to 32	NCState	NA	NA	0.519421522595107	0.181527046811167	3	High	1	NA	NA	NA	25 to 32	0	1	2	2
1486	2	2	5	3	5	3	2	5	6	6	71.35	90.54	63.04	100	62.46	100	7.6	3.5	1.4	6	3	4	2	2	3	2	2	0	0	26.5810588331952	0	R_vSozruSHboTUgtX	18 to 24	NCState	28364	NA	0.904013207719535	1.00220777549447	3	High	1	NA	NA	NA	18 to 24	1	1	1	2
1487	5	4	5	5	5	5	5	2	2	2	25.79647880917	46.3901155201208	15.1059750125431	50.0385681066898	45.6148575093208	51.209970907909	10.1	0.9	0.2	3	3	6	3	3	3	3	1	0	0	22.3152233648248	0	R_5gLCe0kvd7rRfX3	18 to 24	NCState	27606	NHAsian	-1.23529380439432	-0.514308203240949	1	Med	0	NHAsian	0	2	18 to 24	1	1	2	2
1488	3	3	1	4	4	4	2	3	3	3	90.42	94.37	0	71.27	70.42	83.1	10	0.2	0.1	3	4	6	2	3	2	2	2	0	0	20.2231711743725	0	R_2feOQbqXXz8NUIW	18 to 24	NCState	27606	NHAsian	-0.650388695397843	0.887724572573729	1	Med	0	NHAsian	0	2	18 to 24	1	1	2	1
1489	4	3	5	4	4	5	3	5	4	4	56.65	54.55	0	63.11	58.42	61.14	8	0	0.6	4	3	3	3	3	3	3	1	0	0	19.9984072857035	0	R_1Ny0Xxr7yQR4C3R	18 to 24	NCState	27612	NHWhite	0.134829837470679	0.0390427810291566	1	Med	0	NHWhite	1	1	18 to 24	1	1	2	2
1490	5	2	5	5	5	5	4	5	4	3	27.1	69.35	0	60.32	38.06	60.32	9	0	1	5	6	2	3	3	3	3	1	0	0	25.1043333424621	0	R_3RsFlaYzwddkkaV	18 to 24	NCState	27603	NA	-0.0559947214101299	-0.252824574450982	1	Med	0	NA	NA	NA	18 to 24	1	1	2	2
1491	4	5	5	3	4	5	2	3	3	2	73.94	60.42	35.92	70.85	54.23	80.56	7.5	0.4	0.5	6	6	5	2	3	2	3	2	0	1	27.878432410908	1	R_2qzc9pI4R2YyDFT	18 to 24	NCState	27606	NHAsian	-0.841213254278652	0.381124275620259	1	Med	0	NHAsian	0	2	18 to 24	1	1	2	1
1492	4	3	5	4	5	5	4	5	6	6	58.39	60	66.77	88.71	87.42	100	6.5	0.3	0	6	5	3	3	3	3	3	1	0	1	19.7662134078593	0	R_2eaODVzTSBwHkGT	18 to 24	NCState	28314	NHWhite	0.904013207719535	0.793861711184108	3	High	1	NHWhite	1	1	18 to 24	1	1	2	2
1493	2	2	5	5	5	5	5	5	6	5	65.77	70.42	28.03	50.14	76.2	60.42	6.5	3	1.5	3	4	6	4	2	4	4	1	0	0	22.5269048905445	0	R_d3XPKFjJavTWt57	25 to 32	NCState	27705	NA	0.713188648838726	0.250843203123899	3	High	1	NA	NA	NA	25 to 32	0	1	1	3
1494	1	1	5	5	5	5	5	2	3	2	49.72	0	0	87.89	64.93	66.34	7	3.5	1	5	5	3	5	4	5	3	1	0	1	18.0113467823282	0	R_3iX33XQgusgDVS3	18 to 24	NCState	28075	NHWhite	-1.0415266781507	-0.127248736387638	1	Med	0	NHWhite	1	1	18 to 24	1	1	3	3
1495	5	5	4.40885841385438	5	5	5	4	6	6	5	79.44	0	0	81.27	71.55	70	10.1	1	0.3	1	1	6	1	1.34677415302764	1.27516107427101	1.26092445546065	1	0	0	23.6760205375243	0	R_11aRERUvySMFAYU	33 to 44	NCState	27511	NHBlack	0.913502072710773	0.119418531705899	3	High	1	NHBlack	0	0	Over 32	0	1	1	1
1496	2	2	5	4	5	3	4	5	2	5	54.52	37.1	24.52	72.9	56.77	89.03	6	1	0.5	5	6	6	4	2	4	4	3	1	1	34.9550567416104	0	R_2BlCiUic0gGxbLp	25 to 32	NCState	24572	NHWhite	-0.0618798561357499	0.171359496418419	1	Med	0	NHWhite	1	1	25 to 32	0	1	1	3
1497	4	2	5	4	5	2	3	6	6	7	51.29	74.84	19.68	80.97	79.03	76.13	8.6	2.4	4.2	4	1	2	2	2	2	1	1	0	0	24.0235516803214	0	R_1Lpz7zAKNAZOkB2	18 to 24	NCState	27607	NHBlack	1.29515119047239	0.545421762508467	3	High	1	NHBlack	0	0	18 to 24	1	1	1	1
1498	5	1	5	5	5	5	3	4	4	4	59.15	69.86	54.37	59.58	70.56	80.14	10	2	1.08343366126898	4	5	6	3	2	3	3	1	0	1	21.9480438960878	0	R_3im317vCiYRtJzl	25 to 32	NCState	27612	NHWhite	-0.0654835864013682	0.375632661818022	1	Med	0	NHWhite	1	1	25 to 32	0	1	1	2
1499	3	3	5	5	5	5	3	2	2	2	19.58	6.34	0	0	5.21	16.76	10	1	1	1	5	5	3	3	2	3	4	0	1	24.9610298037164	1	R_2CjHtRjbVOgIKkI	25 to 32	NCState	27607	NHWhite	-1.23529380439432	-1.78177785662789	2	Low	0	NHWhite	1	1	25 to 32	0	1	2	1
1500	5	3	4	5	5	5	3	7	7	7	91.68	67.24	59.43	89.33	85.04	97.03	12	0	0	6	5	6	4	3	4	3	1	0	1	43.2657849931084	0	R_24hCAVcY5KpIcU1	25 to 32	NCState	27591	NHWhite	1.68923174058806	1.05392771764252	3	High	1	NHWhite	1	1	25 to 32	0	1	2	3
1501	4	2	5	5	4	5	2	3	3	3	38.97	79.37	14.04	80.8	27.79	87.97	10	0	0.1	5	6	3	4	3	4	4	3	0	1	22.3138446276892	0	R_e4gTysKMBMT7GCt	18 to 24	NCState	NA	NHAsian	-0.650388695397843	0.190301527162386	1	Med	0	NHAsian	0	2	18 to 24	1	1	2	3
1502	3	3	5	4	5	5	2	7	6	7	97.61	51.97	71.83	89.01	71.41	95.63	8	2	1.2	6	6	3	5	4	5	4	4	1	1	42.8250392312589	0	R_2qdvdLPKKog0fC5	18 to 24	NCState	27713	NHWhite	1.49546461434444	0.873351721727963	3	High	1	NHWhite	1	1	18 to 24	1	1	3	3
1503	3	1	5	4	5	5	4	5	3	5	40.69	79.66	29.23	65.33	40.11	65.04	9.3	4.2	4	5	4	3	2	2	3	2	4	0	1	21.1437549183853	0	R_8JoU6gJ8BoWsGQN	18 to 24	NCState	21146	NHWhite	0.131887270107869	0.00872540663273923	1	Med	0	NHWhite	1	1	18 to 24	1	1	1	2
1504	3	4	5	5	5	5	3	3	5	3	91.55	10.42	80.28	82.54	93.1	91.83	10	1	1	6	5	5	4	2	4	4	1	0	1	22.1425109012979	1	R_2zbzrZjLj6B57xy	25 to 32	NCState	27615	NHWhite	-0.262854442910605	0.619724997820168	1	Med	0	NHWhite	1	1	25 to 32	0	1	1	3
1506	4	2	5	4	5	5	4	2	3	6	64.36	74.01	58.53	70.82	86.19	18.35	8.1	1	0	5	5	2	5	3	4	2	2	0	0	15.5056176526972	0	R_ThN0pIEWLCljgD7	18 to 24	NCState	27609	NHAsian	-0.278228442627464	0.17530909362083	1	Med	0	NHAsian	0	2	18 to 24	1	1	2	3
NA.5	2.4595917954533	1.88294666976218	4.91722355208411	4.41414456485157	4.8810533607184	4.62489575146385	3.40303468828504	4.45563111101996	4.240941302401	4.07412243131062	48.3324624829437	61.1306441004557	26.7404461003582	64.7785069482503	52.5057394110253	65.3042873806471	7.47304319682319	1.39646870759864	0.977603583338902	4.8897961647447	5.14841188279904	3.2126080263938	3.28805054851812	2.82411169466509	2.94590823311916	3.02925222384786	2.88983884923882	0.232645791896619	0.650341230744271	23.4350583060815	0	NA	NA	NA	NA	NA	0.0866163254873226	0.0242675820180662	1	Med	0	NA	NA	NA	NA	NA	NA	1	1
1508	5	5	5	5	5	5	3	5	4	3	80.85	61.41	30.6601598400009	71.13	60.99	80.42	8.1	0.2	0.5	5	6	6	5	4	4	4	1	0	0	25.8243895734807	0	R_12KjAaDL5T7ms9q	25 to 32	NCState	27606	NHAsian	-0.0559947214101299	0.490775699768225	3	High	1	NHAsian	0	2	25 to 32	0	1	3	3
1509	2	1	5	3	4	4	5	2	1	1	29.03	74.52	0	30.65	15.48	22.26	4.4	4.1	2.1	5	6	3	2	2	2	3	1	0	0	22.4285477657088	0	R_tSeh3knH5dhUyad	18 to 24	NCState	28523	NHWhite	-1.61988548951875	-0.881032470431357	2	Low	0	NHWhite	1	1	18 to 24	1	1	1	1
1510	4	1	5	4	5	5	5	2	1	4	3.94	51.69	0	55.63	9.01	31.83	9	0.5	0.5	5	7	6	3	3	3	3	4	0	0	25.1046262854279	0	R_ZlAPljzYydwStnX	25 to 32	NCState	27704	NHWhite	-1.04741181287632	-1.01812855155618	2	Low	0	NHWhite	1	1	25 to 32	0	1	2	2
1511	3	2	5	5	5	5	3	5	5	6	78.22	63.41	41.38	66.38	69.21	76.52	7	1	1	4	2	3	4	2	3	3	2	0	1	17.4727208626015	0	R_tVXnnlrLcNkiapH	18 to 24	NCState	28743	NHWhite	0.710246081475916	0.482647956539762	3	High	1	NHWhite	1	1	18 to 24	1	1	1	2
1512	4	1	5	5	5	5	3	6	3	6	30.99	81.27	0	80.14	53.52	74.79	7.5	0.7	0	1	1	5	4	3	1	1	4	1	1	27.6338536048198	1	R_upL2r390rL9P8TD	25 to 32	NCState	27612	Hisp	0.523025252860725	0.233823609260671	3	High	1	Hisp	0	0	25 to 32	0	1	2	1
1513	4	4	1	5	5	5	3	3	3	3	68.45	62.68	17.89	98.45	30.42	64.65	10.3	0.6	0	5	5	5	3	3	3	3	1	0	1	27.4636330522661	1	R_22W7YqV9udmLnAS	18 to 24	NCState	7424	NHAsian	-0.650388695397843	0.261881868960182	1	Med	0	NHAsian	0	2	18 to 24	1	1	2	2
1514	5	5	5	5	5	5	1	7	7	7	100	100	0	100	100	100	12	0	0	6	3	3	5	4	4	4	1	1	0	24.9980091071293	0	R_3irLHFUN3uMq6Bm	18 to 24	NCState	27606	NHWhite	1.68923174058806	1.56226592068445	3	High	1	NHWhite	1	1	18 to 24	1	1	3	3
1515	5	2	5	5	5	5	4	5	3	2	65.07	70.28	19.58	92.82	82.54	51.27	10.9	0.7	1	1	2	7	1	3	3	3	1	0	0	25.8270247152739	1	R_BrFcw6vIu7YRRkd	25 to 32	NCState	NA	NHAsian	-0.440586406534558	0.539829208030386	1	Med	0	NHAsian	0	2	25 to 32	0	1	2	2
1516	4	4	5	4	3	5	4	5	3	4	22.51	19.65	23.64	44.17	40.17	4.13	6.1	1.1	0	4	4	5	2	2	2	2	1	0	0	20.9485867135	1	R_1gMFqBH3QxzJxbz	25 to 32	NCState	34744	Hisp	-0.0589372887729399	-1.17054762508256	1	Med	0	Hisp	0	0	25 to 32	0	1	1	1
1517	1	1	5	5	5	4	4	5	1	3	19.3	10	0	0	100	60.56	10	1.5	0.5	3	5	3	5	4	3	3	5	0	1	38.2735790323651	0	R_2Xj25TH3oEl5tBt	45 to 54	NCState	27540	NHWhite	-0.637296100140987	-0.712126832247351	1	Med	0	NHWhite	1	1	Over 32	0	1	3	2
1518	4	3	5	4	5	4	4	5	5	5	29.72	75.77	0	60	70.7	60.7	7	1.5	0.5	2	5	3	4	3	4	4	3	0	0	22.0469303395354	0	R_12o0BMAMzXEjkd5	18 to 24	NCState	54115	NHWhite	0.519421522595107	0.0581313931809163	3	High	1	NHWhite	1	1	18 to 24	1	1	2	3
1519	2	2	5	4	5	4	4	5	5	5	27.74	80	27.74	82.58	52.9	81.61	5	9	8	5	5	5	3	2	2	2	1	0	0	28.7961470692948	1	R_cT6u1nOrDUVN2BH	18 to 24	NCState	28715	NHWhite	0.519421522595107	0.266161920701553	3	High	1	NHWhite	1	1	18 to 24	1	1	1	1
1520	5	3	1	3	5	5	4	4	2	2	12.03	28.81	48.47	92.46	87.97	38.64	9	0.1	1.2	5	5	6	3	3	3	3	1	0	1	21.3051213981216	0	R_2rSdZ5xDBaBHpNP	18 to 24	NCState	27606	NHAsian	-0.834666956650224	-0.202196589371274	1	Med	0	NHAsian	0	2	18 to 24	1	1	2	2
1521	5	1	5	5	5	5	5	6	6	4	68.23	48.93	0	80.01	49.38	49.27	10	0	0	3	6	6	1	1	1	2	1	0	1	20.7840877923089	0	R_3LdQepujwmoLI5K	25 to 32	NCState	65806	NHAsian	0.722677513829964	0.0514616131387444	3	High	1	NHAsian	0	2	25 to 32	0	1	1	1
1522	5	1	5	3	5	5	4	5	5	3	70.77	69.34	48.14	68.19	100	48.71	10	0.4	0.3	3	3	6	2	1	1	1	3	0	1	23.4447362932631	0	R_2uwOKvyF6lbyqcx	18 to 24	NCState	27606	NHAsian	0.137772404833489	0.504046555817848	3	High	1	NHAsian	0	2	18 to 24	1	1	1	1
1523	1	1	5	4	5	5	2	1	5	5	14.23	65.35	0	0	4.23	45.21	9	3	2	5	5	5	4	4	2	4	1	1	1	34.8965971804456	1	R_1hWHsyKVi1mD2Ac	18 to 24	NCState	28658	NHWhite	-0.281832172893082	-1.19286980594388	2	Low	0	NHWhite	1	1	18 to 24	1	1	3	1
1524	5	5	5	5	5	5	5	1	1	1	9.3	19.72	0	40	30.42	28.45	0	0	0	2	2	6	1	1	1	1	1	0	0	28.7595795060107	0	R_3ozFHY596Qvc5G8	33 to 44	NCState	27607	NHWhite	-1.82019891339079	-1.18671633683147	2	Low	0	NHWhite	1	1	Over 32	0	1	1	1
1525	4	5	5	5	5	5	2	7	7	7	99.72	98.87	0.14	98.59	32.96	99.58	12	0.3	0.2	1	1	5	1	3	3	3	1	0	0.661322173930444	27.0825922377806	1	R_1gRQ3tp7mOg0FzD	25 to 32	NCState	NA	NHAsian	1.68923174058806	1.03415179073065	3	High	1	NHAsian	0	2	25 to 32	0	1	2	2
1526	1	1	5	5	5	5	5	7	6	7	90.42	81.55	90.85	99.58	99.44	100	10.1	4	1.4	5	3	6	3	2	2	2	1	1	1	22.8625457250914	0	R_2CBLtorCKxsQgJl	33 to 44	NCState	27518	NHWhite	1.49546461434444	1.3534107537738	3	High	1	NHWhite	1	1	Over 32	0	1	1	1
1527	1	1	5	5	5	5	3	3	2	3	58.53	59.32	0	59.1	57.74	62.37	8	1	1	6	2	3	3	3	3	3	4	0	0	24.1283352632168	0	R_1YcVzyPm0hXoK7T	25 to 32	NCState	27610	NHWhite	-0.844155821641462	0.0612109891922936	1	Med	0	NHWhite	1	1	25 to 32	0	1	2	2
1528	2	2	5	4	5	5	5	3	5	5	29.15	29.44	3.8	19.01	49.58	29.3	7	1	0.5	7	5	3	5	4	4	2	3	0	1	20.5264523850847	0	R_3qqUpg43a0ejmSw	18 to 24	NCState	29492	NHWhite	0.118794674851013	-0.977099775095041	1	Med	0	NHWhite	1	1	18 to 24	1	1	3	3
1529	5	3	5	5	5	4	1	2	1	5	0	0	60.99	70.85	0	40.14	12	0.5	0.5	3	3	5	2	1	1	3	1	0	0	27.1966784758803	1	R_1jkcHJ84HHGEtlm	25 to 32	NCState	92804	NHWhite	-0.85658725399551	-1.30626254837765	2	Low	0	NHWhite	1	1	25 to 32	0	1	1	1
1530	4	1	5	4	5	5	3	5	3	4	55.63	60.56	0.14	57.04	63.1	60.99	8.6	0.9	0.4	6	5	3	4	4	4	4	4	0	1	31.4734747926796	0	R_1F8MqBJ1lSKitU4	18 to 24	NCState	27519	NA	-0.0589372887729399	0.0632859000944319	1	Med	0	NA	NA	NA	18 to 24	1	1	3	3
1531	3	2	5	3	4	4	4	2	2	1	40	12.58	24.84	31.61	55.48	78.71	8	2	1	4	5	3	4	3	3	4	4	0	0	23.6747726556678	0	R_3pchbQTecVaR7o8	18 to 24	NCState	27613	NHWhite	-1.42611836327513	-0.504226238626975	1	Med	0	NHWhite	1	1	18 to 24	1	1	2	2
1532	2	4	1	2	4	4	5	1	1	1	0.32	0	0	1.61	0	0.32	10	1	0.3	6	4	5	3	3	4	3	3	1	1	26.3122283428795	1	R_2Bm7thtpCl9CVES	18 to 24	NCState	29063	NHBlack	-1.82019891339079	-2.12033817970351	2	Low	0	NHBlack	0	0	18 to 24	1	1	2	3
1533	4	1	5	5	5	5	4	7	6	6	100	75.77	9.15	100	80.99	91.69	12	2	0.9	2	6	6	1	1	1	1	3	0	0	26.4993277457295	0	R_SUfgacNWHewCHgl	25 to 32	NCState	27606	NHAsian	1.30464005546363	1.18387861234842	3	High	1	NHAsian	0	2	25 to 32	0	1	1	1
1534	3	1	5	5	5	4	4	1	1	1	0	56.16	0	0	0	0	3	1.5	5	5	5	3	3.28084158889537	3	3	3	4	0	0	28.7477104731987	0	R_1q3u1MaIOlQqK1a	18 to 24	NCState	28594	NHWhite	-1.82019891339079	-1.73777272498573	2	Low	0	NHWhite	1	1	18 to 24	1	1	2	2
1535	5	2	5	5	5	5	2	6	6	6	80.85	59.86	8.59	80.99	80.56	100	9	0	0.3	2	4	3	3	3	2	3	3	1	0	26.4993277457295	0	R_sMtMu71uvsRpHoJ	18 to 24	NCState	28273	NHAsian	1.10432663159158	0.848854791223207	3	High	1	NHAsian	0	2	18 to 24	1	1	2	1
1536	3	1	5	5	5	5	3	3	5	5	75.35	100	19.44	67.32	20.7	71.13	12	2.5	1	6	7	5	5	1	4	4	2	0	1	21.6328924965542	1	R_3PSt2z1eAwcZlqi	18 to 24	NCState	27513	NHAsian	0.118794674851013	0.322828275814981	3	High	1	NHAsian	0	2	18 to 24	1	1	1	3
1537	3	3	4	4	4	4	3	5	2	3	67.91	63.28	13.79	53.67	18.08	58.31	5	1	0.5	6	3	3	2	1	3	1	3	0	0	21.1092214265494	0	R_3jVUYwKXMCtuT8d	18 to 24	NCState	27549	NHWhite	-0.443528973897368	-0.211276513869571	1	Med	0	NHWhite	1	1	18 to 24	1	1	1	2
1538	5	2	5	5	5	5	2	6	5	6	83.23	100	33.87	81.61	100	100	9	1.2	1	2	5	4	3	2	4	3	3	0	1	19.9357941248964	0	R_2f9HAFJNt03K8dL	18 to 24	NCState	27606	NHWhite	0.910559505347963	1.30258431445149	3	High	1	NHWhite	1	1	18 to 24	1	1	1	3
1539	5	2	5	5	5	5	1	5	5	5	88.39	94.19	60.32	83.87	100	100	7.1	2.3	2	6	2	6	3	2	3	3	2	1	1	21.7428347486453	0	R_2cCl1egV7X180Yg	18 to 24	NCState	27513	NHWhite	0.519421522595107	1.31594400711888	3	High	1	NHWhite	1	1	18 to 24	1	1	1	2
1540	5	1	5	5	5	5	3	5	5	6	22.82	65.49	0	75.35	59.86	29.44	11	0	0.3	3	7	5	2	3	4	4	3	0	0	22.2399379492637	1	R_3FWYAjqtntoeozV	25 to 32	NCState	27603	NHWhite	0.710246081475916	-0.270543271268421	3	High	1	NHWhite	1	1	25 to 32	0	1	2	3
1541	4	3	5	5	5	5	3	6	6	6	68.06	68.71	48.39	79.68	70.97	79.68	8	0.5	0.5	6	7	3	5	4	3	5	2	0	1	22.7099589864138	0	R_1FLkWNHW6LTCOLc	18 to 24	NCState	27613	NHWhite	1.10432663159158	0.581712160422427	3	High	1	NHWhite	1	1	18 to 24	1	1	3	2
1542	2	1	5	5	5	5	5	3	5	2	4.9	70.68	0	38.99	81.24	28.7	9	1	1.5	5	6	6	4	3	3	3	4	0	0	21.8264665893831	0	R_3EthaauCoNqpQNr	25 to 32	NCState	27606	NHWhite	-0.453679001791414	-0.47996184204873	1	Med	0	NHWhite	1	1	25 to 32	0	1	2	2
1543	4	1	5	3	5	4	4	2	2	1	31.23	49.4526245906572	36.68	72.49	42.98	40.4	5	2	1	5	5	3	4	3	3	3	4	0	0	25.1043333424621	0	R_1FJNkStOHL4tPD3	18 to 24	NCState	27101	NHWhite	-1.42611836327513	-0.387833815817376	1	Med	0	NHWhite	1	1	18 to 24	1	1	2	2
1544	5	2	5	5	5	5	4	5	6	6	29.3	38.59	9.01	61.83	69.15	60.42	10	2	1	1	1	6	3	3	1	1	1	0	1	28.1916732245137	0	R_3FVt0sg4UIXXiIg	25 to 32	NCState	27713	NHWhite	0.904013207719535	-0.209502680320365	3	High	1	NHWhite	1	1	25 to 32	0	1	2	1
1545	5	1	5	5	5	5	4	5	4	5	60.14	0	0	60	60.14	59.72	8	0.5	0.512152565538136	5	5	3	5	4	4	4	3	1	1	18.8387376774754	0	R_d9XKME7guhL2CU9	18 to 24	NCState	28401	NHWhite	0.325654396351488	-0.344114838736897	1	Med	0	NHWhite	1	1	18 to 24	1	1	3	3
1546	5	2	5	5	5	5	4	5	2	2	78.8	94.56	5.16	95.99	39.26	68.77	3	0.1	0.5	4	6	5	2	3	3	3	1	0	1	21.1437189632873	1	R_1n76ICmOzQOffcP	18 to 24	NCState	27606	NHAsian	-0.634353532778177	0.644068839729233	1	Med	0	NHAsian	0	2	18 to 24	1	1	2	2
[truncated: 1,012 more rows]
[truncated: 9 more columns]
